# Supplementary material for: The H3K9 methyltransferase SETDB1 maintains female identity in Drosophila germ cells
Source: Nat Commun. 2018 Oct 8;9:4155. doi: 10.1038/s41467-018-06697-x (PMC6175928; doi:10.1038/s41467-018-06697-x)
Supplement: Supplementary file 4 — Supplementary Data 1 [file 41467_2018_6697_MOESM4_ESM.xlsx]

## Sheet: Sheet3
gene	locus	WT FPKM	setdb1 GLKD FPKM	log2(fold_change)	p_value	q_value
CG6421	chr2R:16872249-16872906	0	1.10436	inf	5e-05	0.000248463
CG42367	chr2L:9930579-9931131	0	1.11422	inf	5e-05	0.000248463
CG43646	chr2R:7018759-7019390	0	1.16157	inf	5e-05	0.000248463
CR44103	chr3R:5368480-5368806	0	1.19395	inf	0.00325	0.0108695
Su(Ste):CR42415	chrY:1032219-1032946	0	1.25659	inf	5e-05	0.000248463
CheA75a	chr3L:18252087-18252846	0	1.27292	inf	5e-05	0.000248463
CG32751	chrX:6196579-6198654	0	1.36216	inf	5e-05	0.000248463
CG43647	chr2R:7020132-7020746	0	1.39213	inf	5e-05	0.000248463
CG9616	chr3R:14244803-14245471	0	1.43002	inf	5e-05	0.000248463
CG3306	chr3L:9601522-9602548	0	1.53989	inf	5e-05	0.000248463
Peritrophin-15b	chr2L:8394428-8395332	0	1.58172	inf	5e-05	0.000248463
CG32379	chr3L:7396354-7398208	0	1.5864	inf	5e-05	0.000248463
Diedel3	chrX:19050441-19053160	0	1.61451	inf	5e-05	0.000248463
CG18278	chr2R:13407010-13409887	0	1.70415	inf	5e-05	0.000248463
Cp16	chr3L:8731943-8732599	0	2.02608	inf	5e-05	0.000248463
CG13428	chr2R:20539511-20540448	0	2.05354	inf	5e-05	0.000248463
CR45615	chrX:12455770-12456258	0	2.19538	inf	5e-05	0.000248463
CG11162	chrX:13676893-13677882	0	2.61344	inf	5e-05	0.000248463
Jon66Ci	chr3L:8391539-8392377	0	2.79417	inf	5e-05	0.000248463
CR45454	chr2L:10872013-10872384	0	3.0936	inf	5e-05	0.000248463
CG32679	chrX:10366401-10367472	0	3.16424	inf	5e-05	0.000248463
CG9465	chr2L:8769158-8772344	0	3.75319	inf	5e-05	0.000248463
betaNACtes6	chrX:14316129-14317150	0	3.75452	inf	5e-05	0.000248463
CG3588	chrX:2739088-3134532	0	3.84414	inf	0.00885	0.0260043
IM18	chr2R:23600913-23601773	0	4.20528	inf	5e-05	0.000248463
CG14187	chr3L:20112264-20112847	0	4.60208	inf	5e-05	0.000248463
CG42521	chr3L:10623065-10623576	0	5.05403	inf	5e-05	0.000248463
CG12522	chr3L:11108234-11108732	0	5.71532	inf	5e-05	0.000248463
PGRP-SC1b	chr2R:8713445-8715094	0	5.73387	inf	5e-05	0.000248463
CR45453	chr2L:10870866-10871133	0	6.88198	inf	5e-05	0.000248463
Drsl4	chr3L:3315619-3315942	0	7.16237	inf	5e-05	0.000248463
PGRP-SC1a	chr2R:8709732-8710320	0	8.80116	inf	5e-05	0.000248463
CR45625	chrX:12912559-12913009	0	10.6417	inf	5e-05	0.000248463
CG42821	chr3R:17413076-17413639	0	13.5629	inf	5e-05	0.000248463
Jon65Aii	chr3L:6052320-6053215	0	18.6605	inf	5e-05	0.000248463
CG43112	chr2R:11249593-11249933	0	34.0672	inf	5e-05	0.000248463
CG12057	chrX:9191656-9192548	0	39.1226	inf	5e-05	0.000248463
CG43090	chrX:6199215-6199891	0	47.0541	inf	5e-05	0.000248463
Jon65Ai	chr3L:6053492-6054443	0	57.3138	inf	5e-05	0.000248463
Jon25Biii	chr2L:4949940-4950767	0	345.672	inf	5e-05	0.000248463
CG10472	chr3L:6059657-6062910	0.276153	150.211	9.08731	0.0004	0.00168445
CG17633	chr2L:9765356-9770996	0.23289	107.498	8.85044	5e-05	0.000248463
CG8560	chr3L:7402331-7404181	0.213701	55.1185	8.0108	5e-05	0.000248463
CG14309	chr3R:18381579-18385072	0.0492841	11.029	7.80596	0.0006	0.00242603
CG42704	chrX:7412667-7413296	0.934908	191.201	7.67605	5e-05	0.000248463
CG8997	chr2L:13835563-13898712	0.885246	154.097	7.44355	0.00015	0.000689525
Jon99Ci	chr3R:29925225-29926189	0.195693	31.2325	7.31831	0.0022	0.00768974
Amy-p	chr2R:17118635-17120303	0.164733	24.8187	7.23516	5e-05	0.000248463
RpL22-like	chr2R:23246609-23247893	0.590876	84.6468	7.16246	5e-05	0.000248463
Amy-d	chr2R:17124763-17126369	0.188866	26.1211	7.11171	5e-05	0.000248463
CG13577	chr2R:24267376-24269179	0.115544	15.5346	7.0709	0.0002	0.000898621
CG12477	chr3L:18721892-18723272	0.379948	48.4986	6.996	5e-05	0.000248463
CG17571	chr2L:20255987-20257192	0.420353	51.856	6.94677	5e-05	0.000248463
skpC	chrX:19816071-19816700	0.675828	80.6324	6.89856	5e-05	0.000248463
CG15599	chrX:15684946-15688857	0.164411	19.1558	6.86433	5e-05	0.000248463
CG6324	chrX:15476090-15481722	0.563465	62.699	6.79797	5e-05	0.000248463
CG11034	chr2L:5805394-5809063	0.0307906	3.33754	6.76015	0.0173	0.0462059
Obp56d	chr2R:19702923-19703915	0.237389	22.3122	6.55444	0.0066	0.0201823
PPO1	chr2R:17873938-17926695	0.235464	20.1961	6.42243	5e-05	0.000248463
PPO2	chr2R:9042260-9044709	0.161901	13.6368	6.39624	5e-05	0.000248463
CG10477	chr3L:6033198-6034611	0.22972	19.2039	6.38538	5e-05	0.000248463
skpE	chrX:19823367-19824080	0.34594	28.722	6.37549	0.0002	0.000898621
CG43088	chrX:14686037-14749376	0.748892	61.9921	6.37118	0.00015	0.000689525
CG9463	chr2L:8765272-8768710	0.221005	16.617	6.23244	5e-05	0.000248463
CG9466	chr2L:8772945-8776263	0.686597	49.18	6.16246	5e-05	0.000248463
CG4415	chr2L:1008377-1048053	2.30353	159.368	6.11237	5e-05	0.000248463
PGRP-SC2	chr2R:8716949-8717695	0.588432	38.6894	6.03892	5e-05	0.000248463
CG3868	chr3L:14400768-14402725	0.62231	40.4279	6.02157	5e-05	0.000248463
CG31477	chr3R:10121772-10122320	2.09851	135.502	6.0128	5e-05	0.000248463
Vm32E	chr2L:11156117-11203544	1.68088	105.521	5.97217	0.001	0.00383166
hog	chrX:14686037-14749376	0.510321	31.9904	5.97009	0.0095	0.0276491
CG4734	chr2R:13297201-13298467	0.252166	15.7608	5.96583	0.00025	0.00110072
CG42822	chr3R:17413900-17414607	0.412778	25.5818	5.95361	0.0004	0.00168445
CG42705	chrX:7413868-7414662	0.940237	55.3414	5.87919	5e-05	0.000248463
Fad2	chr3L:11023534-11024846	1.26173	72.8867	5.85218	5e-05	0.000248463
CG3251	chr2L:4688964-4690702	0.213121	11.9662	5.81115	5e-05	0.000248463
CG13299	chr3L:6231804-6232361	1.49163	80.3995	5.75222	5e-05	0.000248463
l(3)mbn	chr3L:6123933-6128807	0.0634884	3.20547	5.6579	0.00395	0.0128925
CG15721	chrX:12970475-12974615	0.130554	6.52617	5.64352	5e-05	0.000248463
CG34434	chrX:5614553-5616370	0.243164	11.9695	5.62128	5e-05	0.000248463
CG17127	chr2L:10770867-10771370	0.985675	48.4317	5.6187	5e-05	0.000248463
CG9411	chrX:14472407-14480086	0.115145	5.51017	5.58057	5e-05	0.000248463
CG14357	chr3R:14111150-14112166	0.258372	12.2758	5.57022	0.0001	0.000474708
CG4587	chr2L:15644182-15683275	0.276648	12.5248	5.5006	5e-05	0.000248463
w	chrX:2739088-3134532	1.21528	53.979	5.47304	5e-05	0.000248463
CG10175	chr3R:23522263-23530986	0.123829	5.44267	5.4579	5e-05	0.000248463
TotC	chr3R:20872987-20873580	0.295809	12.9512	5.45227	0.00995	0.0287852
CG3348	chr3R:27288768-27292209	2.87474	122.378	5.41177	0.00055	0.00224074
Dscam4	chr3L:8231813-8282397	0.282441	11.9554	5.40357	5e-05	0.000248463
CG8299	chr2R:15940609-15941483	0.411921	16.8781	5.35664	5e-05	0.000248463
CG18628	chr3L:10639739-10640136	14.4331	570.436	5.30461	5e-05	0.000248463
CG8093	chr2R:15214059-15215686	0.645639	25.2132	5.28731	5e-05	0.000248463
CG2772	chr2L:3445991-3447589	0.173931	6.67254	5.26165	0.00055	0.00224074
CG42397	chr3L:11973084-11973790	0.538049	19.6373	5.18972	5e-05	0.000248463
CG43132	chrX:15689489-15691146	0.508893	18.0825	5.15109	0.0022	0.00768974
Rcd-1r	chr2L:9012187-9014149	1.54781	54.6946	5.1431	5e-05	0.000248463
CG14456	chr3L:22687221-22688288	0.163796	5.58748	5.09222	0.00595	0.0184417
TfIIA-S-2	chrX:1011100-1011643	1.80938	60.0128	5.0517	5e-05	0.000248463
yip7	chr3L:6035215-6036175	2.99276	97.2724	5.02248	5e-05	0.000248463
CG43134	chrX:4247312-4247785	162.131	5113.48	4.97907	5e-05	0.000248463
CG42857	chr3R:9820513-9821191	2.52027	77.0725	4.93457	5e-05	0.000248463
blanks	chr3L:5497522-5498958	2.36687	70.8062	4.90282	5e-05	0.000248463
Jon65Aiv	chr3L:6039154-6040135	2.55983	76.2536	4.89669	5e-05	0.000248463
RpL37b	chr2R:23100056-23100478	0.867481	25.728	4.89036	0.0001	0.000474708
Rab3-GEF	chrX:15089681-15116542	0.345328	10.2274	4.88833	5e-05	0.000248463
CG8335	chr2R:6200852-6201956	0.628901	18.5624	4.88341	5e-05	0.000248463
CG13936	chr3L:1850914-1855591	0.206027	5.984	4.8602	5e-05	0.000248463
CG16749	chr3R:9330884-9331885	1.16224	31.2809	4.7503	5e-05	0.000248463
eloF	chr3R:9814160-9815158	1.16174	28.8646	4.63493	5e-05	0.000248463
Dll	chr2R:24814821-24835667	0.0803599	1.96403	4.6112	5e-05	0.000248463
Nox	chr2R:16307268-16320732	0.35068	8.45937	4.59232	5e-05	0.000248463
CG13423	chr2R:20536577-20538264	0.13802	3.29343	4.57664	0.00065	0.00260512
CG15358	chr2L:1882200-1884059	0.138499	3.27901	4.56531	0.0022	0.00768974
CR45185	chrX:10016844-10050803	0.341041	7.79375	4.5143	5e-05	0.000248463
CG3739	chr3R:19368994-19403153	0.91549	20.4063	4.47832	0.00125	0.00465972
Syt4	chr3R:7266064-7270809	0.0986394	2.16309	4.45479	5e-05	0.000248463
CR45219	chrX:10016844-10050803	0.494781	10.6868	4.43289	5e-05	0.000248463
Lip4	chr2L:10527571-10531777	4.32639	92.2717	4.41465	5e-05	0.000248463
Drat	chr2R:7526117-7532981	17.0924	361.845	4.40395	5e-05	0.000248463
CG5945	chr2L:13239988-13241773	0.568286	12.0287	4.40372	5e-05	0.000248463
Jon65Aiii	chr3L:6050756-6051690	1.58571	33.4423	4.39847	5e-05	0.000248463
CG33306	chr2L:13835563-13898712	1.26695	26.663	4.39541	5e-05	0.000248463
Ir7c	chrX:7874393-7876847	0.296623	6.11729	4.36619	5e-05	0.000248463
CG31463	chr3R:8292334-8293609	0.205612	4.10949	4.32096	0.00015	0.000689525
CG15446	chrX:21093843-21116914	0.388563	7.68464	4.30576	0.0002	0.000898621
CG31676	chr2L:20840749-20849182	1.15391	22.7506	4.30131	5e-05	0.000248463
CG3280	chr3L:9603600-9613909	0.0962188	1.8921	4.29753	5e-05	0.000248463
Her	chrX:18177611-18205144	3.35193	65.4594	4.28754	5e-05	0.000248463
CG9468	chr2L:8777660-8781252	2.06519	39.6295	4.26223	5e-05	0.000248463
Cyp6a17	chr2R:14873952-14875739	0.3648	6.91947	4.24548	5e-05	0.000248463
RpS10a	chr3R:27639885-27656996	3.70823	69.2259	4.22251	5e-05	0.000248463
CR45601	chrX:10053810-10055498	135.341	2437.99	4.17102	5e-05	0.000248463
karr	chrX:20110109-20110575	0.50945	9.17444	4.17061	0.00055	0.00224074
Cyp4p2	chr2R:9227784-9247249	0.675384	11.7945	4.12627	5e-05	0.000248463
CG3222	chr3L:9598987-9600341	0.117282	2.03838	4.11937	0.00155	0.00564018
CG5958	chr2L:7430529-7433516	15.9517	275.236	4.10888	5e-05	0.000248463
Cyp316a1	chr3L:7491863-7493484	0.117257	2.02174	4.10784	0.00155	0.00564018
Yp1	chrX:10053810-10055498	45.6138	783.907	4.10314	5e-05	0.000248463
CG1143	chr3L:2645367-2647192	0.113883	1.92644	4.08032	0.00075	0.00296256
hoe2	chr2L:4933046-4936450	0.104768	1.74874	4.06104	0.0002	0.000898621
CG8834	chr2R:12419810-12422535	0.232266	3.87065	4.05873	5e-05	0.000248463
CG31809	chr2L:16853619-16858714	0.42784	7.12939	4.05864	5e-05	0.000248463
toy	chr4:989724-1007922	0.578058	9.25237	4.00054	5e-05	0.000248463
CG7968	chr2L:13835563-13898712	0.910885	14.2637	3.96893	0.0121	0.033974
CG31148	chr3R:23700620-23702605	0.382471	5.97132	3.96463	5e-05	0.000248463
CG6055	chr2L:7466542-7472493	2.31227	35.4766	3.93948	5e-05	0.000248463
CG16700	chrX:17091853-17104562	7.43867	113.858	3.93605	5e-05	0.000248463
CG15082	chr2R:18830330-18833241	0.0806896	1.22371	3.92273	0.0065	0.0199201
CG40486	chrX:22958855-22960091	1.95233	29.3517	3.91017	5e-05	0.000248463
esg	chr2L:15333865-15336138	0.121151	1.81483	3.90496	0.0002	0.000898621
lambdaTry	chr2R:11336839-11337791	0.98275	14.4105	3.87416	5e-05	0.000248463
ppk13	chr2L:21086789-21088751	0.48147	7.04472	3.87102	5e-05	0.000248463
CG15056	chrX:18415414-18416911	0.383005	5.46632	3.83514	5e-05	0.000248463
iotaTry	chr2R:11356719-11357537	0.956964	13.388	3.80633	5e-05	0.000248463
qjt	chr3L:17479095-17486230	1.34553	18.6423	3.79233	5e-05	0.000248463
CG33965	chr3L:1232881-1234015	0.215044	2.88267	3.7447	0.0009	0.00348732
Esp	chr3R:24841934-24850412	5.08521	67.9772	3.74067	5e-05	0.000248463
esn	chr2R:7086315-7129808	0.0917705	1.20095	3.71001	5e-05	0.000248463
CG15927	chrX:12454728-12455683	0.163364	2.13697	3.7094	0.0064	0.019645
dpr8	chrX:14322225-14462351	0.127977	1.66718	3.70345	5e-05	0.000248463
Nep4	chr3R:20652566-20659904	0.230114	2.97549	3.69271	5e-05	0.000248463
CR43299	chrX:15662288-15665707	0.10139	1.29934	3.67979	0.00015	0.000689525
CR44560	chr3L:14245992-14247011	0.216138	2.75816	3.67368	0.00615	0.0189801
CR44712	chrX:21630935-21631433	0.485958	6.18132	3.66901	0.0121	0.033974
MsR1	chr3L:2322692-2345799	0.532309	6.73551	3.66145	5e-05	0.000248463
Yp2	chrX:10050950-10052636	92.4959	1165.75	3.65573	5e-05	0.000248463
CG11052	chr3R:8008248-8009297	0.154653	1.94239	3.65072	0.00545	0.0170878
CG10126	chr3R:12855543-12859246	3.30086	41.3724	3.64775	5e-05	0.000248463
CG13332	chr2R:13513131-13534251	0.34281	4.2927	3.64641	0.0181	0.0480157
CG13313	chr3L:8958856-8960921	0.212607	2.64746	3.63835	0.0005	0.00205904
TotX	chr3R:20901955-20908263	0.267745	3.25244	3.60259	0.01405	0.0386787
Ef1alpha100E	chr3R:31738467-31743306	1.23561	14.9121	3.59319	5e-05	0.000248463
CG5506	chr3L:17879095-17884376	5.25031	63.0874	3.58688	5e-05	0.000248463
CG15533	chr3R:30428819-30431362	0.497193	5.95944	3.5833	5e-05	0.000248463
Fcp3C	chrX:3173375-3174474	0.825506	9.76432	3.56417	5e-05	0.000248463
Cyp4d1	chrX:2159144-2162180	0.556741	6.5792	3.56283	5e-05	0.000248463
Peritrophin-15a	chr2L:8395664-8396096	0.754651	8.83934	3.55006	0.00435	0.0140404
ckd	chr3L:3257877-3268184	2.03281	23.7989	3.54935	5e-05	0.000248463
Mal-A4	chr2R:8458814-8460884	1.2284	14.3437	3.54556	5e-05	0.000248463
Ilp6	chrX:2295465-2343870	3.5753	41.5994	3.54043	5e-05	0.000248463
Taf12L	chr2L:4694720-4722465	1.04903	12.1901	3.53859	5e-05	0.000248463
CG9813	chr3R:13372629-13379775	0.417951	4.82321	3.52859	5e-05	0.000248463
CG3344	chr3L:685941-687958	1.01795	11.5915	3.50933	5e-05	0.000248463
CG9459	chr3R:9817427-9818395	0.35471	3.99275	3.49267	0.0009	0.00348732
CG18173	chr3L:1735852-1738106	0.360699	4.00794	3.47399	5e-05	0.000248463
CG1461	chrX:14261222-14266250	0.0933641	1.02165	3.45188	0.0033	0.0110192
CG33509	chr2L:21084604-21086506	0.180298	1.96477	3.4459	0.0011	0.004167
HP1D3csd	chrX:19190213-19191029	0.780217	8.41642	3.43126	5e-05	0.000248463
Cht6	chrX:10016844-10050803	0.213885	2.30389	3.42916	5e-05	0.000248463
DopEcR	chr3L:4367648-4380387	0.114494	1.2284	3.42344	5e-05	0.000248463
CG16947	chr2L:6459014-6465669	2.22028	22.899	3.36647	5e-05	0.000248463
CR43417	chr2R:16816588-16819240	0.323606	3.33188	3.36402	5e-05	0.000248463
Mal-A3	chr2R:8455908-8457892	1.60273	16.3274	3.3487	5e-05	0.000248463
CG12194	chr2L:4838346-4841465	1.85631	18.9005	3.34792	5e-05	0.000248463
CG45002	chrX:16969068-17066732	0.354645	3.59639	3.3421	5e-05	0.000248463
Sytalpha	chr2L:17591314-17604387	0.337926	3.40043	3.33094	5e-05	0.000248463
hkb	chr3R:4345014-4346646	0.106599	1.06998	3.32733	0.0035	0.011593
CG15209	chrX:10832751-10847092	4.09155	41.0494	3.32664	0.00095	0.00366056
CG5687	chr3L:1933632-1939103	0.779262	7.70826	3.30622	5e-05	0.000248463
CG15347	chrX:8458493-8460898	16.4526	162.499	3.30404	5e-05	0.000248463
Or2a	chrX:2246230-2247567	0.769157	7.56673	3.29832	5e-05	0.000248463
CG42319	chr2R:13260100-13266336	0.216008	2.12145	3.29589	0.001	0.00383166
CG10440	chr2R:21560245-21576035	0.719423	7.05468	3.29367	5e-05	0.000248463
Sox14	chr2R:23978800-23988455	2.49129	24.402	3.29203	5e-05	0.000248463
CG14508	chr3R:29202659-29204133	1.05756	10.3444	3.29004	5e-05	0.000248463
CR44288	chr3R:27538232-27539159	0.172919	1.69042	3.28921	0.0148	0.0404447
CG3332	chr2L:3275799-3280534	0.102672	1.00317	3.28844	0.00035	0.0014931
Osi20	chr3R:6340094-6341424	0.184638	1.7919	3.27872	0.0022	0.00768974
Kal1	chr3R:24141394-24148967	8.41146	80.6137	3.2606	5e-05	0.000248463
Obp57a	chr2R:20505149-20505758	2.97137	28.339	3.25359	5e-05	0.000248463
CG44405	chr2L:16340391-16342324	0.113465	1.08151	3.25272	0.0006	0.00242603
tobi	chr3R:25340251-25346921	2.99033	28.3641	3.24569	5e-05	0.000248463
CG1732	chr4:629690-635350	0.280788	2.65244	3.23977	5e-05	0.000248463
Obp19d	chrX:20419612-20420979	0.352111	3.3106	3.23299	0.0018	0.00643679
AstC	chr2L:11076164-11081399	0.344738	3.18619	3.20826	0.0002	0.000898621
CR44330	chr3R:8089756-8090285	0.568066	5.14518	3.17909	0.0064	0.019645
CR45174	chr3L:23690625-23691668	0.50345	4.55032	3.17605	5e-05	0.000248463
bgcn	chr2R:23853269-23858921	1.27373	11.5066	3.17532	5e-05	0.000248463
CG14205	chrX:19592608-19595548	0.159952	1.43813	3.16848	0.00025	0.00110072
CG17760	chr2R:12625807-12628619	0.205782	1.84798	3.16676	0.00065	0.00260512
CG3301	chr3R:21274242-21276249	0.621938	5.56089	3.16047	5e-05	0.000248463
CG17636	chrX:124369-126714	0.814964	7.26807	3.15676	5e-05	0.000248463
Cpr67B	chr3L:9404796-9406174	0.407083	3.53338	3.11765	5e-05	0.000248463
Myo28B1	chr2L:7642004-7691061	0.406025	3.52189	3.11671	5e-05	0.000248463
CG10097	chr3R:12386248-12402902	0.752421	6.40534	3.08966	0.0016	0.00579823
CG34334	chrX:22824316-22885541	0.697938	5.89766	3.07897	0.00145	0.0053187
CG10943	chr3L:12861716-12862920	0.461096	3.89587	3.0788	5e-05	0.000248463
CG31636	chr2L:6656458-6658152	0.229537	1.93612	3.07637	0.0006	0.00242603
Ucp4C	chr2L:5968565-5969761	0.233399	1.96275	3.072	0.00145	0.0053187
mthl8	chr3L:22427-26308	0.804209	6.76194	3.0718	5e-05	0.000248463
CG32506	chrX:20449330-20467065	0.87177	7.3272	3.07124	5e-05	0.000248463
CG44250	chr2R:12948347-12952293	2.73312	22.8566	3.06399	5e-05	0.000248463
sca	chr2R:12780540-12802010	0.261352	2.18486	3.06348	5e-05	0.000248463
CG32091	chr3L:11631391-11642902	5.38767	44.6728	3.05167	5e-05	0.000248463
sev	chrX:11071440-11086299	2.19639	18.2009	3.05081	5e-05	0.000248463
CG5835	chr3R:19148631-19153686	1.65368	13.6406	3.04415	5e-05	0.000248463
CG11638	chrX:1012778-1046040	2.24474	18.4732	3.04081	0.0016	0.00579823
CG9903	chrX:16539152-16540852	0.128548	1.0575	3.04028	0.0111	0.0315812
Vm26Aa	chr2L:5959595-5960340	59.713	491.07	3.03981	5e-05	0.000248463
CG4653	chrX:16696130-16711145	2.31417	18.9749	3.03553	5e-05	0.000248463
v	chrX:10923971-10925631	0.311441	2.54787	3.03226	5e-05	0.000248463
CG5612	chr3R:27607878-27636060	14.7506	120.141	3.02589	5e-05	0.000248463
CR43615	chrX:7867160-7873640	5.97392	48.3929	3.01805	0.00015	0.000689525
Ser6	chrX:20962604-20963505	0.441911	3.54077	3.00223	0.0004	0.00168445
CG5853	chr2L:9938862-9947648	10.4256	83.3334	2.99876	5e-05	0.000248463
CG15818	chr2L:7410908-7412229	0.563972	4.47791	2.98913	5e-05	0.000248463
Tbh	chrX:7995696-8027394	0.209683	1.66334	2.9878	5e-05	0.000248463
cln3	chr3L:17809230-17814119	7.75546	61.5212	2.9878	5e-05	0.000248463
CG15534	chr3R:30432063-30435139	0.798054	6.31884	2.9851	5e-05	0.000248463
Npc2e	chr3R:10049198-10054348	1.43975	11.2747	2.9692	0.00385	0.0126085
Phae2	chr2L:12111109-12112256	0.201123	1.55657	2.95222	0.00315	0.0105672
Yp3	chrX:13759545-13761547	108.392	826.026	2.92993	5e-05	0.000248463
CR44107	chr3R:19148631-19153686	1.5402	11.7299	2.929	0.00355	0.0117342
CG33926	chr3L:9443231-9446388	0.935562	7.11963	2.9279	5e-05	0.000248463
GstE5	chr2R:18404604-18405338	1.01708	7.72934	2.92591	5e-05	0.000248463
CG15546	chr3R:30874364-30876186	2.01278	15.2809	2.92447	5e-05	0.000248463
CG9850	chr2R:23752753-23798395	0.882312	6.69341	2.92338	5e-05	0.000248463
bwa	chr2L:20066390-20075458	6.12854	46.2742	2.91659	5e-05	0.000248463
CG15673	chr2R:21605675-21613071	1.58811	11.9576	2.91254	5e-05	0.000248463
CG32687	chrX:10482027-10487205	9.63098	71.7083	2.89639	5e-05	0.000248463
Spn43Aa	chr2R:7147691-7149677	0.8457	6.25872	2.88765	5e-05	0.000248463
Pxn	chr3L:2600330-2630693	14.3413	104.991	2.87201	5e-05	0.000248463
kappaTry	chr2R:11337796-11338733	1.39361	10.1933	2.87072	5e-05	0.000248463
CG8086	chr2L:8244159-8257502	0.215506	1.57247	2.86723	5e-05	0.000248463
CG45087	chr2R:18536766-18539416	19.6886	141.462	2.84499	5e-05	0.000248463
CG13318	chr3R:8771245-8772691	0.253484	1.81782	2.84224	0.00085	0.0033131
CG16898	chr2R:20003619-20005003	0.783771	5.61212	2.84004	5e-05	0.000248463
CG43114	chr2R:11310334-11318676	2.14003	15.3063	2.83842	0.002	0.00706837
Ser8	chr2R:13414977-13439051	2.37585	16.9204	2.83225	0.0005	0.00205904
CR42646	chr2R:5363252-5367357	0.88359	6.28627	2.83075	5e-05	0.000248463
CG14823	chr3L:7058929-7077462	0.259616	1.83526	2.82153	0.00185	0.00659381
Mal-A8	chr2R:8471953-8532294	0.307848	2.15415	2.80683	0.00885	0.0260043
CG10013	chr3R:12323520-12325210	2.03725	14.1736	2.79852	5e-05	0.000248463
thetaTry	chr2R:11341713-11342760	1.84808	12.8034	2.79243	5e-05	0.000248463
CG17650	chr2L:1758285-1759093	2.42373	16.7251	2.78671	5e-05	0.000248463
TM4SF	chr2R:23878196-23882927	2.23475	15.3917	2.78397	0.0002	0.000898621
CG18031	chrX:2189187-2205373	0.89558	6.13003	2.775	0.00105	0.00399881
CG17549	chr2L:19387049-19390075	3.21644	21.9702	2.77201	5e-05	0.000248463
St4	chr2R:13969909-13971263	1.66669	11.3548	2.76824	5e-05	0.000248463
Cralbp	chr3L:5780050-5786718	1.06324	7.24092	2.7677	5e-05	0.000248463
CG18568	chr2R:13971324-13972834	0.277564	1.88057	2.76028	5e-05	0.000248463
Obp99b	chr3R:29716253-29716896	1.67153	11.2548	2.75129	5e-05	0.000248463
CG14500	chr2R:18184381-18192851	0.289609	1.94735	2.74933	0.0136	0.0376205
frtz	chr2L:1710461-1715851	4.82036	32.4034	2.74893	5e-05	0.000248463
2017-12-01	chrX:7867160-7873640	19.5858	130.632	2.73762	5e-05	0.000248463
CG42673	chr3L:9547219-9596713	5.48767	36.5593	2.73597	5e-05	0.000248463
CG30197	chr2R:14512558-14515211	17.9125	119.104	2.73318	5e-05	0.000248463
CG6910	chr3L:12184983-12187860	6.00582	39.8818	2.7313	5e-05	0.000248463
Cyp4d8	chr3L:7493556-7496179	2.85891	18.9784	2.73082	5e-05	0.000248463
CG10345	chr3R:16594413-16604861	0.240592	1.59505	2.72895	5e-05	0.000248463
CG42300	chrX:15555252-15556045	0.305539	2.01735	2.72303	0.00435	0.0140404
CG12398	chrX:14839375-14953697	3.38185	22.2144	2.71561	0.013	0.0361815
t	chrX:9217654-9223257	5.32871	34.9625	2.71395	5e-05	0.000248463
stan	chr2R:10673344-10721138	0.16653	1.09245	2.71372	5e-05	0.000248463
CG17751	chr3R:19607253-19609322	4.18847	27.4716	2.71345	5e-05	0.000248463
Rfabg	chr4:1057364-1077273	16.67	109.283	2.71274	5e-05	0.000248463
Pka-C3	chr3L:15925804-15954797	2.79424	18.3076	2.71191	5e-05	0.000248463
CG43120	chr3L:14381912-14383299	0.465916	3.03702	2.70452	0.0001	0.000474708
CG14946	chr2L:12063456-12066775	0.665663	4.33342	2.70264	5e-05	0.000248463
Nha1	chr2L:6860904-6870389	0.463494	2.9965	2.69266	5e-05	0.000248463
Hml	chr3L:13846053-13860001	3.81643	24.4693	2.68067	5e-05	0.000248463
CR45631	chr3R:16428303-16428976	0.509118	3.24311	2.6713	0.0032	0.0107188
CG3823	chrX:6303974-6306745	0.482011	3.06863	2.67046	5e-05	0.000248463
CR43637	chrX:2189187-2205373	1.03622	6.59395	2.66981	0.0008	0.00313936
mthl11	chr3R:10401031-10402966	0.523264	3.3002	2.65694	5e-05	0.000248463
Ance	chr2L:13905644-13909212	7.00888	44.1211	2.65421	5e-05	0.000248463
CG8563	chr3L:7390741-7396013	0.82194	5.17319	2.65395	5e-05	0.000248463
CG17321	chr2L:18845183-18855110	0.224904	1.41237	2.65074	5e-05	0.000248463
Vml	chrX:2275949-2277781	11.9521	74.4554	2.63911	5e-05	0.000248463
Mal-A7	chr2R:8468645-8471663	0.228306	1.42169	2.63857	5e-05	0.000248463
CG34244	chr3L:14235052-14235941	0.299338	1.86175	2.63681	0.01485	0.0405533
tipE	chr3L:4173883-4193788	0.644604	3.99701	2.63244	5e-05	0.000248463
CCHa1-R	chr2R:17646847-17665068	0.464088	2.87231	2.62974	5e-05	0.000248463
CG7900	chr3R:8094123-8105083	2.68714	16.5931	2.62644	5e-05	0.000248463
CG18493	chr3R:19368994-19403153	4.36024	26.7497	2.61704	5e-05	0.000248463
Mal-A1	chr2R:8447450-8451904	4.72933	28.9807	2.61538	5e-05	0.000248463
CG4666	chrX:6076071-6077786	4.42937	27.0004	2.60781	5e-05	0.000248463
scb	chr2R:15248783-15258498	6.57813	40.0588	2.60637	5e-05	0.000248463
Cbp53E	chr2R:16973926-16998594	0.314266	1.91191	2.60496	5e-05	0.000248463
CG34330	chrX:19068274-19068973	6.46153	39.2004	2.60092	5e-05	0.000248463
sNPF-R	chr3L:20058510-20089007	0.172219	1.04444	2.60042	5e-05	0.000248463
eIF4E-6	chr3R:29026438-29027174	1.00573	6.04108	2.58657	5e-05	0.000248463
dysc	chr3L:13867413-13903236	0.287822	1.7283	2.58611	5e-05	0.000248463
shd	chr3L:14614457-14622205	0.987243	5.92816	2.58611	5e-05	0.000248463
CG4839	chr2L:10064120-10180256	0.585976	3.51713	2.58548	5e-05	0.000248463
Ance-3	chr2L:13914724-13956188	0.190268	1.13693	2.57904	0.00015	0.000689525
CG9458	chr3R:9818913-9819877	0.793156	4.70172	2.56751	5e-05	0.000248463
tinc	chr3R:17811540-17872507	0.538656	3.19281	2.56739	5e-05	0.000248463
CG8602	chr3L:7326272-7328842	45.7321	270.608	2.56492	5e-05	0.000248463
Mmp2	chr2R:9610463-9683858	3.93471	23.25	2.5629	5e-05	0.000248463
snoRNA:U14:30Ea	chr2L:9893805-9895003	1202610	7102410	2.56215	5e-05	0.000248463
Ugt86Dh	chr3R:11175528-11177910	0.342781	2.02015	2.5591	5e-05	0.000248463
CG12290	chr3R:26230247-26234700	4.37997	25.7564	2.55594	5e-05	0.000248463
CG14346	chr2L:1367995-1369050	0.494476	2.89799	2.55108	0.00035	0.0014931
Cyp4g1	chrX:268508-470726	71.5983	417.833	2.54493	5e-05	0.000248463
Send1	chr2L:2254175-2255050	4.69646	27.3845	2.54371	5e-05	0.000248463
CG7720	chr3R:18759235-18795169	1.02794	5.99134	2.54312	5e-05	0.000248463
Ir68a	chr3L:11232971-11236218	0.189223	1.09908	2.53813	0.0003	0.00129904
CG12782	chr2R:23264268-23265543	0.923688	5.34204	2.53191	5e-05	0.000248463
CG13422	chr2R:20526310-20526825	0.806078	4.64953	2.52809	0.00115	0.00433365
CG14762	chr2R:8009118-8013755	0.250424	1.43969	2.52331	5e-05	0.000248463
CG34323	chrX:12043697-12335214	4.64242	26.6282	2.52	0.00055	0.00224074
CR44992	chr2L:8687225-8709611	1.4863	8.52113	2.51932	0.00035	0.0014931
Drs	chr3L:3369555-3369942	59.4275	339.88	2.51582	5e-05	0.000248463
psd	chr2L:5963086-5964951	6.10802	34.891	2.51408	5e-05	0.000248463
CG8034	chrX:19281231-19298162	10.4414	59.4786	2.51005	5e-05	0.000248463
kek2	chr2L:11581936-11626883	0.239865	1.36561	2.50925	5e-05	0.000248463
CG15255	chr2L:15610170-15611719	3.47172	19.7426	2.50759	5e-05	0.000248463
CG43349	chr2L:1200204-1200663	1.78715	10.1052	2.49937	5e-05	0.000248463
Mct1	chrX:2189187-2205373	7.15739	40.2762	2.49242	5e-05	0.000248463
TyrR	chr3R:17750128-17763188	0.205201	1.15372	2.49118	5e-05	0.000248463
Ptp52F	chr2R:16171111-16178307	1.22403	6.86786	2.48822	5e-05	0.000248463
CG18417	chr3L:7400069-7401671	0.210817	1.18053	2.48537	0.0024	0.00830703
Vmat	chr2R:13513131-13534251	5.20495	29.1417	2.48513	5e-05	0.000248463
Takl2	chr3R:22726966-22733851	1.62438	9.06178	2.47991	0.00555	0.0173591
Ddc	chr2L:19114400-19120306	0.285863	1.59302	2.47837	0.0052	0.0164082
CG32364	chr3L:8209576-8210743	2.7961	15.5788	2.47809	5e-05	0.000248463
CG14591	chr2R:6036556-6040647	0.180462	1.0045	2.4767	0.00125	0.00465972
CG9314	chr2L:8687225-8709611	0.890773	4.94352	2.47241	0.0079	0.0235931
CG5724	chr3R:12739641-12741417	0.314576	1.74492	2.47168	5e-05	0.000248463
CG34288	chr3R:22446762-22447263	0.895758	4.96029	2.46924	0.0024	0.00830703
mlt	chr2R:10142337-10192394	5.22357	28.5777	2.45178	5e-05	0.000248463
Est-6	chr3L:12188817-12190705	3.01083	16.4505	2.4499	5e-05	0.000248463
Sr-CI	chr2L:4121701-4124153	1.11386	6.07428	2.44714	5e-05	0.000248463
CG2736	chr2R:24973430-24975341	2.39124	12.9678	2.4391	5e-05	0.000248463
CG7298	chr3L:20202069-20203687	0.310446	1.683	2.43862	0.0009	0.00348732
CG4377	chr2R:21835447-21836357	2.74932	14.8968	2.43785	5e-05	0.000248463
CG42260	chr2R:22740998-22798289	0.559998	3.00381	2.4233	5e-05	0.000248463
CG5322	chr2L:10452676-10457241	2.39698	12.8349	2.42078	5e-05	0.000248463
Sk1	chrX:11430522-11454386	1.32754	7.09	2.41703	0.0008	0.00313936
Lapsyn	chr2R:21193570-21199431	7.63301	40.5803	2.41046	5e-05	0.000248463
Inx7	chrX:6991611-7011145	16.8694	89.6831	2.41043	0.00015	0.000689525
CG13102	chr2L:9012187-9014149	2.77361	14.7179	2.40773	5e-05	0.000248463
CG30401	chr2R:21985625-21986938	0.933527	4.93134	2.40122	5e-05	0.000248463
Tsp42Ei	chr2R:7035124-7039050	2.08479	10.9575	2.39395	5e-05	0.000248463
CG4716	chr2R:13256586-13257446	10.1965	53.5285	2.39224	5e-05	0.000248463
Atet	chr2L:4333912-4345776	6.32589	33.1915	2.39148	5e-05	0.000248463
CG45075	chr2L:6082602-6096498	0.305491	1.60194	2.39062	0.0073	0.0220247
CG17560	chr3R:16617949-16619878	1.02866	5.38844	2.3891	5e-05	0.000248463
CG6231	chr3R:19616023-19632718	10.4427	54.5469	2.38501	5e-05	0.000248463
CG32483	chr3L:688522-690081	0.641533	3.34301	2.38155	5e-05	0.000248463
CG15044	chrX:18491184-18492006	0.998938	5.14844	2.36567	5e-05	0.000248463
CR42767	chrX:9557538-9558466	0.532014	2.73837	2.36378	5e-05	0.000248463
Npc1b	chrX:20934868-20939503	0.453881	2.33497	2.36302	5e-05	0.000248463
blow	chr2R:7566808-7587079	6.16698	31.4722	2.35144	0.0037	0.0121761
CG33494	chr3R:25493480-25495161	6.83671	34.8225	2.34864	5e-05	0.000248463
ord	chr2R:23271256-23275536	1.80462	9.19034	2.34842	5e-05	0.000248463
CG32259	chr3L:4062291-4071717	1.28139	6.472	2.3365	0.00615	0.0189801
RpS19b	chr3R:23932728-23933530	6.87992	34.5916	2.32996	5e-05	0.000248463
CG43351	chr2R:19022324-19032642	2.99412	15.0435	2.32893	0.00625	0.0192374
CG34176	chr2L:4004079-4004480	1.02515	5.14297	2.32677	0.00505	0.0159981
CG42633	chr3R:10780964-10782267	0.408037	2.04054	2.32218	0.0006	0.00242603
CG4797	chr2R:23812184-23818327	1.11351	5.56666	2.3217	5e-05	0.000248463
trpl	chr2R:9753696-9765518	0.202726	1.0132	2.32131	5e-05	0.000248463
l(2)41Ab	chr2R:1349391-1443935	3.74383	18.6796	2.31888	5e-05	0.000248463
Syn2	chr2R:16552257-16558486	0.487639	2.43244	2.31852	5e-05	0.000248463
CR31781	chr2L:16869345-16878300	6.56748	32.7203	2.31677	5e-05	0.000248463
CR42874	chr2L:1989449-1990894	0.403146	2.00181	2.31193	0.00055	0.00224074
CG12607	chr3L:4446572-4448072	0.240264	1.18976	2.30797	0.01505	0.041016
Cyp9b2	chr2R:7130276-7132139	1.22709	6.06213	2.30458	5e-05	0.000248463
Tsp42Ek	chr2R:7040135-7044710	0.929613	4.58992	2.30377	0.0001	0.000474708
CG18131	chr2L:1497242-1500608	0.423888	2.08894	2.30102	5e-05	0.000248463
CG8773	chr3R:13294747-13298288	1.663	8.18552	2.29928	5e-05	0.000248463
CG42825	chr3L:9974650-10139360	1.49701	7.36567	2.29873	5e-05	0.000248463
futsch	chrX:1409068-1454177	0.455566	2.24134	2.29863	5e-05	0.000248463
TpnC4	chr2R:5496673-5549543	1.42567	7.01278	2.29835	0.00015	0.000689525
CG4221	chr3R:15920897-15933734	0.420607	2.0639	2.29483	5e-05	0.000248463
CG31176	chr3R:21672302-21719660	1.55109	7.59819	2.29237	5e-05	0.000248463
Cyp18a1	chrX:18688537-18693042	10.3935	50.5735	2.28269	5e-05	0.000248463
CG6830	chr3R:11679742-11684342	1.64422	7.99189	2.28113	5e-05	0.000248463
slow	chr3L:4384441-4403181	2.29762	11.1676	2.28111	5e-05	0.000248463
CG43066	chr2R:18514573-18526439	1.04115	5.01591	2.26834	5e-05	0.000248463
Gadd45	chr2R:7249160-7250655	4.34368	20.8452	2.26273	5e-05	0.000248463
CR45530	chrX:6279679-6280012	1.11381	5.34268	2.26206	0.0121	0.033974
alphaTry	chr2R:11344259-11345119	8.63513	41.1453	2.25244	5e-05	0.000248463
CG14443	chrX:6600061-6653015	0.653777	3.0993	2.24507	0.00505	0.0159981
Inx3	chr3R:28845269-28870439	35.0831	166.06	2.24286	5e-05	0.000248463
v(2)k05816	chr2L:3043946-3056143	1.3322	6.2996	2.24145	5e-05	0.000248463
Dro	chr2R:14745960-14746714	3.18236	15.0415	2.24077	5e-05	0.000248463
CG9297	chr3R:13771494-13779317	1.31297	6.19293	2.23779	5e-05	0.000248463
CG32447	chr3L:21690611-21706365	0.277313	1.30772	2.23746	5e-05	0.000248463
Tsp42Ej	chr2R:7040135-7044710	2.17183	10.2122	2.23331	5e-05	0.000248463
Obp57c	chr2R:20503583-20504202	1.54618	7.24809	2.22889	5e-05	0.000248463
lectin-28C	chr2L:7857076-7860839	5.57458	25.9702	2.21992	5e-05	0.000248463
CG32783	chrX:3945042-3948460	0.272942	1.27026	2.21846	5e-05	0.000248463
CR44043	chr2R:1349391-1443935	1.06016	4.92839	2.21683	5e-05	0.000248463
CG17032	chr3L:15958842-15960609	2.04133	9.4379	2.20896	5e-05	0.000248463
CG9451	chr3L:19498196-19500798	0.608331	2.80821	2.20672	5e-05	0.000248463
CG11409	chrX:1329517-1341587	1.79889	8.3011	2.20619	5e-05	0.000248463
sage	chr3R:9262653-9264142	0.634038	2.92521	2.2059	5e-05	0.000248463
hiw	chrX:15010136-15063429	0.954027	4.39986	2.20536	5e-05	0.000248463
cer	chr2R:19396214-19396772	30.7278	141.55	2.2037	5e-05	0.000248463
CG1941	chr2R:7709872-7711981	1.43935	6.61419	2.20014	5e-05	0.000248463
CG31157	chr3R:13047730-13049294	0.284032	1.30389	2.1987	0.00425	0.0137626
CG9737	chr3R:30241267-30243312	0.520271	2.38815	2.19856	5e-05	0.000248463
CG32814	chrX:1012778-1046040	6.42935	29.5101	2.19846	0.00475	0.0151694
Ugt86Dj	chr3R:11173440-11175408	0.289324	1.32597	2.19629	0.00015	0.000689525
Oatp74D	chr3L:17487117-17511693	1.64382	7.53196	2.19597	5e-05	0.000248463
CG13893	chr3L:593245-604008	4.57924	20.9395	2.19305	5e-05	0.000248463
tal-AA	chr3R:13813108-13814648	4.10767	18.7137	2.1877	5e-05	0.000248463
Cp15	chr3L:8728480-8729066	0.589393	2.67632	2.18295	0.0139	0.0383318
CG12484	chr2R:20424337-20478951	0.698894	3.17275	2.18259	5e-05	0.000248463
CG43373	chr3L:16419596-16543370	1.80625	8.14662	2.1732	0.00075	0.00296256
CG1998	chrX:13409368-13413074	1.73959	7.83178	2.17059	5e-05	0.000248463
sim	chr3R:13057754-13078124	7.25745	32.5988	2.16729	5e-05	0.000248463
Irc	chr3R:17002874-17007208	15.4473	69.3851	2.16727	5e-05	0.000248463
Obp44a	chr2R:8131430-8135315	8.28642	37.1738	2.16547	0.00045	0.00187059
CG32719	chrX:7508650-7547992	1.13889	5.10297	2.16371	5e-05	0.000248463
Cyp9h1	chr2R:12840812-12842558	0.410363	1.83856	2.1636	5e-05	0.000248463
net	chr2L:82420-87387	1.1252	5.03444	2.16165	5e-05	0.000248463
mex1	chr3L:15517423-15519592	1.9792	8.83169	2.15777	5e-05	0.000248463
CG31547	chr3R:5489504-5502702	1.02932	4.58272	2.15451	5e-05	0.000248463
CG7702	chr3R:18667851-18677539	19.7472	87.9124	2.15442	5e-05	0.000248463
CG13511	chr2R:22657900-22661389	0.836691	3.72136	2.15306	0.0007	0.00278638
CG16789	chr3R:9566194-9570214	0.403734	1.79549	2.1529	0.00115	0.00433365
CG31205	chr3R:20731630-20732707	0.34828	1.54861	2.15265	0.004	0.0130386
Spn43Ab	chr2R:7150702-7223378	3.78378	16.8162	2.15196	5e-05	0.000248463
CG11658	chr3L:11699495-11708553	3.68612	16.3767	2.15147	5e-05	0.000248463
SPR	chrX:5446655-5496052	1.19051	5.28221	2.14957	5e-05	0.000248463
CG8369	chr3R:8822007-8822838	11.8209	52.4424	2.1494	5e-05	0.000248463
Oatp58Db	chr2R:22221179-22223590	3.94857	17.4998	2.14793	5e-05	0.000248463
ssp7	chrX:11137858-11141835	9.31038	41.1765	2.14491	0.0001	0.000474708
Hk	chrX:10233346-10263485	1.32553	5.85562	2.14326	5e-05	0.000248463
CG31619	chr2L:21684105-21729051	0.652641	2.88216	2.14279	5e-05	0.000248463
CG11319	chr2L:6568399-6601068	0.374256	1.65183	2.14197	5e-05	0.000248463
CG14661	chr3R:4953505-4955252	2.08998	9.21154	2.13995	5e-05	0.000248463
CG18609	chr2R:18718113-18754675	1.45641	6.39755	2.13511	0.00115	0.00433365
CG18067	chr2R:20534244-20535835	11.8938	52.1091	2.13133	5e-05	0.000248463
Gsc	chr2L:583543-594685	0.229703	1.00612	2.13096	0.0005	0.00205904
CG8745	chr3L:13860026-13866905	10.7367	46.9877	2.12973	5e-05	0.000248463
Itgbetanu	chr2L:21053032-21071502	1.89082	8.24737	2.12492	5e-05	0.000248463
CG6753	chr3R:12640162-12642482	1.01363	4.41952	2.12436	5e-05	0.000248463
CS-2	chr3L:21962400-21969964	0.408015	1.77755	2.1232	5e-05	0.000248463
CG4676	chr2R:13235979-13237055	0.808436	3.50902	2.11786	5e-05	0.000248463
Kif3C	chr4:1126601-1169239	1.78055	7.72372	2.11698	5e-05	0.000248463
Cyp6w1	chr2R:6173683-6176195	0.864397	3.74237	2.11418	5e-05	0.000248463
CG32032	chr3L:9093052-9094856	1.41803	6.13352	2.11282	5e-05	0.000248463
CG7227	chr2L:7994387-7998151	0.347354	1.49807	2.10863	5e-05	0.000248463
Skeletor	chr3R:10686942-10696270	0.350889	1.51277	2.10811	0.00015	0.000689525
kkv	chr3R:5378092-5392866	0.579359	2.49331	2.10553	5e-05	0.000248463
CG18585	chr2L:7642004-7691061	1.64591	7.08263	2.1054	5e-05	0.000248463
CG13003	chrX:16844806-16876544	0.368471	1.58549	2.1053	5e-05	0.000248463
CG34371	chr2R:23163011-23203973	2.38499	10.2403	2.1022	5e-05	0.000248463
CG10924	chr2R:18527429-18535749	3.65416	15.688	2.10205	5e-05	0.000248463
CG12224	chr3R:11980703-11982622	0.534273	2.289	2.09907	5e-05	0.000248463
CG12698	chrX:16006146-16008721	0.483747	2.06993	2.09726	5e-05	0.000248463
aly	chr3L:3024128-3026521	0.312717	1.33615	2.09516	5e-05	0.000248463
CG9336	chr2L:20858694-20861014	33.4107	142.297	2.09052	5e-05	0.000248463
vri	chr2L:5288943-5311223	10.5016	44.5894	2.0861	5e-05	0.000248463
Rpt3R	chr3R:9754734-9759313	1.82348	7.72783	2.08337	5e-05	0.000248463
CG11320	chr2L:6617133-6621700	0.438483	1.85715	2.0825	0.0003	0.00129904
Glut4EF	chr3R:9874680-9995364	7.00054	29.566	2.0784	5e-05	0.000248463
CG3104	chr2L:2847631-2855778	3.12345	13.1894	2.07817	5e-05	0.000248463
CG4927	chr2R:16572081-16574154	0.354657	1.49754	2.0781	0.00125	0.00465972
CG34331	chrX:20122452-20125271	4.74604	19.9956	2.07489	5e-05	0.000248463
CG14855	chr3R:14796304-14798474	1.69992	7.15489	2.07346	5e-05	0.000248463
CG14257	chr3R:27075869-27082818	0.405501	1.70361	2.07082	0.0002	0.000898621
sug	chr2R:12923903-12930644	1.98083	8.31413	2.06946	5e-05	0.000248463
cbt	chr2L:476219-540560	21.9136	91.4813	2.06165	5e-05	0.000248463
CG15890	chrX:14757530-14765787	0.2992	1.24386	2.05565	5e-05	0.000248463
CG16904	chr3R:9815927-9816979	5.22166	21.6942	2.05473	5e-05	0.000248463
Gbs-76A	chr3L:19281363-19292766	0.58908	2.44519	2.05341	5e-05	0.000248463
Obp56a	chr2R:19697722-19698508	0.675225	2.79756	2.05073	0.00485	0.0154513
CG3921	chr2L:3787166-3802726	2.95284	12.1641	2.04245	5e-05	0.000248463
DOR	chr3L:4406942-4420648	12.8134	52.7741	2.04217	5e-05	0.000248463
CG31821	chr2L:15900934-15902410	0.658043	2.70994	2.042	5e-05	0.000248463
CG34057	chr3L:897379-898772	0.316135	1.30048	2.04043	0.0022	0.00768974
CG13091	chr2L:8519689-8521809	0.592442	2.43678	2.04023	5e-05	0.000248463
CR45618	chrX:11716062-11716720	0.638583	2.62526	2.03951	0.00775	0.0232123
Obp99a	chr3R:29671656-29672334	37.6125	154.142	2.03498	5e-05	0.000248463
CG12395	chrX:16061901-16062898	0.561552	2.2962	2.03176	0.0005	0.00205904
CREG	chr3R:17393271-17394640	12.0117	49.0872	2.03091	5e-05	0.000248463
CG4288	chr3R:20507391-20512468	0.799034	3.25902	2.02811	5e-05	0.000248463
SP1173	chr3L:6689326-6703521	19.7137	80.3177	2.02652	5e-05	0.000248463
CG15172	chr2L:19022416-19023646	0.529087	2.14752	2.02109	0.0038	0.0124593
GABA-B-R3	chr2L:749944-762399	0.868665	3.52104	2.01913	5e-05	0.000248463
Trpgamma	chr2L:16663453-16676701	3.00303	12.1709	2.01895	5e-05	0.000248463
CG18744	chr3R:7797077-7798771	0.255343	1.03339	2.01688	0.005	0.0158539
Sema-2b	chr2R:16386523-16431756	1.88894	7.59183	2.00687	5e-05	0.000248463
CG5397	chr2L:1240035-1243018	1.13334	4.55316	2.00629	5e-05	0.000248463
CG15661	chr2R:21215434-21217779	1.80482	7.24734	2.00559	5e-05	0.000248463
CG5973	chr2L:7437491-7451244	10.4044	41.767	2.00517	5e-05	0.000248463
mfas	chr3R:11984861-11993315	12.8999	51.7473	2.00412	5e-05	0.000248463
CG31690	chr2L:2677733-2719431	2.09964	8.42078	2.00381	5e-05	0.000248463
CG9664	chr2L:3291244-3294706	0.770078	3.08562	2.00249	5e-05	0.000248463
CG30116	chr2R:18456601-18498026	1.35829	5.43664	2.00093	5e-05	0.000248463
CG9702	chr3R:30579428-30582117	2.91653	11.6434	1.99719	5e-05	0.000248463
conv	chr2R:14270728-14275495	0.878706	3.5074	1.99695	5e-05	0.000248463
CG42700	chr2R:12279770-12302240	0.253749	1.0125	1.99645	0.00235	0.00815373
beat-IIIc	chr2L:17187636-17260734	7.52914	30.0348	1.99608	5e-05	0.000248463
Dscam3	chr3R:17473934-17505667	1.10998	4.42674	1.99571	5e-05	0.000248463
CG1894	chr3R:28484556-28486062	2.26196	8.96487	1.98671	5e-05	0.000248463
CG5999	chr3R:12741957-12743680	0.601775	2.38271	1.98531	5e-05	0.000248463
PGRP-LA	chr3L:9334331-9338336	1.28851	5.09433	1.98319	5e-05	0.000248463
CG4393	chr3R:23375927-23384777	0.824197	3.25847	1.98313	5e-05	0.000248463
dpr18	chrX:16063737-16070304	0.966388	3.81012	1.97916	5e-05	0.000248463
CG12992	chrX:17579860-17599314	0.977266	3.84741	1.97706	0.00115	0.00433365
CG30151	chr2R:20528502-20529464	0.354373	1.39186	1.97368	0.00435	0.0140404
CR45665	chrX:7681001-7681278	3.31794	12.9754	1.96742	0.00135	0.00499641
CG31817	chr2L:16330559-16337885	0.405868	1.58689	1.96712	5e-05	0.000248463
CG10650	chr2L:18993359-18995934	4.92412	19.244	1.96647	5e-05	0.000248463
CG43085	chr3L:17645485-17646737	0.264111	1.03026	1.96379	0.00665	0.0203074
Eaat2	chr2L:737211-744395	0.387463	1.50907	1.96153	5e-05	0.000248463
CR45666	chrX:7679967-7680520	4.83749	18.8165	1.95967	5e-05	0.000248463
Eip75B	chr3L:17950952-18064696	21.3867	82.835	1.95352	5e-05	0.000248463
CG42299	chrX:15574946-15575683	0.363441	1.40165	1.94734	0.01485	0.0405533
CG10116	chr3L:13450769-13465539	3.55705	13.7028	1.94571	0.0001	0.000474708
CG10433	chr2R:21605675-21613071	16.5439	63.6994	1.94498	5e-05	0.000248463
CR45681	chr3L:12486667-12491196	0.997007	3.83398	1.94317	0.0004	0.00168445
CG15126	chr2R:19690797-19691078	1.72822	6.63394	1.94058	0.01485	0.0405533
CG16926	chr2R:19497751-19501418	17.1425	65.5548	1.93513	5e-05	0.000248463
CG42613	chr3R:18929195-18978088	0.293225	1.1201	1.93355	5e-05	0.000248463
luna	chr2R:10977955-11116378	3.44941	13.1699	1.93282	5e-05	0.000248463
CG13283	chr2L:16835135-16837258	2.55072	9.73269	1.93193	5e-05	0.000248463
CG14628	chrX:1145643-1146132	0.749909	2.86108	1.93177	0.01515	0.041245
CG17839	chr3L:14805135-14882224	2.29704	8.72521	1.92541	5e-05	0.000248463
CG9259	chr2L:21089374-21090999	13.3348	50.551	1.92254	5e-05	0.000248463
CG14072	chr2L:10917014-10964153	1.27823	4.83797	1.92025	0.00025	0.00110072
CG33258	chr3L:16082550-16083638	16.9709	64.1072	1.91742	5e-05	0.000248463
CG5895	chr3L:16035484-16037227	0.61638	2.318	1.91098	5e-05	0.000248463
Vm26Ab	chr2L:5957003-5957639	14.3488	53.8692	1.90852	5e-05	0.000248463
CG13905	chr3L:902897-903810	6.32032	23.589	1.90004	5e-05	0.000248463
Btd	chrX:6217267-6219327	0.648329	2.41095	1.8948	5e-05	0.000248463
CG12971	chr3L:21355099-21356495	0.332831	1.23653	1.89343	0.0131	0.0364236
Tsp29Fa	chr2L:8933961-8936096	7.42586	27.5669	1.8923	5e-05	0.000248463
Vm34Ca	chr2L:13411140-13411631	146.009	541.091	1.88981	5e-05	0.000248463
Ten-a	chrX:12043697-12335214	2.88329	10.6828	1.8895	5e-05	0.000248463
l(2)efl	chr2R:23683376-23687980	9.75837	36.1084	1.88762	5e-05	0.000248463
MFS16	chr2R:21282297-21290343	36.7946	136.006	1.88611	5e-05	0.000248463
CG14245	chr3R:26727313-26730117	47.8034	176.664	1.88582	5e-05	0.000248463
CG10764	chr2R:17453398-17455729	0.303615	1.12193	1.88566	0.0008	0.00313936
CG1399	chr2R:7676539-7698902	13.4112	49.5257	1.88475	5e-05	0.000248463
Peritrophin-A	chrX:20244646-20248203	0.661705	2.43638	1.88048	5e-05	0.000248463
Cad96Cb	chr3R:25224155-25232321	0.388467	1.43022	1.88038	5e-05	0.000248463
snRNA:U4:38AB	chr2L:19796364-19958424	580.36	2131.82	1.87707	5e-05	0.000248463
PGRP-LB	chr3R:11437546-11467372	1.68587	6.17165	1.87217	0.0003	0.00129904
CG13707	chr3L:4837790-4840108	0.556052	2.03031	1.86841	0.00035	0.0014931
CG32017	chr4:1126601-1169239	1.85198	6.75791	1.86751	5e-05	0.000248463
CG34010	chr2L:8009602-8010652	1.7123	6.22084	1.86118	5e-05	0.000248463
CG11841	chr3R:29051055-29052267	0.513131	1.86146	1.85903	0.001	0.00383166
CG16756	chrX:5427516-5428217	1.72733	6.2655	1.85889	0.0009	0.00348732
CG1090	chr3R:4359882-4366855	0.738398	2.66192	1.84999	5e-05	0.000248463
CG9568	chr2L:9010582-9011358	9.67358	34.872	1.84995	5e-05	0.000248463
CG6282	chr3L:8604656-8617074	1.21502	4.37748	1.84911	5e-05	0.000248463
ClC-a	chr3R:11797243-11813207	4.97028	17.7686	1.83793	5e-05	0.000248463
CG33970	chr3R:26318354-26362588	1.58865	5.67055	1.83569	5e-05	0.000248463
Fas3	chr2L:18320101-18393441	35.1611	125.364	1.83408	5e-05	0.000248463
p53	chr3R:23049656-23054082	14.0279	49.9422	1.83196	5e-05	0.000248463
plx	chr3R:5685854-5712837	5.51629	19.624	1.83085	5e-05	0.000248463
Lerp	chr3R:26842461-26863130	11.1371	39.612	1.83056	5e-05	0.000248463
chinmo	chr2L:1651257-1704682	1.47757	5.25091	1.82934	5e-05	0.000248463
CG31076	chr3R:26989034-26989852	1.13099	4.01653	1.82837	0.0009	0.00348732
CG8316	chrX:17629790-17632047	8.42697	29.8823	1.82621	5e-05	0.000248463
CG44098	chr3R:4750034-4777490	0.75933	2.69207	1.82592	0.00305	0.0102682
CG17374	chr3L:25752858-25762779	7.94734	28.0993	1.82199	5e-05	0.000248463
Aph-4	chr3R:31048928-31052540	54.5248	192.043	1.81644	5e-05	0.000248463
rho	chr3L:1342492-1475257	0.936247	3.29746	1.81639	0.01585	0.0428396
Cpr49Ab	chr2R:12378439-12379396	1.56731	5.48268	1.80659	5e-05	0.000248463
CG10151	chr2R:14753336-14756288	1.52559	5.32601	1.80369	5e-05	0.000248463
Tie	chr3L:4510697-4532145	1.10459	3.84857	1.80081	5e-05	0.000248463
CG44774	chrX:4921677-4938105	43.9036	152.916	1.80033	5e-05	0.000248463
CG15155	chr2L:18154850-18155942	26.1647	91.1091	1.79997	5e-05	0.000248463
CG9747	chr3R:30185422-30191252	8.51958	29.6227	1.79785	5e-05	0.000248463
Cyp305a1	chr3L:19810402-19813339	12.6166	43.8105	1.79596	5e-05	0.000248463
CG12780	chr2R:8551858-8552290	1.30941	4.54566	1.79557	0.00355	0.0117342
CG31202	chr3R:29927254-29930386	0.736566	2.55577	1.79487	5e-05	0.000248463
CG7990	chrX:19196057-19201979	1.82571	6.32144	1.7918	5e-05	0.000248463
cpo	chr3R:17919831-18018892	2.91806	10.0375	1.78232	5e-05	0.000248463
CG31445	chr3R:29240579-29244827	1.32579	4.55143	1.77946	5e-05	0.000248463
Syx4	chrX:2739088-3134532	4.13657	14.177	1.77705	0.0006	0.00242603
CG9509	chrX:14839375-14953697	21.5047	73.6788	1.7766	5e-05	0.000248463
Gr39a	chr2L:21286077-21310050	14.8345	50.7755	1.77518	0.0046	0.014748
CG42369	chr2L:6377770-6411326	4.73067	16.1907	1.77505	5e-05	0.000248463
CG7025	chr2L:7691108-7692683	1.85017	6.33142	1.77487	5e-05	0.000248463
CG8129	chr3R:9365397-9394546	0.769677	2.63325	1.77452	0.00495	0.0157318
CG34398	chr2L:8898785-8933594	0.355134	1.21419	1.77356	5e-05	0.000248463
crq	chr2L:431226-453024	41.7422	142.471	1.77109	5e-05	0.000248463
CG5819	chr2R:22293399-22296955	2.13012	7.26144	1.76932	5e-05	0.000248463
CG13540	chr2R:23270476-23271059	2.6331	8.9658	1.76767	5e-05	0.000248463
CG33127	chr2L:305934-358174	6.53865	22.2282	1.76533	0.00385	0.0126085
Myo61F	chr3L:1318479-1329617	15.6953	53.3283	1.76457	5e-05	0.000248463
CG9394	chr2R:21101927-21123704	1.33515	4.52903	1.7622	5e-05	0.000248463
CG13840	chr3R:22814482-22816178	0.464589	1.5742	1.76059	0.00045	0.00187059
CG3662	chr2L:821288-825861	67.5542	228.132	1.75575	5e-05	0.000248463
CG13196	chr2R:11679491-11688557	0.576073	1.94189	1.75314	0.00075	0.00296256
CG8317	chr2R:16574578-16576586	1.44872	4.87841	1.75163	5e-05	0.000248463
CG14968	chr3L:3299335-3303112	3.12499	10.498	1.74819	5e-05	0.000248463
CR40962	chrX:23278931-23279139	44318	148769	1.7471	5e-05	0.000248463
CG9555	chr2L:8991734-8993632	0.677043	2.27116	1.74611	0.001	0.00383166
CG17239	chr2L:2251509-2252341	0.993513	3.33177	1.74568	0.0004	0.00168445
CG17108	chr2L:10692939-10694103	1.19512	4.00495	1.74463	5e-05	0.000248463
CG13117	chr2L:9711511-9746495	5.60271	18.728	1.741	5e-05	0.000248463
MESR3	chr2L:18617255-18661776	14.8641	49.6471	1.73987	5e-05	0.000248463
CR42875	chr3R:7128086-7129067	0.961029	3.20003	1.73543	0.00045	0.00187059
CG14834	chr3L:7345697-7347123	3.11753	10.3746	1.73458	5e-05	0.000248463
Uro	chr2L:7780084-7781415	10.9324	36.378	1.73445	5e-05	0.000248463
Sap-r	chr3R:30881791-30889062	265.406	881.714	1.73211	5e-05	0.000248463
CG2906	chr2R:7956149-7960015	7.50041	24.9103	1.7317	0.0003	0.00129904
bib	chr2L:9983670-9995538	3.15466	10.4758	1.7315	5e-05	0.000248463
CG11236	chr2L:6803010-6805792	0.800973	2.65924	1.73119	5e-05	0.000248463
cib	chrX:4106112-4110981	188.507	625.425	1.73022	5e-05	0.000248463
CG18605	chr2R:18977513-18979279	0.79545	2.63908	1.73019	5e-05	0.000248463
CG5888	chr2L:16400174-16450508	1.57239	5.21157	1.72876	5e-05	0.000248463
CG10407	chr3R:16043497-16046130	5.00944	16.6025	1.72868	5e-05	0.000248463
CR44042	chr2R:1348166-1349167	8.56215	28.3565	1.72764	5e-05	0.000248463
Cyp28d2	chr2L:5207266-5209345	0.316429	1.04598	1.7249	0.00165	0.00595819
CG34454	chr3L:231680-232350	1.20117	3.96735	1.72374	0.00165	0.00595819
CG14963	chr3L:3169285-3172545	3.16856	10.4568	1.72254	0.0184	0.0486692
Hexo2	chrX:8709651-8714924	4.19273	13.8365	1.72251	5e-05	0.000248463
CG17855	chr2L:9540522-9542480	0.600096	1.97916	1.72163	5e-05	0.000248463
CG4847	chr2R:17511512-17513855	1.93581	6.38	1.72062	5e-05	0.000248463
CG31100	chr3R:8995228-9003650	0.634561	2.08912	1.71907	5e-05	0.000248463
CR40677	chrX:23205195-23206126	13604.8	44638.4	1.71417	5e-05	0.000248463
KCNQ	chr2R:10142337-10192394	2.1802	7.12509	1.70845	5e-05	0.000248463
CG42246	chrX:7411266-7411906	1.95929	6.40302	1.70842	0.0009	0.00348732
NT5E-2	chr2R:17477564-17493169	18.342	59.9406	1.70838	5e-05	0.000248463
CG11892	chr3R:25281547-25283237	82.7915	270.126	1.70608	5e-05	0.000248463
pwn	chr2R:7282571-7300804	0.429033	1.3985	1.70472	5e-05	0.000248463
CG13227	chr2R:11235251-11235755	0.750527	2.44568	1.70426	0.0173	0.0462059
spartin	chr3R:4654799-4657985	3.2946	10.7051	1.70013	5e-05	0.000248463
CG5399	chr3R:15695240-15697142	15.648	50.7887	1.69853	5e-05	0.000248463
CG33120	chr2L:18841399-18844579	1.2057	3.91251	1.69822	5e-05	0.000248463
Pde8	chr2R:23657566-23680844	4.44662	14.42	1.69729	5e-05	0.000248463
CG9170	chrX:15977966-15982944	0.615511	1.99372	1.6956	5e-05	0.000248463
CG13510	chr2R:22657900-22661389	4.79009	15.5027	1.6944	0.0001	0.000474708
h	chr3L:8675758-8679253	17.9745	58.1526	1.69389	5e-05	0.000248463
MtnA	chr3R:9783406-9784370	911.068	2943.94	1.69212	5e-05	0.000248463
ush	chr2L:476219-540560	3.92478	12.6808	1.69196	5e-05	0.000248463
CR43609	chr2L:21822-25155	1.29844	4.19308	1.69123	5e-05	0.000248463
topi	chr3R:9775120-9777943	0.454509	1.4666	1.69009	5e-05	0.000248463
CG10621	chr2L:18952205-18954431	5.36565	17.2916	1.68825	5e-05	0.000248463
Arpc3B	chrX:17104570-17105852	3.60163	11.5963	1.68695	5e-05	0.000248463
CR43314	chr2L:11952199-11971094	1.7235	5.53766	1.68393	5e-05	0.000248463
CG6867	chrX:17924306-18063245	0.927235	2.97883	1.68374	5e-05	0.000248463
CG13315	chr3L:9096876-9097494	53.2212	170.954	1.68354	5e-05	0.000248463
Traf4	chr2L:4361924-4380716	4.72194	15.1582	1.68265	5e-05	0.000248463
CG7378	chrX:18900409-18911843	6.85189	21.9771	1.68143	5e-05	0.000248463
ths	chr2R:11756816-11814424	4.23486	13.5773	1.68081	5e-05	0.000248463
CR44366	chr2R:13578035-13579626	0.575886	1.84275	1.678	0.0006	0.00242603
Lsd-1	chr3R:23763856-23767488	13.3847	42.8284	1.67798	5e-05	0.000248463
Odc1	chr2R:8004823-8006672	1.77198	5.66813	1.67751	5e-05	0.000248463
Fer2LCH	chr3R:30385572-30390584	176.417	564.276	1.67741	5e-05	0.000248463
Oatp33Ea	chr2L:12441400-12445924	0.946816	3.02586	1.67619	5e-05	0.000248463
RIC-3	chr2R:21017783-21024918	2.90103	9.26699	1.67554	5e-05	0.000248463
CR43967	chr3L:23174466-23185691	8.15057	25.9973	1.67339	0.0014	0.00515785
CG32191	chr3L:17806450-17809146	0.382042	1.21831	1.67308	5e-05	0.000248463
pip	chr3L:19294766-19337609	3.2603	10.3886	1.67192	5e-05	0.000248463
Best2	chr3L:6245932-6256665	18.5388	59.0368	1.67106	5e-05	0.000248463
CG2065	chr2R:7663785-7665269	0.499042	1.58521	1.66744	0.00135	0.00499641
CG11149	chr2L:5718120-5720899	0.68337	2.16515	1.66373	5e-05	0.000248463
Dip-B	chr3R:13782287-13785676	72.662	230.121	1.66312	5e-05	0.000248463
CG13868	chr2R:20308779-20316917	15.7743	49.9049	1.66161	5e-05	0.000248463
CG10469	chr3L:6082882-6094747	3.38974	10.6922	1.65732	0.0001	0.000474708
CG5804	chr3L:8753618-8798719	64.1067	201.936	1.65535	5e-05	0.000248463
CG14120	chr3L:12885038-12889244	1.76518	5.54535	1.65147	5e-05	0.000248463
SclB	chr2L:16837971-16841884	54.6038	171.318	1.6496	5e-05	0.000248463
CG5773	chr2R:18042295-18043744	1.912	5.98345	1.64589	0.0001	0.000474708
Fatp	chr2L:10510671-10517218	10.2559	32.0715	1.64483	5e-05	0.000248463
Gfat1	chr3R:4126441-4137882	2.90527	9.08437	1.64471	5e-05	0.000248463
CG10799	chr2R:13257885-13258477	2.47094	7.72193	1.6439	5e-05	0.000248463
Cyp309a2	chr2L:2564885-2573037	0.399285	1.24773	1.64381	0.0006	0.00242603
daw	chr2L:2805260-2812376	2.14534	6.69315	1.64148	5e-05	0.000248463
CG4670	chr2R:13231757-13235296	25.2366	78.7191	1.6412	5e-05	0.000248463
CG31370	chr3R:25302463-25303986	3.21438	10.0066	1.63834	5e-05	0.000248463
CG6218	chr3R:15333265-15343256	23.8826	74.2876	1.63716	5e-05	0.000248463
CG18343	chr2R:12138694-12140229	13.9411	43.3129	1.63545	5e-05	0.000248463
CG32486	chr3L:3055907-3070839	16.2049	50.2499	1.63269	5e-05	0.000248463
CG34253	chr3L:18081120-18087320	1.85137	5.73903	1.63221	0.0028	0.0095298
CR45667	chrX:7679330-7679621	6.52499	20.2123	1.63118	0.0003	0.00129904
CR30267	chr2R:22740998-22798289	0.527064	1.63062	1.62938	0.01085	0.0309802
L	chr2R:14481186-14497312	11.394	35.2334	1.62867	5e-05	0.000248463
CG15412	chr2L:3373566-3375711	0.487904	1.50835	1.6283	0.0001	0.000474708
Cyp12d1-p	chr2R:11117224-11121884	1.17312	3.62183	1.62636	5e-05	0.000248463
CG8907	chr3R:17008268-17012533	0.931291	2.87138	1.62444	5e-05	0.000248463
PKD	chr3R:18303278-18314407	0.963183	2.96281	1.62108	5e-05	0.000248463
Hr4	chrX:1941939-2009364	0.703703	2.16274	1.61982	5e-05	0.000248463
Adk3	chr3R:10885539-10896418	31.4254	96.5106	1.61876	5e-05	0.000248463
CG6024	chr3L:11732143-11766182	0.966027	2.96276	1.61681	5e-05	0.000248463
Buffy	chr2R:11679491-11688557	4.82493	14.7653	1.61363	5e-05	0.000248463
CG5455	chr3R:26461526-26470008	9.96837	30.4827	1.61256	5e-05	0.000248463
NimB4	chr2L:13968279-13969976	1.41162	4.31504	1.61202	5e-05	0.000248463
CG31313	chr3R:14565926-14567429	11.6443	35.5875	1.61174	5e-05	0.000248463
Cyp6a20	chr2R:14882117-14884046	4.21544	12.8612	1.60927	5e-05	0.000248463
CG43074	chr3L:3472446-3510895	15.7043	47.8575	1.60759	5e-05	0.000248463
Dhc98D	chr3R:28486952-28519398	1.06044	3.22862	1.60626	5e-05	0.000248463
CG7778	chr2L:8346619-8351112	2.67917	8.15175	1.60532	5e-05	0.000248463
NnaD	chrX:13682951-13718285	4.18468	12.7164	1.60349	5e-05	0.000248463
CG44085	chr2L:13261007-13286538	21.6485	65.6751	1.60108	5e-05	0.000248463
gk	chr3L:18139401-18145418	1.17046	3.55046	1.60093	5e-05	0.000248463
CG12075	chrX:8838322-8872774	1.26525	3.83719	1.60063	5e-05	0.000248463
vir-1	chr2L:12403269-12423439	47.81	144.989	1.60056	5e-05	0.000248463
CG14183	chr3L:20024686-20029020	0.560334	1.69762	1.59915	0.0012	0.00449958
twit	chr2L:20852577-20857891	1.62784	4.93125	1.59899	5e-05	0.000248463
Ace	chr3R:13222950-13259517	0.624179	1.88806	1.59687	5e-05	0.000248463
CG9413	chrX:14584732-14602580	7.75483	23.3623	1.59101	5e-05	0.000248463
alpha-Est4	chr3R:7536686-7538615	1.55482	4.67987	1.58972	5e-05	0.000248463
Reg-5	chr2R:24788007-24793410	7.11339	21.4081	1.58955	5e-05	0.000248463
CG1315	chr3R:6641231-6644434	2.38162	7.16468	1.58896	5e-05	0.000248463
Thor	chr2L:3478433-3479612	6.58607	19.8001	1.58802	5e-05	0.000248463
RhoU	chrX:10086526-10212374	4.59451	13.8064	1.58735	5e-05	0.000248463
CG12974	chr3L:21281751-21285962	2.434	7.31152	1.58684	5e-05	0.000248463
CG15431	chr2L:4403991-4441282	1.39781	4.19126	1.58422	5e-05	0.000248463
CG15930	chrX:5313257-5317295	3.52075	10.5508	1.58339	5e-05	0.000248463
CG43064	chr3L:11834720-11836721	1.27456	3.8159	1.58202	5e-05	0.000248463
Caps	chr4:1230836-1271759	2.34721	7.00443	1.57732	5e-05	0.000248463
Mur18B	chrX:19213253-19214938	171.963	513.025	1.57694	5e-05	0.000248463
Tsf1	chrX:18387083-18390344	25.3578	75.6373	1.57667	5e-05	0.000248463
CG8564	chr3L:7385647-7387914	0.646296	1.92765	1.57658	5e-05	0.000248463
CG13384	chr2L:8384454-8389331	27.5718	82.142	1.57493	5e-05	0.000248463
Cp1	chr2R:13960674-13967981	267.716	796.255	1.57253	5e-05	0.000248463
Cyp6g1	chr2R:12185666-12190377	17.4864	51.9938	1.57211	5e-05	0.000248463
ogre	chrX:6973619-6991318	64.9083	192.891	1.57131	5e-05	0.000248463
CG1637	chrX:10869283-10877893	38.6727	114.921	1.57126	5e-05	0.000248463
spheroide	chrX:16696130-16711145	3.0518	9.0605	1.56993	5e-05	0.000248463
Nha2	chr3R:22981458-22998528	2.01705	5.98464	1.56902	5e-05	0.000248463
CG12061	chrX:23036065-23047678	0.812343	2.40912	1.56834	0.00045	0.00187059
CanB	chrX:5332498-5334449	1.10108	3.26376	1.56761	5e-05	0.000248463
CG42335	chr3R:21758763-21769301	0.679801	2.01245	1.56577	5e-05	0.000248463
CG16799	chr2R:20646359-20661070	2.16392	6.39659	1.56365	5e-05	0.000248463
CG18003	chr2R:10883546-10884936	6.47086	19.1132	1.56254	5e-05	0.000248463
wbl	chr2R:19249394-19250917	5.80198	17.1235	1.56136	5e-05	0.000248463
Ect3	chr3R:11994174-12005473	9.2014	27.1394	1.56046	5e-05	0.000248463
Inx2	chrX:6991611-7011145	128.342	378.012	1.55844	5e-05	0.000248463
sli	chr2R:15869494-15922118	5.44142	15.9867	1.55482	5e-05	0.000248463
CG16732	chr3R:23534899-23536710	0.414574	1.21781	1.55459	0.00105	0.00399881
RabX4	chr3R:24826664-24829959	1.23747	3.63166	1.55324	0.0044	0.014184
retm	chr2L:6448463-6455929	9.60274	28.1723	1.55276	5e-05	0.000248463
CG6660	chr3R:22899283-22961731	1.18823	3.48414	1.552	0.0002	0.000898621
NetB	chrX:14686037-14749376	3.31872	9.71852	1.55011	5e-05	0.000248463
l(3)72Dr	chr3L:16237722-16239462	0.788479	2.30891	1.55007	0.00115	0.00433365
Syt7	chr4:278684-306481	0.881785	2.57692	1.54715	5e-05	0.000248463
CG31343	chr3R:21745265-21749003	17.8345	52.0903	1.54634	5e-05	0.000248463
Vha100-5	chr2L:11738947-11744524	2.98164	8.7086	1.54633	5e-05	0.000248463
CG6409	chr3L:10880698-10882386	3.87489	11.3092	1.54526	5e-05	0.000248463
CG7296	chr2L:10686123-10687066	2.59281	7.555	1.54292	5e-05	0.000248463
CG4781	chr2R:24639687-24642239	0.725666	2.11307	1.54196	5e-05	0.000248463
CG13321	chr2R:12953111-12955712	11.3932	33.119	1.53948	5e-05	0.000248463
CG13676	chr3L:8137807-8151813	0.936428	2.72157	1.5392	0.0004	0.00168445
CG11200	chr2R:20304516-20308671	25.4597	73.8701	1.53678	5e-05	0.000248463
CG13794	chr2L:7719846-7722823	0.51152	1.48349	1.53614	0.0008	0.00313936
CG11382	chrX:1209969-1211853	3.47343	10.0658	1.53503	5e-05	0.000248463
Rab7	chr3R:23993007-23995452	70.8945	205.406	1.53474	5e-05	0.000248463
CR43146	chr3L:13282392-13283410	0.934555	2.6958	1.52836	0.00115	0.00433365
CG17841	chrX:10368051-10385861	13.8605	39.8929	1.52515	5e-05	0.000248463
CG5921	chrX:6050827-6065646	2.43934	7.01129	1.52319	5e-05	0.000248463
Octbeta2R	chr3R:12550624-12595725	3.51133	10.0853	1.52217	5e-05	0.000248463
CG14528	chr3R:28870605-28887709	0.624691	1.79374	1.52176	0.0072	0.0217641
Tgi	chr3L:13486796-13502492	13.852	39.7602	1.52123	5e-05	0.000248463
CG5059	chr3L:20514597-20519393	40.1687	115.249	1.52061	5e-05	0.000248463
pst	chr3L:7357274-7360263	31.2037	89.5146	1.5204	5e-05	0.000248463
CG10262	chr2L:19582822-19583990	1.08756	3.11953	1.52023	0.00025	0.00110072
NijA	chr3L:10694359-10696877	4.4212	12.6811	1.52017	5e-05	0.000248463
CG32082	chr3L:11136048-11164801	2.97037	8.51194	1.51884	5e-05	0.000248463
CG34112	chr3R:4390365-4394259	7.35382	21.0424	1.51674	5e-05	0.000248463
CG15864	chr3R:8248437-8250324	0.965613	2.76076	1.51555	5e-05	0.000248463
Sirup	chr2L:7998868-8004286	38.3834	109.349	1.51038	5e-05	0.000248463
Whamy	chr3R:9771794-9774419	1.44193	4.10602	1.50974	5e-05	0.000248463
CG10170	chr3R:23532944-23534767	2.32001	6.59234	1.50666	5e-05	0.000248463
CR43906	chrX:255673-267253	5.33282	15.1434	1.50572	0.0007	0.00278638
CG32137	chr3L:13939249-13962647	1.93572	5.49449	1.50512	5e-05	0.000248463
Ppt2	chr2L:11280056-11281920	10.0308	28.4099	1.50196	5e-05	0.000248463
Ncc69	chr3L:12368645-12391444	22.7704	64.45	1.50102	5e-05	0.000248463
CG10131	chr2R:14629909-14631023	2.01679	5.69475	1.49757	5e-05	0.000248463
Best1	chr3R:10161463-10170487	21.6844	61.1406	1.49547	5e-05	0.000248463
CkIIalpha-i3	chr3L:708600-710607	14.1314	39.815	1.4944	5e-05	0.000248463
scyl	chr3L:11252306-11256172	71.8193	202.055	1.4923	5e-05	0.000248463
miple	chr3L:267298-270336	0.547816	1.54075	1.49187	5e-05	0.000248463
CG8046	chr2R:9162036-9164967	1.07655	3.02407	1.49007	5e-05	0.000248463
Gli	chr2L:15756001-15762758	3.03773	8.5241	1.48855	5e-05	0.000248463
srp	chr3R:15986151-16004081	4.59483	12.8572	1.4845	5e-05	0.000248463
CG10505	chr2R:21282297-21290343	3.72125	10.4063	1.48359	5e-05	0.000248463
CG31326	chr3R:14218135-14220205	0.693768	1.93427	1.47926	0.0002	0.000898621
CG30345	chr2R:9148688-9151892	13.7092	38.2086	1.47875	5e-05	0.000248463
mgl	chrX:9356633-9500129	16.2988	45.1851	1.47108	5e-05	0.000248463
RabX1	chr2R:23519838-23523613	7.86739	21.7825	1.46921	5e-05	0.000248463
Hnf4	chr2L:8687225-8709611	20.5684	56.9327	1.46882	5e-05	0.000248463
CG5646	chr3R:27559378-27561319	2.00005	5.53205	1.46778	5e-05	0.000248463
W	chr3L:18167744-18185641	7.23082	19.9712	1.46569	5e-05	0.000248463
CG9452	chr3L:19501009-19503870	0.363676	1.00272	1.4632	0.0038	0.0124593
CG11891	chr3R:25270208-25273267	3.94598	10.8681	1.46164	5e-05	0.000248463
CG17264	chr2L:3018507-3023141	0.967857	2.65699	1.45692	0.0019	0.00675229
Idgf5	chr2R:18393665-18395282	0.94833	2.60162	1.45595	0.0002	0.000898621
CG4757	chr3R:11161206-11163498	0.784763	2.15236	1.45559	0.0001	0.000474708
CG8526	chr3R:9801279-9803461	0.832713	2.27402	1.44935	5e-05	0.000248463
CG9673	chrX:16696130-16711145	6.13378	16.7324	1.44779	5e-05	0.000248463
CG33460	chr2R:15694091-15695232	0.521987	1.42251	1.44635	0.016	0.043198
veil	chr2R:17477564-17493169	8.71407	23.7446	1.44618	5e-05	0.000248463
CG44251	chr2R:12948347-12952293	0.738563	2.01226	1.44603	0.00095	0.00366056
CG14509	chr3R:29165642-29194994	0.594553	1.61654	1.44303	5e-05	0.000248463
CG8097	chrX:15583158-15585249	17.4592	47.404	1.44102	5e-05	0.000248463
Tsp42El	chr2R:7045768-7048538	8.16252	22.1609	1.44093	5e-05	0.000248463
CR43459	chr3R:10093760-10100302	2.84362	7.70683	1.43841	5e-05	0.000248463
CR44807	chr2R:23812184-23818327	3.00375	8.13814	1.43793	5e-05	0.000248463
CG10226	chr3L:6234322-6240068	3.29349	8.92073	1.43755	5e-05	0.000248463
CG31955	chr2L:3711880-3713105	4.0006	10.8156	1.43482	5e-05	0.000248463
Cyp9c1	chr2R:24615422-24638588	4.76793	12.8773	1.4334	5e-05	0.000248463
CG5162	chrX:17215303-17217365	7.77428	20.9919	1.43305	5e-05	0.000248463
CG32444	chr3L:21636946-21639060	6.82458	18.3804	1.42935	5e-05	0.000248463
CG17224	chr2L:3016440-3018308	21.6155	58.2085	1.42916	5e-05	0.000248463
yellow-k	chr3L:15520315-15521653	2.24672	6.04972	1.42905	5e-05	0.000248463
CG15784	chrX:5429570-5432526	6.79132	18.2381	1.42519	5e-05	0.000248463
CtsB1	chrX:13779846-13782170	73.1959	196.153	1.42214	5e-05	0.000248463
mura	chr3R:9535624-9551806	4.45624	11.9298	1.42067	5e-05	0.000248463
CG6836	chr3L:18950628-18955406	2.95382	7.9006	1.41938	5e-05	0.000248463
CG10178	chr2L:18509559-18513512	9.31629	24.8866	1.41754	5e-05	0.000248463
CG15385	chr2L:2209573-2212571	0.849848	2.26959	1.41715	5e-05	0.000248463
CG2233	chrX:8035740-8037517	36.6085	97.6025	1.41474	5e-05	0.000248463
CR42862	chr3L:223851-230964	117.455	313.027	1.41418	5e-05	0.000248463
CG15628	chr2L:4821773-4828945	1.46625	3.90587	1.41351	5e-05	0.000248463
CG14696	chr3R:10882432-10885001	2.47982	6.60588	1.41351	5e-05	0.000248463
Hydr2	chr2L:3163644-3169462	36.4217	96.7056	1.4088	5e-05	0.000248463
CG42268	chr3L:9734011-9760395	4.87489	12.9426	1.40869	5e-05	0.000248463
CAH1	chr2L:13803625-13811474	1.34985	3.58209	1.408	0.00245	0.00845697
Dmtn	chr3R:6389161-6405895	18.2414	48.352	1.40636	5e-05	0.000248463
CG18619	chr2L:10264124-10265229	25.7915	68.3608	1.40627	5e-05	0.000248463
GEFmeso	chr2R:18554118-18612730	6.9914	18.528	1.40605	5e-05	0.000248463
CG9928	chr2L:13142444-13142903	3.65271	9.67987	1.40602	0.00065	0.00260512
CR40963	chrX:23279726-23279924	9291.58	24553	1.40191	5e-05	0.000248463
alc	chr2R:9132479-9137933	25.8336	68.2153	1.40084	5e-05	0.000248463
GluRIIA	chr2L:5553896-5558994	1.32339	3.48602	1.39734	5e-05	0.000248463
CG13004	chrX:16826680-16835520	9.55415	25.1347	1.39548	5e-05	0.000248463
Cyp12a4	chr3R:19135157-19137136	12.1987	32.0274	1.39258	5e-05	0.000248463
CR45054	chr3R:10083380-10090525	5.37067	14.0814	1.39062	5e-05	0.000248463
CG14820	chr3L:6932925-6934824	1.539	4.03401	1.39022	5e-05	0.000248463
CR45181	chr3L:27135423-27136049	1.08406	2.84013	1.38951	0.01215	0.0340887
CG18869	chr3L:4059769-4061923	0.390739	1.02234	1.3876	0.00215	0.0075346
CG30285	chr2R:21687902-21688545	3.61471	9.45422	1.38708	5e-05	0.000248463
CG6891	chrX:18775227-18783494	119.697	313.009	1.38681	5e-05	0.000248463
pigs	chrX:6600061-6653015	6.22135	16.2593	1.38597	5e-05	0.000248463
CG9801	chr3R:8735878-8747675	6.80248	17.7495	1.38364	5e-05	0.000248463
Hf	chr2L:19966726-19967685	2.76637	7.21211	1.38243	5e-05	0.000248463
CG30456	chr2R:17100240-17107542	9.44725	24.6128	1.38144	5e-05	0.000248463
CG6071	chr3L:11642905-11646033	1.01315	2.63628	1.37966	5e-05	0.000248463
CG10947	chr2L:20385292-20414800	0.555196	1.44414	1.37914	5e-05	0.000248463
CG30424	chr2R:24965274-24967298	1.71645	4.45213	1.37507	5e-05	0.000248463
Cyp6a14	chr2R:8564186-8567202	6.74154	17.4839	1.37488	5e-05	0.000248463
CG42249	chrX:11103036-11108148	2.2929	5.94391	1.37424	5e-05	0.000248463
LM408	chr2L:10457657-10462472	39.6997	102.91	1.37418	5e-05	0.000248463
Hsp60B	chr2L:728361-730564	0.40403	1.04682	1.37348	0.0003	0.00129904
CG43861	chr2L:19968683-20017282	0.795568	2.06031	1.37281	5e-05	0.000248463
CG33062	chr3L:19441718-19446444	2.3312	6.03672	1.37269	5e-05	0.000248463
CG5361	chr3R:10073820-10075373	0.825589	2.1375	1.37243	0.0004	0.00168445
CG13309	chr3L:8810394-8811265	103.47	267.87	1.37232	5e-05	0.000248463
egr	chr2R:10078365-10084210	11.3379	29.2959	1.36954	5e-05	0.000248463
CG3246	chr2L:3457301-3461952	1.93859	5.00787	1.36919	0.01855	0.0490022
CG7083	chr3L:8340313-8344404	11.8566	30.6221	1.36888	5e-05	0.000248463
CG15422	chr2L:4004983-4005670	1.7811	4.59879	1.36848	0.00095	0.00366056
Poxm	chr3R:8316983-8333792	2.18822	5.64209	1.36647	0.0119	0.0334965
CG6329	chr2R:13826370-13833503	2.67859	6.90276	1.3657	5e-05	0.000248463
nec	chr2R:7150702-7223378	4.50182	11.5832	1.36346	5e-05	0.000248463
CG9626	chr3R:8293842-8300978	9.17984	23.6188	1.36339	5e-05	0.000248463
Fer1HCH	chr3R:30385572-30390584	204.54	525.907	1.36243	5e-05	0.000248463
Tep4	chr2L:19548506-19556451	29.082	74.7395	1.36174	5e-05	0.000248463
rpr	chr3L:18397534-18398435	0.905462	2.3269	1.36168	0.0012	0.00449958
CG43729	chr2R:15401095-15471884	5.71234	14.6465	1.3584	5e-05	0.000248463
sff	chr3L:15900155-15924861	0.926218	2.36818	1.35435	5e-05	0.000248463
CG18249	chr3R:8220145-8222188	1.70112	4.34338	1.35233	5e-05	0.000248463
Clect27	chr2L:4796599-4801923	1.72641	4.40297	1.3507	5e-05	0.000248463
CG1208	chr3R:5830061-5838782	3.75566	9.57776	1.35062	5e-05	0.000248463
CG11125	chr2R:7446188-7451553	5.36514	13.6746	1.34981	5e-05	0.000248463
CG33301	chr2L:10049579-10051201	4.55853	11.6074	1.3484	5e-05	0.000248463
Dbi	chr3L:7131862-7133463	18.7136	47.5977	1.3468	5e-05	0.000248463
Npc2f	chr3R:24137894-24140936	3.16788	8.05387	1.34617	0.0001	0.000474708
pinta	chr3R:22423315-22424929	6.83003	17.3534	1.34526	5e-05	0.000248463
CG17244	chr3R:22977269-22978164	1.54576	3.90494	1.33698	0.00135	0.00499641
Ca-alpha1T	chrX:6104084-6192483	2.02395	5.11286	1.33696	5e-05	0.000248463
Shaw	chr2L:3718184-3729145	1.34191	3.38486	1.33481	5e-05	0.000248463
betaTub60D	chr2R:24305880-24313099	26.3744	66.449	1.33311	5e-05	0.000248463
aos	chr3L:16419596-16543370	6.15298	15.5004	1.33295	0.0035	0.011593
CG44008	chr2L:11814155-11928572	8.04502	20.2452	1.33141	0.01215	0.0340887
CG14196	chrX:19236058-19241840	4.4806	11.2708	1.33083	5e-05	0.000248463
Msr-110	chr3L:5566918-5577348	28.9319	72.738	1.33005	5e-05	0.000248463
CG9220	chrX:15585288-15593534	7.53954	18.9504	1.32968	5e-05	0.000248463
CG5191	chr3R:20560864-20573000	8.82896	22.1765	1.32871	5e-05	0.000248463
CG34227	chr2R:11248125-11248610	2.97934	7.4677	1.32567	0.00075	0.00296256
sda	chr3R:26915760-26945309	14.8462	37.1214	1.32215	5e-05	0.000248463
alpha-Est2	chr3R:7541809-7545230	1.33098	3.3267	1.3216	5e-05	0.000248463
baz	chrX:17160005-17200705	33.5729	83.8367	1.32029	5e-05	0.000248463
CG2709	chrX:2726706-2727489	2.70785	6.76084	1.32005	5e-05	0.000248463
Mco1	chr2L:9416587-9426342	0.732473	1.82742	1.31896	5e-05	0.000248463
CG42390	chr3R:22120060-22133367	3.30065	8.22798	1.31779	5e-05	0.000248463
CG13248	chr3L:20407102-20410566	0.782107	1.94687	1.31572	5e-05	0.000248463
CG43078	chr3L:8576807-8600879	6.76178	16.8207	1.31476	5e-05	0.000248463
CG9812	chr2R:23412319-23419684	3.29554	8.19165	1.31364	5e-05	0.000248463
CG6415	chr2L:10701939-10709453	0.844518	2.09697	1.31211	0.0019	0.00675229
Tsp42Ec	chr2R:7006441-7008622	1.29572	3.21088	1.30921	0.0009	0.00348732
l(2)01289	chr2R:6721100-6740672	13.3429	33.0524	1.30868	5e-05	0.000248463
Ndae1	chr2L:7223327-7249343	3.33348	8.20605	1.29966	5e-05	0.000248463
Jheh3	chr2R:18860374-18862078	8.47619	20.8627	1.29944	5e-05	0.000248463
CR40741	chrX_DS483685v1_random:10824-11775	145.318	357.456	1.29855	5e-05	0.000248463
CG5065	chr2R:16607653-16624894	6.69297	16.4596	1.29821	5e-05	0.000248463
Hsp67Ba	chr3L:9377801-9381119	2.68694	6.60518	1.29764	0.0001	0.000474708
CG7194	chr3L:8302363-8304059	22.0028	54.0705	1.29715	5e-05	0.000248463
Spn77Ba	chr3L:20313631-20320116	2.3003	5.65165	1.29685	0.00985	0.0285378
CG11426	chr3L:22470555-22473509	1.88832	4.6318	1.29447	5e-05	0.000248463
CG34002	chr3L:17858473-17860482	0.427025	1.04614	1.29268	0.0182	0.0482314
CG9400	chrX:14277734-14289393	6.12951	15.016	1.29266	5e-05	0.000248463
Cyt-b5-r	chr2L:16788773-16790721	11.8911	29.1241	1.29233	5e-05	0.000248463
CG5381	chr2L:10314791-10324990	9.60094	23.5099	1.29202	0.0035	0.011593
CG42711	chr2L:13914724-13956188	5.00903	12.2527	1.2905	5e-05	0.000248463
Oamb	chr3R:20689017-20714577	1.29643	3.16809	1.28907	5e-05	0.000248463
CG32039	chr3L:9358998-9359996	13.0248	31.7418	1.28512	5e-05	0.000248463
mbl	chr2R:17216548-17379376	56.3191	137.179	1.28436	5e-05	0.000248463
kay	chr3R:29765994-29794113	25.4907	61.909	1.28018	5e-05	0.000248463
Esyt2	chr3R:24544718-24556549	12.0587	29.2839	1.28003	5e-05	0.000248463
CG7992	chrX:19243630-19247250	3.77504	9.15824	1.27858	0.00125	0.00465972
Atg3	chr3L:18748686-18750483	13.1344	31.8426	1.27761	5e-05	0.000248463
CG45263	chr3R:8364327-8477617	3.79552	9.20134	1.27755	5e-05	0.000248463
CG6357	chr2R:13840052-13841743	46.2724	112.159	1.27733	5e-05	0.000248463
cas	chr3R:5712974-5716805	2.25813	5.47344	1.27732	5e-05	0.000248463
CG6040	chr3R:19096960-19131929	7.78735	18.8631	1.27636	5e-05	0.000248463
CG34215	chr2R:6828355-6839055	2.64877	6.41523	1.27618	0.01075	0.030747
CG10570	chr2L:18808693-18811252	27.2033	65.8141	1.27462	5e-05	0.000248463
CG13793	chr2L:7716973-7719487	2.58432	6.25112	1.27433	5e-05	0.000248463
CR44962	chrX:11787380-11792253	4.9967	12.0713	1.27253	0.00015	0.000689525
olf413	chr3L:22136089-22247702	0.426374	1.02993	1.27235	0.0005	0.00205904
CG6834	chr3R:11684671-11688133	0.677264	1.63588	1.27227	5e-05	0.000248463
psh	chrX:18484486-18486921	0.948458	2.29033	1.2719	0.0005	0.00205904
TMS1	chr3L:16412721-16417177	40.7977	98.443	1.2708	5e-05	0.000248463
Mal-A2	chr2R:8453626-8455782	3.69891	8.92235	1.27033	5e-05	0.000248463
tw	chrX:784745-790089	0.707158	1.70564	1.27021	0.0015	0.00547934
CG1092	chr3R:4266769-4268316	7.41136	17.8593	1.26887	5e-05	0.000248463
wgn	chrX:18624041-18634908	13.1163	31.6023	1.26867	5e-05	0.000248463
dnr1	chr2R:22563151-22592964	8.80278	21.1902	1.26737	5e-05	0.000248463
Fs	chr2R:15218378-15241589	7.50784	18.0515	1.26565	5e-05	0.000248463
Spn47C	chr2R:10938424-10941738	1.61212	3.86898	1.263	5e-05	0.000248463
Pkc53E	chr2R:16924654-16945126	5.22187	12.5202	1.26162	5e-05	0.000248463
Pvr	chr2L:8220979-8239878	15.0205	36.0045	1.26125	5e-05	0.000248463
GstT4	chrX:13404748-13409323	9.00582	21.5734	1.26032	5e-05	0.000248463
CG11951	chr3R:29235321-29238704	0.618759	1.48222	1.26031	5e-05	0.000248463
CG11378	chrX:1170827-1173797	8.25872	19.7793	1.26	5e-05	0.000248463
CG45078	chr3R:10768000-10777374	17.0426	40.7942	1.25922	5e-05	0.000248463
CG9760	chr3L:12157051-12163735	2.72055	6.51071	1.25892	5e-05	0.000248463
Cyp12a5	chr3R:19132647-19134704	1.56042	3.73111	1.25767	5e-05	0.000248463
rempA	chr2L:553741-560523	1.41578	3.38501	1.25757	0.0003	0.00129904
NLaz	chr2L:1359836-1361821	11.8651	28.3574	1.257	5e-05	0.000248463
mthl14	chr3L:247490-257954	4.1941	9.98863	1.25192	0.01425	0.0391362
Cyp9f2	chr3R:12403339-12406028	18.2926	43.5583	1.25169	5e-05	0.000248463
Pino	chr2L:1114653-1128953	89.0084	211.837	1.25094	5e-05	0.000248463
CG31324	chr3R:26106867-26130674	9.87297	23.4743	1.24952	5e-05	0.000248463
CG6191	chr2R:13580312-13593339	21.9507	52.1856	1.24939	5e-05	0.000248463
CG17350	chr2L:19380929-19383093	0.962674	2.28526	1.24724	0.0011	0.004167
pncr004:X	chrX:19171077-19174900	2.63807	6.2532	1.24511	0.00125	0.00465972
peb	chrX:4617563-4627206	16.7886	39.7585	1.24379	5e-05	0.000248463
CG9360	chrX:11754272-11769508	2.43249	5.75365	1.24204	0.00065	0.00260512
hoe1	chr2L:4908580-4932384	27.0935	64.0488	1.24123	5e-05	0.000248463
CG7694	chr3R:18573090-18590726	12.2415	28.9368	1.24113	0.0004	0.00168445
CG17732	chr3L:19981684-19984191	5.3577	12.6633	1.24096	5e-05	0.000248463
CG32647	chrX:12765265-12784958	1.31021	3.09145	1.23848	5e-05	0.000248463
CG9416	chr2R:19363640-19373702	16.6485	39.1609	1.23402	5e-05	0.000248463
M6	chr3L:21507851-21515887	6.61214	15.5277	1.23166	5e-05	0.000248463
CG17752	chr3R:19610224-19612437	29.0576	68.1654	1.23012	5e-05	0.000248463
etaTry	chr2R:11340512-11341423	1.76734	4.1451	1.22983	0.0008	0.00313936
CG8839	chr2R:12339609-12344617	27.3376	64.041	1.22811	5e-05	0.000248463
Mio	chr2L:21286077-21310050	56.7384	132.823	1.22711	5e-05	0.000248463
CG11353	chr3L:4533169-4539270	1.48403	3.47013	1.22547	5e-05	0.000248463
CG12541	chrX:7021607-7066052	6.31742	14.7611	1.22439	5e-05	0.000248463
CG11374	chr2L:76347-77783	1.87416	4.37782	1.22397	5e-05	0.000248463
CG5096	chr2L:10380102-10384723	6.11157	14.2697	1.22334	5e-05	0.000248463
CG7910	chr3R:8087251-8089526	3.37609	7.87183	1.22134	5e-05	0.000248463
rudhira	chrX:11816897-11837460	20.3252	47.3304	1.2195	5e-05	0.000248463
CG42666	chrX:1773718-1853667	11.009	25.6312	1.21922	5e-05	0.000248463
CG4607	chrX:7069412-7072689	3.98573	9.27908	1.21914	5e-05	0.000248463
CG3091	chrX:2252331-2254197	9.26783	21.5355	1.21642	5e-05	0.000248463
Shroom	chr2R:14308141-14351802	6.00233	13.9366	1.21528	5e-05	0.000248463
nub	chr2L:12587624-12646356	0.535986	1.24263	1.21313	5e-05	0.000248463
CG14741	chr3R:12068374-12090612	1.79942	4.17118	1.21292	5e-05	0.000248463
CG12268	chr3R:23943627-23948424	0.860441	1.98981	1.20949	0.0002	0.000898621
CG4301	chrX:16405508-16414651	0.970662	2.24081	1.20698	5e-05	0.000248463
Atg8a	chrX:10764877-10768338	112.805	260.297	1.20633	5e-05	0.000248463
CG3176	chrX:481861-482768	6.63991	15.3205	1.20622	5e-05	0.000248463
Strn-Mlck	chr2R:15942863-15989498	4.58969	10.5858	1.20566	5e-05	0.000248463
Hr46	chr2R:10203994-10237348	0.525188	1.21129	1.20564	5e-05	0.000248463
Cubn	chrX:9558664-9571308	3.16639	7.29542	1.20415	5e-05	0.000248463
CG43110	chr2R:17477564-17493169	1.34585	3.10084	1.20414	0.01125	0.0319294
CG42566	chr2R:22661933-22663241	58.2228	134.138	1.20406	5e-05	0.000248463
Cirl	chr2R:8614721-8625203	26.7761	61.5444	1.20068	5e-05	0.000248463
sqa	chr2R:9716347-9748121	3.0867	7.08709	1.19913	5e-05	0.000248463
AQP	chr2R:13212404-13214496	0.974854	2.23458	1.19675	0.0027	0.00922924
snoRNA:Psi28S-1180	chr2R:11577484-11616045	1181.1	2700.32	1.193	0.0019	0.00675229
Scgdelta	chrX:1735944-1754065	9.88823	22.5656	1.19034	5e-05	0.000248463
snRNA:U2:34ABb	chr2L:13215838-13216030	21.7402	49.5604	1.18882	0.0023	0.00800259
CG17834	chr2L:8529140-8541439	10.3913	23.675	1.18798	5e-05	0.000248463
mthl10	chr3L:328096-356050	8.75923	19.9292	1.18601	0.001	0.00383166
CR43614	chrX:4366416-4373471	3.79884	8.63294	1.18429	0.0115	0.0325248
CG10916	chr2R:18173668-18180197	6.29514	14.3036	1.18407	0.0113	0.0320578
CG16791	chr3R:21318299-21349601	4.62808	10.5154	1.18402	5e-05	0.000248463
dgo	chr2R:10816036-10819884	1.41749	3.2174	1.18256	5e-05	0.000248463
Eip93F	chr3R:21949113-22014539	4.77972	10.8435	1.18184	5e-05	0.000248463
Lpin	chr2R:8136985-8156654	21.3507	48.4327	1.1817	5e-05	0.000248463
CG32834	chr2R:22982541-22985334	2.81668	6.38175	1.17996	5e-05	0.000248463
Mec2	chrX:19188034-19190193	1.88508	4.26135	1.17669	0.00015	0.000689525
CG7180	chr2L:18159810-18275770	2.04923	4.6215	1.17328	5e-05	0.000248463
CG1887	chr3L:1893407-1910197	2.91397	6.56873	1.17263	5e-05	0.000248463
Mp20	chr2R:13246669-13248879	141.428	318.71	1.17218	5e-05	0.000248463
Karl	chrX:11787380-11792253	4.05849	9.13272	1.1701	5e-05	0.000248463
GlcAT-P	chr3L:11176953-11197536	9.65233	21.7118	1.16953	5e-05	0.000248463
CG13895	chr3L:705947-708205	6.26709	14.0861	1.16841	5e-05	0.000248463
Exn	chr3L:16970012-16994388	6.76028	15.1778	1.1668	5e-05	0.000248463
Zip88E	chr3R:15268661-15275241	20.2189	45.3466	1.16529	0.01535	0.0416846
CG43107	chr2R:17140494-17141194	4.89758	10.9768	1.16432	0.01455	0.0398589
CG44532	chrX:9162091-9163153	2.91996	6.53841	1.16299	5e-05	0.000248463
cathD	chr2R:7822110-7823569	114.092	255.239	1.16166	5e-05	0.000248463
ana	chr2R:9062294-9077554	14.4633	32.2965	1.15898	5e-05	0.000248463
mthl2	chr3L:5604789-5608300	2.93139	6.5425	1.15826	5e-05	0.000248463
CR43626	chr3L:3249339-3254504	1.2051	2.68899	1.15791	5e-05	0.000248463
CG6424	chr2R:17699096-17719346	18.1014	40.3708	1.15722	5e-05	0.000248463
RNaseX25	chr3L:7970587-7974991	33.8618	75.4844	1.15652	5e-05	0.000248463
CG5597	chr2R:23886972-23890276	14.4931	32.2839	1.15545	5e-05	0.000248463
Npc2g	chr3R:30744604-30745263	5.38028	11.9835	1.15529	0.0001	0.000474708
CG31675	chr2L:20867754-20869650	2.84077	6.32098	1.15387	5e-05	0.000248463
chrb	chr3L:11487549-11499055	39.0581	86.7561	1.15134	5e-05	0.000248463
CG17124	chr2L:10744074-10756325	20.2125	44.8513	1.1499	5e-05	0.000248463
TpnC47D	chr2R:11273844-11275286	12.5831	27.8963	1.14859	5e-05	0.000248463
Npc1a	chr2L:10213811-10221216	36.7679	81.5008	1.14837	5e-05	0.000248463
CG18745	chr3R:7783842-7786119	0.543375	1.20262	1.14616	0.0071	0.0215054
ec	chrX:3811697-3862697	6.82304	15.0946	1.14555	5e-05	0.000248463
Lim1	chrX:8756538-8805804	0.514337	1.13748	1.14506	0.00025	0.00110072
CG15201	chrX:11144119-11144809	2.80013	6.18803	1.14399	0.00325	0.0108695
fau	chr3R:10768000-10777374	104.558	230.777	1.1422	5e-05	0.000248463
Cyp4d2	chrX:2172525-2180998	5.71112	12.603	1.14193	0.0001	0.000474708
CG12204	chrX:19492420-19494401	6.73738	14.8573	1.14091	0.0019	0.00675229
Kr-h1	chr2L:6082602-6096498	10.6278	23.4171	1.13972	5e-05	0.000248463
Pde1c	chr2L:11814155-11928572	3.81396	8.40102	1.13927	5e-05	0.000248463
cv-c	chr3R:14391682-14481713	7.24373	15.9237	1.13638	5e-05	0.000248463
CG42402	chr3R:4077938-4104326	0.483036	1.05836	1.13162	0.0001	0.000474708
Cda5	chr2L:25401-65404	0.993993	2.17675	1.13087	5e-05	0.000248463
CG3987	chr3R:15135137-15141715	3.09456	6.77052	1.12953	0.0007	0.00278638
Nhe3	chr2L:6677834-6684364	21.2538	46.4949	1.12935	5e-05	0.000248463
CG18480	chr2L:15630001-15634987	1.67834	3.66847	1.12814	5e-05	0.000248463
Cyp6a13	chr2R:8570498-8572147	5.15822	11.2619	1.1265	5e-05	0.000248463
CG42231	chr2L:16342429-16352628	9.15081	19.9783	1.12646	0.0119	0.0334965
CG5346	chr3R:22520086-22528663	12.8858	28.0587	1.12267	5e-05	0.000248463
Scp1	chr2R:2932594-2968052	1.3986	3.04294	1.12148	0.002	0.00706837
CG10483	chr3L:5917904-5921316	0.496539	1.08013	1.12123	0.00295	0.00997958
poe	chr2L:8043470-8071624	53.5042	116.137	1.11811	5e-05	0.000248463
CG30089	chr2R:15727380-15762044	1.77083	3.84048	1.11686	5e-05	0.000248463
CG5987	chr3R:27248233-27251007	1.07665	2.33436	1.11648	5e-05	0.000248463
Ance-4	chr2R:9039727-9042142	1.26913	2.75136	1.1163	5e-05	0.000248463
CG9238	chr3L:14540936-14550975	27.9903	60.6284	1.11507	5e-05	0.000248463
CG2023	chr3R:5822025-5824532	19.1509	41.4813	1.11505	5e-05	0.000248463
CG9527	chr2L:6426723-6448403	12.4509	26.9634	1.11475	5e-05	0.000248463
CG7220	chr2R:10729577-10738370	38.8188	83.9178	1.11222	5e-05	0.000248463
CR45473	chrX:140972-142197	4.47991	9.68276	1.11195	5e-05	0.000248463
CG14932	chr2L:11789918-11791011	5.30253	11.4582	1.11163	5e-05	0.000248463
CG3907	chr2R:24019897-24022298	12.6186	27.1837	1.10718	5e-05	0.000248463
dp	chr2L:4477461-4614300	0.831863	1.78591	1.10224	5e-05	0.000248463
alpha-Est8	chr3R:7509342-7515670	4.31464	9.24518	1.09946	5e-05	0.000248463
CR45517	chrX:5428482-5429256	6.46523	13.8501	1.09912	5e-05	0.000248463
CG5326	chr3R:22532173-22539919	14.075	30.0781	1.09558	5e-05	0.000248463
CG6845	chr3L:146432-149056	6.85717	14.6475	1.09496	5e-05	0.000248463
CG33966	chr3L:1234129-1235420	0.964495	2.0592	1.09424	0.00505	0.0159981
bun	chr2L:12455539-12546611	55.5792	118.614	1.09366	5e-05	0.000248463
Gr21a	chr2L:780481-782885	0.557582	1.18993	1.09361	0.0027	0.00922924
Pebp1	chr3R:22466033-22466679	4.07947	8.68749	1.09056	5e-05	0.000248463
kek5	chrX:19353180-19471914	8.60781	18.3143	1.08925	5e-05	0.000248463
CR45682	chr3L:12491829-12497216	1.08729	2.31324	1.08918	0.0017	0.00611701
CG9640	chr2R:17044742-17046768	1.58522	3.37101	1.08849	0.0001	0.000474708
CG13284	chr2L:16842299-16848716	5.8714	12.4856	1.08848	5e-05	0.000248463
CG34166	chr2L:14743192-14743879	21.08	44.7676	1.08658	5e-05	0.000248463
CG2145	chrX:10927398-10929712	3.29137	6.98481	1.08553	5e-05	0.000248463
robo	chr2R:22692523-22700970	3.02494	6.41449	1.08443	5e-05	0.000248463
Atg9	chr2R:16294399-16297232	8.70975	18.4519	1.08307	5e-05	0.000248463
Fuca	chr3L:11513704-11520824	16.1183	34.1378	1.08267	5e-05	0.000248463
bsk	chr2L:10247501-10250501	27.1213	57.4221	1.08218	5e-05	0.000248463
frma	chrX:5446655-5496052	2.18388	4.61849	1.08053	5e-05	0.000248463
CG6785	chr2L:12041053-12045200	0.962249	2.02916	1.0764	5e-05	0.000248463
br	chrX:1523553-1669297	7.23774	15.2577	1.07593	5e-05	0.000248463
spo	chr3L:5583668-5592571	9.34023	19.6762	1.07492	5e-05	0.000248463
htl	chr3R:18045215-18052984	10.6982	22.5293	1.07444	5e-05	0.000248463
Dat	chr2R:24139562-24159312	10.3768	21.8461	1.07401	5e-05	0.000248463
Zasp52	chr2R:15762564-15855645	17.9085	37.6714	1.07282	5e-05	0.000248463
CG15043	chrX:18493192-18494168	1.74215	3.6639	1.07251	0.00385	0.0126085
CG10660	chr3L:12486667-12491196	1.98634	4.17716	1.07241	5e-05	0.000248463
bab1	chr3L:1036368-1101089	1.00564	2.11391	1.0718	5e-05	0.000248463
be	chrX:15010136-15063429	12.3347	25.8507	1.06748	5e-05	0.000248463
CG6503	chr3R:26424697-26425105	42.2507	88.5256	1.06712	5e-05	0.000248463
bru-2	chr2L:12343642-12397528	12.1526	25.4473	1.06624	5e-05	0.000248463
cora	chr2R:19229062-19243751	22.1611	46.2838	1.06247	5e-05	0.000248463
yellow-h	chr4:227921-230428	3.19277	6.66491	1.06178	5e-05	0.000248463
Tsp	chr2L:6686790-6709086	0.734928	1.53302	1.0607	0.0004	0.00168445
CG10089	chr3L:13465551-13474787	0.65256	1.36118	1.06067	0.0012	0.00449958
CG32817	chrX:479065-480166	3.39157	7.06873	1.0595	0.0001	0.000474708
eater	chr3R:27095866-27099679	1.82094	3.79368	1.05892	5e-05	0.000248463
Mal-A6	chr2R:8465157-8467595	1.5989	3.32872	1.05789	5e-05	0.000248463
CG42342	chr3R:16502769-16571363	2.07517	4.32008	1.05783	5e-05	0.000248463
CG42708	chr2R:12670482-12679593	5.49693	11.4426	1.05772	5e-05	0.000248463
AstA-R2	chr3R:28737108-28744782	3.1567	6.56953	1.05737	5e-05	0.000248463
Xrp1	chr3R:18914967-18926989	23.3394	48.5665	1.0572	5e-05	0.000248463
CG13937	chr3L:1876550-1883041	2.71295	5.64391	1.05683	5e-05	0.000248463
CG32115	chr3L:12912026-12913646	2.52436	5.25024	1.05646	5e-05	0.000248463
CG33143	chr2R:22614327-22635942	1.03401	2.15048	1.05641	0.0036	0.0118825
CG2789	chr2L:553741-560523	63.4126	131.631	1.05366	5e-05	0.000248463
rau	chr2L:5859768-5879498	17.4178	36.1307	1.05266	5e-05	0.000248463
CG13124	chr2L:9903278-9908633	24.2033	50.1618	1.05139	5e-05	0.000248463
Cyp12e1	chr3R:10434788-10436704	1.96134	4.06349	1.05088	5e-05	0.000248463
tyn	chrX:142207-200663	1.75846	3.64276	1.05072	5e-05	0.000248463
Tango9	chr3R:11973089-11974910	28.2454	58.4136	1.04829	5e-05	0.000248463
Tdc1	chr2R:6673603-6693162	5.6108	11.6008	1.04795	0.00055	0.00224074
CG9780	chr3R:4280220-4304604	2.07181	4.2814	1.04719	0.00155	0.00564018
CR44966	chrX:765287-766100	1.41231	2.91844	1.04714	0.00745	0.0224269
nrv3	chr2L:21379999-21393319	2.59227	5.3532	1.04618	5e-05	0.000248463
CR45433	chr3L:19861457-19861869	7.55288	15.5912	1.04564	5e-05	0.000248463
CG14629	chrX:1047241-1134896	20.5916	42.447	1.0436	0.0062	0.0191089
CG15394	chr2L:2591868-2592773	3.73842	7.69505	1.0415	0.0005	0.00205904
TwdlBeta	chr2R:11862536-11863252	2.01699	4.15071	1.04116	0.0052	0.0164082
sqh	chrX:6223060-6225140	93.2568	191.837	1.0406	5e-05	0.000248463
CG10559	chr3R:25314493-25316116	1.22217	2.51354	1.04028	0.0005	0.00205904
CG9932	chr2L:13021867-13060140	19.0971	39.2692	1.04004	5e-05	0.000248463
CG12880	chr3R:27685631-27692790	4.38173	9.00578	1.03935	5e-05	0.000248463
Muc11A	chrX:12043697-12335214	9.31416	19.1419	1.03924	0.00025	0.00110072
CG6006	chr3R:16154981-16171766	13.2676	27.2621	1.03899	5e-05	0.000248463
RhoL	chr3R:9497100-9502581	15.9996	32.8346	1.03718	5e-05	0.000248463
GLaz	chr2R:13163958-13168032	12.752	26.1551	1.03636	5e-05	0.000248463
Rbp9	chr2L:2954761-2969638	14.7163	30.1822	1.03628	5e-05	0.000248463
CG11671	chr3R:8287875-8288613	2.68438	5.49222	1.0328	0.0012	0.00449958
CG10062	chr2R:19375312-19380174	4.08605	8.34865	1.03084	5e-05	0.000248463
Chd64	chr3L:4114288-4122388	128.364	261.694	1.02764	5e-05	0.000248463
Ance-5	chr2R:24888627-24891023	3.74609	7.63438	1.02713	5e-05	0.000248463
lute	chr3R:17374832-17391337	25.4066	51.7301	1.0258	5e-05	0.000248463
CG31729	chr2L:13289996-13301668	41.3172	84.1149	1.02562	5e-05	0.000248463
CG8668	chr2L:8127000-8133989	14.2343	28.9595	1.02467	5e-05	0.000248463
CG31233	chr3R:21749966-21753237	2.94212	5.98315	1.02405	5e-05	0.000248463
CG12824	chr2R:7790367-7791170	3.28524	6.67881	1.02359	0.0029	0.00983523
CG10413	chr2L:18599754-18605249	25.0774	50.9723	1.02333	5e-05	0.000248463
CG18508	chrX:3172267-3173140	8.93853	18.1456	1.02151	5e-05	0.000248463
CG12065	chrX:8574305-8588528	23.9444	48.6056	1.02144	5e-05	0.000248463
CG30438	chr2R:5496673-5549543	3.41779	6.93637	1.02112	5e-05	0.000248463
sick	chr2L:19796364-19958424	9.30549	18.8832	1.02095	5e-05	0.000248463
Ulp1	chrX:19202102-19208187	46.3344	93.986	1.02036	5e-05	0.000248463
stumps	chr3R:14577216-14608079	3.90478	7.91703	1.01972	5e-05	0.000248463
alpha-Est3	chr3R:7538971-7541631	12.5582	25.4579	1.01948	5e-05	0.000248463
CG33169	chr3L:22863863-22864496	9.44646	19.1443	1.01907	0.00015	0.000689525
CG5001	chr2L:1185756-1196807	4.01985	8.13286	1.01662	5e-05	0.000248463
mthl4	chr2R:17445184-17447483	7.00183	14.1627	1.01629	5e-05	0.000248463
CG30371	chr2R:8267642-8269334	3.36419	6.80436	1.0162	5e-05	0.000248463
Damm	chr2R:11865175-11866383	3.34189	6.75792	1.01592	5e-05	0.000248463
CG32625	chrX:13756163-13756826	41.1092	82.9967	1.01359	5e-05	0.000248463
CG42524	chr2R:15613853-15657214	1.85052	3.72985	1.01118	5e-05	0.000248463
CG3077	chr2L:2759923-2765665	10.803	21.7463	1.00933	5e-05	0.000248463
CG4080	chr3L:9386826-9399227	18.5984	37.419	1.00859	5e-05	0.000248463
Spn77Bc	chr3L:20342633-20344319	0.750268	1.50806	1.00721	0.0048	0.0153065
bchs	chr2L:5907168-5922776	2.33498	4.6922	1.00685	5e-05	0.000248463
CG18473	chr3R:9363304-9364838	5.98755	12.03	1.0066	5e-05	0.000248463
CG3295	chr2R:21011969-21017446	21.8283	43.8222	1.00546	5e-05	0.000248463
Fas1	chr3R:16625237-16639771	44.8913	90.1005	1.0051	5e-05	0.000248463
CG13992	chr2L:5965390-5967752	16.6396	33.3781	1.00428	5e-05	0.000248463
CG30440	chr2R:5468318-5495861	6.45113	12.9327	1.0034	5e-05	0.000248463
CG15408	chr2L:3330927-3334790	12.0201	24.0885	1.0029	5e-05	0.000248463
Dip3	chr2R:18128493-18130246	1.71137	3.42438	1.00069	0.0002	0.000898621
TrissinR	chr2L:5824003-5856767	3.58066	7.16143	1.00002	5e-05	0.000248463
