# Supplementary material for: The H3K9 methyltransferase SETDB1 maintains female identity in Drosophila germ cells
Source: Nat Commun. 2018 Oct 8;9:4155. doi: 10.1038/s41467-018-06697-x (PMC6175928; doi:10.1038/s41467-018-06697-x)
Supplement: Supplementary file 5 — Supplementary Data 2 [file 41467_2018_6697_MOESM5_ESM.xlsx]

## Sheet: Sheet1
gene	locus	WT FPKM	wde GLKD FPKM	log2(fold_change)	p_value	q_value
CR45615	chrX:12455770-12456258	0	1.00488	inf	5e-05	0.000248463
Su(Ste):CR42425	chrY:1033830-1035493	0	1.02142	inf	5e-05	0.000248463
Ir94f	chr3R:23481864-23483541	0	1.05712	inf	5e-05	0.000248463
Su(Ste):CR42430	chrY:916437-917820	0	1.08345	inf	5e-05	0.000248463
CG16854	chr2L:11086720-11090973	0	1.24045	inf	5e-05	0.000248463
CR44198	chr2L:13118871-13119288	0	1.25608	inf	0.0001	0.000474708
Gr58c	chr2R:21976661-21977957	0	1.25972	inf	5e-05	0.000248463
CG12522	chr3L:11108234-11108732	0	1.26904	inf	5e-05	0.000248463
CG5255	chr3R:17137892-17138865	0	1.48169	inf	5e-05	0.000248463
Gr58b	chr2R:21978214-21979677	0	1.51092	inf	5e-05	0.000248463
CR44826	chr2R:24138628-24139127	0	1.56578	inf	5e-05	0.000248463
CG5866	chr3R:17415738-17416505	0	1.69947	inf	5e-05	0.000248463
CG3306	chr3L:9601522-9602548	0	1.73343	inf	5e-05	0.000248463
CG18278	chr2R:13407010-13409887	0	1.7621	inf	5e-05	0.000248463
betaNACtes6	chrX:14316129-14317150	0	1.78195	inf	5e-05	0.000248463
CG18258	chrX:17212306-17213977	0	1.95956	inf	5e-05	0.000248463
Su(Ste):CR42415	chrY:1032219-1032946	0	2.15904	inf	5e-05	0.000248463
CG12540	chrX:14496134-14497240	0	2.40236	inf	5e-05	0.000248463
CR45484	chrX:4375907-4376212	0	2.45665	inf	5e-05	0.000248463
CG14187	chr3L:20112264-20112847	0	2.80388	inf	5e-05	0.000248463
CG7330	chr3L:18148922-18153807	0	2.9311	inf	5e-05	0.000248463
Peritrophin-15b	chr2L:8394428-8395332	0	3.16642	inf	5e-05	0.000248463
CG1077	chr3R:6167482-6170309	0	3.58734	inf	5e-05	0.000248463
CG32642	chrX:12959219-12960790	0	4.78246	inf	5e-05	0.000248463
CG31926	chr2L:1495459-1497071	0	5.07651	inf	5e-05	0.000248463
CG15571	chrX:4216872-4217394	0	6.55223	inf	5e-05	0.000248463
CG31928	chr2L:1492294-1493859	0	6.7896	inf	5e-05	0.000248463
CG10163	chr3L:6257422-6258760	0	7.76903	inf	5e-05	0.000248463
CR45454	chr2L:10872013-10872384	0	8.55827	inf	5e-05	0.000248463
Ser12	chr2L:2250430-2251275	0	8.57494	inf	5e-05	0.000248463
CG42521	chr3L:10623065-10623576	0	10.4758	inf	5e-05	0.000248463
CR45453	chr2L:10870866-10871133	0	34.3826	inf	5e-05	0.000248463
CG43112	chr2R:11249593-11249933	0	38.4678	inf	5e-05	0.000248463
CG42821	chr3R:17413076-17413639	0	44.6153	inf	5e-05	0.000248463
CG43090	chrX:6199215-6199891	0	148.625	inf	5e-05	0.000248463
Cp16	chr3L:8731943-8732599	0	190.293	inf	5e-05	0.000248463
Cp15	chr3L:8728480-8729066	0.589393	1412.68	11.2269	0.00035	0.0014931
Cp18	chr3L:8726790-8727613	0.459389	665.454	10.5004	0.00055	0.00224074
CG42704	chrX:7412667-7413296	0.934908	353.882	8.56423	5e-05	0.000248463
CG14309	chr3R:18381579-18385072	0.0492841	13.0114	8.04444	0.0006	0.00242603
CG15721	chrX:12970475-12974615	0.130554	29.2046	7.8054	5e-05	0.000248463
Cp36	chrX:8465689-8483885	1.47684	281.266	7.57327	5e-05	0.000248463
CG13084	chr2L:19484929-19486532	0.079865	15.1942	7.57174	0.00795	0.0237203
CG15570	chrX:4218169-4223331	0.0580646	11.0088	7.56678	5e-05	0.000248463
CG42822	chr3R:17413900-17414607	0.412778	78.1921	7.56551	0.0004	0.00168445
CG13083	chr2L:19487489-19490104	0.15897	29.384	7.53014	0.0103	0.0296559
Cp38	chrX:8465689-8483885	1.00961	168.175	7.38002	5e-05	0.000248463
CG14357	chr3R:14111150-14112166	0.258372	34.1592	7.04668	0.0001	0.000474708
Syt4	chr3R:7266064-7270809	0.0986394	12.9038	7.03142	5e-05	0.000248463
CG13936	chr3L:1850914-1855591	0.206027	26.6053	7.01273	5e-05	0.000248463
CG13299	chr3L:6231804-6232361	1.49163	163.252	6.77406	5e-05	0.000248463
CG4009	chr3R:17033587-17036045	0.158787	15.4526	6.60462	5e-05	0.000248463
CG42705	chrX:7413868-7414662	0.940237	82.5417	6.45595	5e-05	0.000248463
CG15599	chrX:15684946-15688857	0.164411	14.3188	6.44446	5e-05	0.000248463
Vm32E	chr2L:11156117-11203544	1.68088	141.736	6.39784	0.001	0.00383166
CG43132	chrX:15689489-15691146	0.508893	41.3078	6.34291	0.0022	0.00768974
yellow-g2	chr3L:2276549-2278038	0.15627	12.6588	6.33996	0.00055	0.00224074
CG11034	chr2L:5805394-5809063	0.0307906	2.45588	6.31761	0.0173	0.0462059
Lip4	chr2L:10527571-10531777	4.32639	312.369	6.17394	5e-05	0.000248463
Femcoat	chrX:4241886-4242826	0.177262	12.132	6.09679	0.00175	0.00627639
nAChRalpha1	chr3R:24393895-24457157	0.0206383	1.41076	6.095	0.00015	0.000689525
PPO1	chr2R:17873938-17926695	0.235464	13.8702	5.88034	5e-05	0.000248463
CG12477	chr3L:18721892-18723272	0.379948	21.1924	5.8016	5e-05	0.000248463
CR44288	chr3R:27538232-27539159	0.172919	9.00399	5.70239	0.00995	0.0287852
Nox	chr2R:16307268-16320732	0.35068	18.1697	5.69524	5e-05	0.000248463
CG4415	chr2L:1008377-1048053	2.30353	117.788	5.6762	5e-05	0.000248463
Osi20	chr3R:6340094-6341424	0.184638	9.28133	5.65156	0.00055	0.00224074
CG5958	chr2L:7430529-7433516	15.9517	781.454	5.61438	5e-05	0.000248463
CG18628	chr3L:10639739-10640136	14.4331	662.505	5.52048	5e-05	0.000248463
Cp7Fa	chrX:8465689-8483885	0.420056	19.1395	5.50983	0.004	0.0130386
PPO2	chr2R:9042260-9044709	0.161901	7.06685	5.44788	5e-05	0.000248463
CG43134	chrX:4247312-4247785	162.131	6920.7	5.41569	5e-05	0.000248463
skpC	chrX:19816071-19816700	0.675828	26.6822	5.30308	5e-05	0.000248463
yellow-g	chr3L:2268824-2272769	0.46132	18.0523	5.29027	5e-05	0.000248463
CG16700	chrX:17091853-17104562	7.43867	260.369	5.12937	5e-05	0.000248463
RpL22-like	chr2R:23246609-23247893	0.590876	20.6474	5.12696	5e-05	0.000248463
hog	chrX:14686037-14749376	0.510321	15.5203	4.9266	0.01005	0.029027
CG13577	chr2R:24267376-24269179	0.115544	3.41928	4.88718	0.0002	0.000898621
Ir7c	chrX:7874393-7876847	0.296623	8.73448	4.88002	5e-05	0.000248463
w	chrX:2739088-3134532	1.21528	35.6235	4.87347	5e-05	0.000248463
CG31477	chr3R:10121772-10122320	2.09851	58.8861	4.81049	5e-05	0.000248463
CG12655	chrX:19958392-19959403	0.242716	6.78216	4.8044	0.01055	0.0302588
CG9411	chrX:14472407-14480086	0.115145	3.19776	4.79554	5e-05	0.000248463
CG43088	chrX:14686037-14749376	0.748892	20.4683	4.77249	0.00045	0.00187059
CG6324	chrX:15476090-15481722	0.563465	15.1691	4.75066	5e-05	0.000248463
Obp99b	chr3R:29716253-29716896	1.67153	44.6013	4.73784	5e-05	0.000248463
bwa	chr2L:20066390-20075458	6.12854	162.359	4.7275	5e-05	0.000248463
CG10126	chr3R:12855543-12859246	3.30086	86.4233	4.7105	5e-05	0.000248463
CR45601	chrX:10053810-10055498	135.341	3281.14	4.59953	5e-05	0.000248463
CG5853	chr2L:9938862-9947648	10.4256	246.468	4.56319	5e-05	0.000248463
CG13003	chrX:16844806-16876544	0.368471	8.69857	4.56115	5e-05	0.000248463
CG32091	chr3L:11631391-11642902	5.38767	126.926	4.55818	5e-05	0.000248463
Yp2	chrX:10050950-10052636	92.4959	2137.24	4.53022	5e-05	0.000248463
CG14456	chr3L:22687221-22688288	0.163796	3.71765	4.50442	0.006	0.0185727
skpE	chrX:19823367-19824080	0.34594	7.83383	4.50112	0.0002	0.000898621
CG3280	chr3L:9603600-9613909	0.0962188	2.1542	4.48469	5e-05	0.000248463
CG10175	chr3R:23522263-23530986	0.123829	2.58819	4.38552	5e-05	0.000248463
Lsp1alpha	chrX:12490290-12492982	0.0926013	1.92361	4.37664	0.00015	0.000689525
Drat	chr2R:7526117-7532981	17.0924	333.555	4.2865	5e-05	0.000248463
CG42857	chr3R:9820513-9821191	2.52027	48.7759	4.27452	5e-05	0.000248463
CG11381	chrX:1203776-1205433	0.450112	8.59453	4.25506	5e-05	0.000248463
CG12398	chrX:14839375-14953697	3.38185	63.3647	4.22779	0.00075	0.00296256
Yp1	chrX:10053810-10055498	45.6138	812.926	4.15558	5e-05	0.000248463
CG3301	chr3R:21274242-21276249	0.621938	10.8318	4.12235	5e-05	0.000248463
Cyp316a1	chr3L:7491863-7493484	0.117257	2.03957	4.12051	0.00155	0.00564018
Atet	chr2L:4333912-4345776	6.32589	109.465	4.11306	5e-05	0.000248463
CG1998	chrX:13409368-13413074	1.73959	29.7972	4.09835	5e-05	0.000248463
CR42874	chr2L:1989449-1990894	0.403146	6.79653	4.07542	5e-05	0.000248463
CR43615	chrX:7867160-7873640	5.97392	100.402	4.07097	5e-05	0.000248463
CG32259	chr3L:4062291-4071717	1.28139	20.9178	4.02895	0.00025	0.00110072
scb	chr2R:15248783-15258498	6.57813	106.512	4.01719	5e-05	0.000248463
CG31676	chr2L:20840749-20849182	1.15391	18.6805	4.01693	5e-05	0.000248463
CG30197	chr2R:14512558-14515211	17.9125	289.48	4.01443	5e-05	0.000248463
CR42646	chr2R:5363252-5367357	0.88359	13.9172	3.97735	5e-05	0.000248463
qjt	chr3L:17479095-17486230	1.34553	20.888	3.95643	5e-05	0.000248463
CG3222	chr3L:9598987-9600341	0.117282	1.8138	3.95097	0.00155	0.00564018
CG10730	chr2L:20066390-20075458	0.547633	8.46792	3.95073	0.00415	0.0134745
CG1941	chr2R:7709872-7711981	1.43935	21.5516	3.9043	5e-05	0.000248463
CG15347	chrX:8458493-8460898	16.4526	244.218	3.89178	5e-05	0.000248463
CG3348	chr3R:27288768-27292209	2.87474	42.4021	3.88263	0.0033	0.0110192
CG12607	chr3L:4446572-4448072	0.240264	3.50618	3.86721	0.0017	0.00611701
RpS10a	chr3R:27639885-27656996	3.70823	53.6899	3.85585	5e-05	0.000248463
2017-12-01	chrX:7867160-7873640	19.5858	283.387	3.85489	5e-05	0.000248463
CG12992	chrX:17579860-17599314	0.977266	13.8103	3.82085	5e-05	0.000248463
CG6055	chr2L:7466542-7472493	2.31227	31.9702	3.78934	5e-05	0.000248463
Esp	chr3R:24841934-24850412	5.08521	70.3041	3.78923	5e-05	0.000248463
Mmp2	chr2R:9610463-9683858	3.93471	54.3765	3.78865	5e-05	0.000248463
skl	chr3L:18438560-18439942	0.197164	2.67095	3.75988	0.0005	0.00205904
Dip-B	chr3R:13782287-13785676	72.662	980.986	3.75496	5e-05	0.000248463
Dscam4	chr3L:8231813-8282397	0.282441	3.78219	3.7432	5e-05	0.000248463
Obp56d	chr2R:19702923-19703915	0.237389	3.12466	3.71838	0.00865	0.0254915
CG34434	chrX:5614553-5616370	0.243164	3.19707	3.71675	5e-05	0.000248463
LysX	chr3L:1194738-1195302	0.421961	5.4887	3.70128	0.00325	0.0108695
Cralbp	chr3L:5780050-5786718	1.06324	13.7983	3.69794	5e-05	0.000248463
sNPF-R	chr3L:20058510-20089007	0.172219	2.22305	3.69022	5e-05	0.000248463
CG5687	chr3L:1933632-1939103	0.779262	9.86813	3.6626	5e-05	0.000248463
Sox14	chr2R:23978800-23988455	2.49129	31.2181	3.64742	5e-05	0.000248463
blanks	chr3L:5497522-5498958	2.36687	29.6365	3.64632	5e-05	0.000248463
CG4587	chr2L:15644182-15683275	0.276648	3.39161	3.61585	5e-05	0.000248463
CG13318	chr3R:8771245-8772691	0.253484	3.09528	3.6101	0.00035	0.0014931
CG13321	chr2R:12953111-12955712	11.3932	138.591	3.60458	5e-05	0.000248463
CG13117	chr2L:9711511-9746495	5.60271	64.8006	3.53181	5e-05	0.000248463
Ance-3	chr2L:13914724-13956188	0.190268	2.16233	3.50648	5e-05	0.000248463
CR44612	chr2L:7098187-7157695	0.107372	1.21917	3.50521	0.0063	0.0193691
CG11378	chrX:1170827-1173797	8.25872	93.691	3.50392	5e-05	0.000248463
Vml	chrX:2275949-2277781	11.9521	135.273	3.50054	5e-05	0.000248463
CG5397	chr2L:1240035-1243018	1.13334	12.8175	3.49946	5e-05	0.000248463
PGRP-LA	chr3L:9334331-9338336	1.28851	14.3948	3.48177	5e-05	0.000248463
Obp57a	chr2R:20505149-20505758	2.97137	33.159	3.4802	5e-05	0.000248463
CG9360	chrX:11754272-11769508	2.43249	26.9803	3.4714	5e-05	0.000248463
Cyp6a17	chr2R:14873952-14875739	0.3648	4.01688	3.4609	5e-05	0.000248463
CG10440	chr2R:21560245-21576035	0.719423	7.90788	3.45838	5e-05	0.000248463
CG4393	chr3R:23375927-23384777	0.824197	9.01037	3.45052	5e-05	0.000248463
CG32687	chrX:10482027-10487205	9.63098	104.361	3.43776	5e-05	0.000248463
Yp3	chrX:13759545-13761547	108.392	1174.14	3.43727	5e-05	0.000248463
CG8602	chr3L:7326272-7328842	45.7321	492.729	3.42951	5e-05	0.000248463
CR44712	chrX:21630935-21631433	0.485958	5.21723	3.42438	0.0136	0.0376205
CG6231	chr3R:19616023-19632718	10.4427	110.573	3.40444	5e-05	0.000248463
Kal1	chr3R:24141394-24148967	8.41146	88.8196	3.40045	5e-05	0.000248463
ckd	chr3L:3257877-3268184	2.03281	21.3206	3.3907	5e-05	0.000248463
Irc	chr3R:17002874-17007208	15.4473	157.131	3.34654	5e-05	0.000248463
CG15673	chr2R:21605675-21613071	1.58811	15.9625	3.3293	5e-05	0.000248463
GstD2	chr3R:12371970-12372704	1.95764	19.5212	3.31785	5e-05	0.000248463
CG42673	chr3L:9547219-9596713	5.48767	54.1515	3.30274	5e-05	0.000248463
CG7888	chr3L:11054034-11061224	0.988591	9.5224	3.26788	5e-05	0.000248463
CG17127	chr2L:10770867-10771370	0.985675	9.36396	3.24793	0.0002	0.000898621
dysc	chr3L:13867413-13903236	0.287822	2.72031	3.24052	5e-05	0.000248463
CG7900	chr3R:8094123-8105083	2.68714	25.3838	3.23976	5e-05	0.000248463
CG32364	chr3L:8209576-8210743	2.7961	26.252	3.23094	5e-05	0.000248463
CR44107	chr3R:19148631-19153686	1.5402	14.318	3.21664	0.0021	0.0073744
CG17239	chr2L:2251509-2252341	0.993513	9.22771	3.21536	5e-05	0.000248463
Ilp6	chrX:2295465-2343870	3.5753	32.9974	3.20621	5e-05	0.000248463
rdgC	chr3L:20248079-20265554	0.246978	2.27587	3.20397	5e-05	0.000248463
CG9850	chr2R:23752753-23798395	0.882312	8.13036	3.20396	5e-05	0.000248463
CG5835	chr3R:19148631-19153686	1.65368	15.194	3.19975	5e-05	0.000248463
CG4822	chr2L:114725-157666	4.73537	43.4371	3.19738	0.00015	0.000689525
CG30345	chr2R:9148688-9151892	13.7092	125.728	3.19708	5e-05	0.000248463
CREG	chr3R:17393271-17394640	12.0117	110.012	3.19515	5e-05	0.000248463
Rcd-1r	chr2L:9012187-9014149	1.54781	14.1718	3.19473	5e-05	0.000248463
CR43614	chrX:4366416-4373471	3.79884	34.648	3.18914	5e-05	0.000248463
CG15394	chr2L:2591868-2592773	3.73842	33.462	3.16203	5e-05	0.000248463
CG31202	chr3R:29927254-29930386	0.736566	6.46198	3.13309	5e-05	0.000248463
CG14946	chr2L:12063456-12066775	0.665663	5.77141	3.11606	5e-05	0.000248463
sim	chr3R:13057754-13078124	7.25745	62.9175	3.11593	5e-05	0.000248463
CR44560	chr3L:14245992-14247011	0.216138	1.82418	3.07722	0.0111	0.0315812
Sk1	chrX:11430522-11454386	1.32754	11.1219	3.06658	5e-05	0.000248463
spartin	chr3R:4654799-4657985	3.2946	27.5761	3.06524	5e-05	0.000248463
cln3	chr3L:17809230-17814119	7.75546	64.4186	3.05419	5e-05	0.000248463
CG9314	chr2L:8687225-8709611	0.890773	7.38159	3.0508	0.0013	0.00482814
St4	chr2R:13969909-13971263	1.66669	13.7482	3.04418	5e-05	0.000248463
Ptp52F	chr2R:16171111-16178307	1.22403	10.0519	3.03776	5e-05	0.000248463
CG34288	chr3R:22446762-22447263	0.895758	7.33819	3.03424	0.00075	0.00296256
CG44250	chr2R:12948347-12952293	2.73312	22.2649	3.02615	5e-05	0.000248463
ppk13	chr2L:21086789-21088751	0.48147	3.87921	3.01024	5e-05	0.000248463
Lapsyn	chr2R:21193570-21199431	7.63301	61.4161	3.00829	5e-05	0.000248463
Ilp8	chr3L:17027514-17032608	2.28479	18.3595	3.00639	5e-05	0.000248463
SPR	chrX:5446655-5496052	1.19051	9.51565	2.99873	5e-05	0.000248463
Drs	chr3L:3369555-3369942	59.4275	473.41	2.99389	5e-05	0.000248463
y	chrX:268508-470726	2.68004	21.3261	2.99229	0.0119	0.0334965
Lsd-1	chr3R:23763856-23767488	13.3847	106.081	2.9865	5e-05	0.000248463
CG4839	chr2L:10064120-10180256	0.585976	4.57352	2.96439	5e-05	0.000248463
Oatp74D	chr3L:17487117-17511693	1.64382	12.7479	2.95513	5e-05	0.000248463
gk	chr3L:18139401-18145418	1.17046	9.0555	2.95172	5e-05	0.000248463
CG6910	chr3L:12184983-12187860	6.00582	46.0404	2.93847	5e-05	0.000248463
Mct1	chrX:2189187-2205373	7.15739	54.8231	2.93728	5e-05	0.000248463
CG12290	chr3R:26230247-26234700	4.37997	33.5228	2.93615	5e-05	0.000248463
Ance	chr2L:13905644-13909212	7.00888	53.5168	2.93274	5e-05	0.000248463
cer	chr2R:19396214-19396772	30.7278	234.173	2.92996	5e-05	0.000248463
Fer2LCH	chr3R:30385572-30390584	176.417	1323.55	2.90735	5e-05	0.000248463
mlt	chr2R:10142337-10192394	5.22357	39.0533	2.90234	5e-05	0.000248463
Send1	chr2L:2254175-2255050	4.69646	34.9663	2.89632	5e-05	0.000248463
sca	chr2R:12780540-12802010	0.261352	1.93463	2.88799	5e-05	0.000248463
CG13998	chr2L:5956488-5956819	1.40493	10.3991	2.88789	0.0009	0.00348732
CR45330	chr2L:13241806-13244724	0.473089	3.49374	2.88459	0.0092	0.0269055
crq	chr2L:431226-453024	41.7422	307.752	2.88219	5e-05	0.000248463
CG9336	chr2L:20858694-20861014	33.4107	245.956	2.88001	5e-05	0.000248463
CG40486	chrX:22958855-22960091	1.95233	14.3686	2.87964	5e-05	0.000248463
Cyp4d8	chr3L:7493556-7496179	2.85891	21.0227	2.87841	5e-05	0.000248463
Cyp18a1	chrX:18688537-18693042	10.3935	75.7989	2.86649	5e-05	0.000248463
CG7201	chr3L:8290285-8295327	0.176575	1.28213	2.86019	0.00095	0.00366056
Rpt3R	chr3R:9754734-9759313	1.82348	13.2109	2.85697	5e-05	0.000248463
CG5973	chr2L:7437491-7451244	10.4044	74.9733	2.84918	5e-05	0.000248463
CG15209	chrX:10832751-10847092	4.09155	29.4636	2.84821	0.003	0.0101263
PGRP-LB	chr3R:11437546-11467372	1.68587	12.1254	2.84647	5e-05	0.000248463
CG9813	chr3R:13372629-13379775	0.417951	2.97136	2.82972	5e-05	0.000248463
CG8745	chr3L:13860026-13866905	10.7367	76.017	2.82377	5e-05	0.000248463
Fad2	chr3L:11023534-11024846	1.26173	8.79324	2.80099	5e-05	0.000248463
CG3921	chr2L:3787166-3802726	2.95284	20.4123	2.78926	5e-05	0.000248463
MsR1	chr3L:2322692-2345799	0.532309	3.66467	2.78335	5e-05	0.000248463
CG2736	chr2R:24973430-24975341	2.39124	16.3782	2.77595	5e-05	0.000248463
psd	chr2L:5963086-5964951	6.10802	41.7735	2.77381	5e-05	0.000248463
sev	chrX:11071440-11086299	2.19639	14.9555	2.76747	5e-05	0.000248463
CG3251	chr2L:4688964-4690702	0.213121	1.42795	2.7442	0.0004	0.00168445
Tsp42Ej	chr2R:7040135-7044710	2.17183	14.5345	2.7425	5e-05	0.000248463
CG15927	chrX:12454728-12455683	0.163364	1.09017	2.73839	0.0179	0.0475547
Zip99C	chr3R:29861581-29868895	32.0411	211.282	2.72117	0.00295	0.00997958
CG12782	chr2R:23264268-23265543	0.923688	5.96555	2.69118	5e-05	0.000248463
Fer1HCH	chr3R:30385572-30390584	204.54	1308.85	2.67784	5e-05	0.000248463
Vmat	chr2R:13513131-13534251	5.20495	33.2705	2.67629	5e-05	0.000248463
RpL37b	chr2R:23100056-23100478	0.867481	5.54453	2.67616	0.0021	0.0073744
CG15172	chr2L:19022416-19023646	0.529087	3.33063	2.65422	0.00075	0.00296256
CG33509	chr2L:21084604-21086506	0.180298	1.12679	2.64376	0.00345	0.0114482
Ace	chr3R:13222950-13259517	0.624179	3.85604	2.62709	5e-05	0.000248463
CecA1	chr3R:30210873-30211273	1.02815	6.32887	2.6219	0.0067	0.0204369
Vm34Ca	chr2L:13411140-13411631	146.009	891.868	2.61077	5e-05	0.000248463
CG13138	chr2L:10299976-10302018	0.372786	2.27601	2.61009	5e-05	0.000248463
CG4797	chr2R:23812184-23818327	1.11351	6.73056	2.59561	5e-05	0.000248463
CG4670	chr2R:13231757-13235296	25.2366	151.704	2.58767	5e-05	0.000248463
CG5612	chr3R:27607878-27636060	14.7506	88.5427	2.5856	5e-05	0.000248463
CG1637	chrX:10869283-10877893	38.6727	231.507	2.58167	5e-05	0.000248463
PH4alphaPV	chr3R:30646105-30648551	2.34652	14.0277	2.57968	5e-05	0.000248463
CG32834	chr2R:22982541-22985334	2.81668	16.8336	2.57928	5e-05	0.000248463
Inx3	chr3R:28845269-28870439	35.0831	209.43	2.57762	5e-05	0.000248463
Est-6	chr3L:12188817-12190705	3.01083	17.7899	2.56283	5e-05	0.000248463
Rbp4	chr3R:13654555-13656394	0.233399	1.37839	2.56211	0.0011	0.004167
MFS16	chr2R:21282297-21290343	36.7946	216.492	2.55675	5e-05	0.000248463
CG32032	chr3L:9093052-9094856	1.41803	8.31406	2.55166	5e-05	0.000248463
CG10178	chr2L:18509559-18513512	9.31629	54.2721	2.54238	5e-05	0.000248463
Her	chrX:18177611-18205144	3.35193	19.4482	2.53658	0.0001	0.000474708
tld	chr3R:24749730-24753510	0.231212	1.33703	2.53174	5e-05	0.000248463
CG13384	chr2L:8384454-8389331	27.5718	159.42	2.53157	5e-05	0.000248463
Jheh3	chr2R:18860374-18862078	8.47619	48.9174	2.52886	5e-05	0.000248463
Def	chr2R:10052540-10066514	5.737	33.0542	2.52646	0.0026	0.00892561
CG11658	chr3L:11699495-11708553	3.68612	21.0031	2.51043	5e-05	0.000248463
CG14508	chr3R:29202659-29204133	1.05756	5.96521	2.49583	5e-05	0.000248463
Arpc3B	chrX:17104570-17105852	3.60163	20.2026	2.48782	5e-05	0.000248463
CG45087	chr2R:18536766-18539416	19.6886	109.918	2.481	5e-05	0.000248463
CR43637	chrX:2189187-2205373	1.03622	5.76217	2.47528	0.0026	0.00892561
cib	chrX:4106112-4110981	188.507	1046.4	2.47274	5e-05	0.000248463
CG1942	chr2R:7712577-7714182	0.756262	4.19561	2.47192	5e-05	0.000248463
Gadd45	chr2R:7249160-7250655	4.34368	24.0887	2.47137	5e-05	0.000248463
Cbp53E	chr2R:16973926-16998594	0.314266	1.73923	2.46839	0.00015	0.000689525
CG5455	chr3R:26461526-26470008	9.96837	54.9432	2.46251	5e-05	0.000248463
Taf12L	chr2L:4694720-4722465	1.04903	5.74944	2.45437	0.00025	0.00110072
Lerp	chr3R:26842461-26863130	11.1371	60.9452	2.45214	5e-05	0.000248463
CG1946	chr2R:7714922-7716781	0.350216	1.91622	2.45195	0.0009	0.00348732
CG15890	chrX:14757530-14765787	0.2992	1.62686	2.44291	5e-05	0.000248463
Thor	chr2L:3478433-3479612	6.58607	35.5116	2.4308	5e-05	0.000248463
CG10151	chr2R:14753336-14756288	1.52559	8.17708	2.42222	5e-05	0.000248463
CG10764	chr2R:17453398-17455729	0.303615	1.62468	2.41984	5e-05	0.000248463
CG33970	chr3R:26318354-26362588	1.58865	8.43457	2.40851	5e-05	0.000248463
Pxn	chr3L:2600330-2630693	14.3413	75.8725	2.4034	5e-05	0.000248463
CG8369	chr3R:8822007-8822838	11.8209	62.4732	2.4019	5e-05	0.000248463
CR45220	chr3R:2744303-2744800	0.545827	2.87877	2.39894	0.00825	0.0244891
CR45177	chr3L:27091704-27092199	0.753579	3.95198	2.39074	0.006	0.0185727
Vm26Aa	chr2L:5959595-5960340	59.713	312.042	2.38562	5e-05	0.000248463
slow	chr3L:4384441-4403181	2.29762	11.9985	2.38464	5e-05	0.000248463
v	chrX:10923971-10925631	0.311441	1.6251	2.3835	0.0004	0.00168445
CG13893	chr3L:593245-604008	4.57924	23.8588	2.38134	5e-05	0.000248463
CG3662	chr2L:821288-825861	67.5542	351.07	2.37764	5e-05	0.000248463
CG8335	chr2R:6200852-6201956	0.628901	3.26751	2.37729	5e-05	0.000248463
RabX1	chr2R:23519838-23523613	7.86739	40.7976	2.37453	5e-05	0.000248463
CG14968	chr3L:3299335-3303112	3.12499	16.1782	2.37213	5e-05	0.000248463
CG14526	chr3R:28870605-28887709	2.39963	12.3692	2.36587	5e-05	0.000248463
Cyp9b2	chr2R:7130276-7132139	1.22709	6.28508	2.35669	5e-05	0.000248463
CG34002	chr3L:17858473-17860482	0.427025	2.18692	2.35651	0.00015	0.000689525
mfas	chr3R:11984861-11993315	12.8999	65.8935	2.35278	5e-05	0.000248463
CG13218	chr2R:11233191-11233714	0.51793	2.63221	2.34545	0.01615	0.0435382
CCHa1-R	chr2R:17646847-17665068	0.464088	2.35157	2.34116	5e-05	0.000248463
CG18519	chr3R:15537712-15542414	0.25914	1.30669	2.33411	5e-05	0.000248463
CG30401	chr2R:21985625-21986938	0.933527	4.68493	2.32726	5e-05	0.000248463
CG33203	chr3R:28870605-28887709	0.418285	2.096	2.32508	0.0003	0.00129904
CG31313	chr3R:14565926-14567429	11.6443	58.0335	2.31726	5e-05	0.000248463
CG42300	chrX:15555252-15556045	0.305539	1.51474	2.30965	0.0103	0.0296559
bgcn	chr2R:23853269-23858921	1.27373	6.30598	2.30766	5e-05	0.000248463
CG4676	chr2R:13235979-13237055	0.808436	3.98324	2.30074	5e-05	0.000248463
CR45219	chrX:10016844-10050803	0.494781	2.4377	2.30066	0.004	0.0130386
CG7778	chr2L:8346619-8351112	2.67917	13.0855	2.28812	5e-05	0.000248463
Tsp42Ei	chr2R:7035124-7039050	2.08479	10.1804	2.28783	5e-05	0.000248463
hiw	chrX:15010136-15063429	0.954027	4.65548	2.28683	5e-05	0.000248463
Fas3	chr2L:18320101-18393441	35.1611	171.384	2.28518	5e-05	0.000248463
CG11951	chr3R:29235321-29238704	0.618759	3.01409	2.28428	5e-05	0.000248463
CG8086	chr2L:8244159-8257502	0.215506	1.04199	2.27354	5e-05	0.000248463
GlcAT-P	chr3L:11176953-11197536	9.65233	46.5968	2.27128	5e-05	0.000248463
wbl	chr2R:19249394-19250917	5.80198	27.9461	2.26803	5e-05	0.000248463
CG17919	chr3R:6344028-6345911	4.36381	20.9625	2.26415	0.00275	0.00937913
Cyp6w1	chr2R:6173683-6176195	0.864397	4.14842	2.26279	5e-05	0.000248463
Reg-2	chr3L:605164-606569	3.43826	16.3737	2.25163	5e-05	0.000248463
CG43066	chr2R:18514573-18526439	1.04115	4.92816	2.24287	5e-05	0.000248463
CG15930	chrX:5313257-5317295	3.52075	16.6334	2.24012	5e-05	0.000248463
blow	chr2R:7566808-7587079	6.16698	29.0633	2.23656	0.00535	0.0168159
CR45167	chr3L:5917904-5921316	0.299363	1.40782	2.2335	0.0034	0.0113058
NLaz	chr2L:1359836-1361821	11.8651	55.772	2.23281	5e-05	0.000248463
CG14072	chr2L:10917014-10964153	1.27823	5.96183	2.22161	0.0001	0.000474708
CG11320	chr2L:6617133-6621700	0.438483	2.04459	2.22122	0.00015	0.000689525
CG33494	chr3R:25493480-25495161	6.83671	31.7247	2.21423	5e-05	0.000248463
NijA	chr3L:10694359-10696877	4.4212	20.4521	2.20974	5e-05	0.000248463
Reg-5	chr2R:24788007-24793410	7.11339	32.7924	2.20475	5e-05	0.000248463
CG3077	chr2L:2759923-2765665	10.803	49.6523	2.20042	5e-05	0.000248463
Syx4	chrX:2739088-3134532	4.13657	18.9888	2.19864	5e-05	0.000248463
rpr	chr3L:18397534-18398435	0.905462	4.10591	2.18098	5e-05	0.000248463
yuri	chr2L:15256580-15264692	6.21359	28.1634	2.18032	5e-05	0.000248463
alphagamma-element:CR32865	chr3R:12475335-12478267	18.7998	84.9929	2.17662	5e-05	0.000248463
SP1173	chr3L:6689326-6703521	19.7137	88.9857	2.17438	5e-05	0.000248463
Pvf3	chr2L:7098187-7157695	2.52303	11.3753	2.17267	5e-05	0.000248463
CR44289	chr3R:27535830-27537903	1.90769	8.59616	2.17186	5e-05	0.000248463
CG10559	chr3R:25314493-25316116	1.22217	5.49573	2.16886	5e-05	0.000248463
plx	chr3R:5685854-5712837	5.51629	24.7245	2.16417	5e-05	0.000248463
l(2)41Ab	chr2R:1349391-1443935	3.74383	16.7405	2.16076	5e-05	0.000248463
CG13403	chrX:14191219-14192018	2.82188	12.5812	2.15654	5e-05	0.000248463
CG11619	chr3L:18985904-18988323	0.381277	1.69503	2.1524	5e-05	0.000248463
CG8046	chr2R:9162036-9164967	1.07655	4.78588	2.15236	5e-05	0.000248463
CG43120	chr3L:14381912-14383299	0.465916	2.07114	2.15228	0.0008	0.00313936
Cyp4s3	chrX:15089681-15116542	3.56698	15.8376	2.15057	5e-05	0.000248463
Cp1	chr2R:13960674-13967981	267.716	1187.87	2.1496	5e-05	0.000248463
CG18067	chr2R:20534244-20535835	11.8938	52.7635	2.14933	5e-05	0.000248463
CG42666	chrX:1773718-1853667	11.009	48.5066	2.1395	5e-05	0.000248463
CG18343	chr2R:12138694-12140229	13.9411	61.1075	2.132	5e-05	0.000248463
spok	chr3R:3322809-3354486	0.650591	2.83661	2.12434	5e-05	0.000248463
CG18031	chrX:2189187-2205373	0.89558	3.9	2.12258	0.0118	0.0332527
CG6675	chr2L:22108963-22110449	1.13955	4.94616	2.11784	5e-05	0.000248463
CG7860	chrX:15568992-15570369	6.37756	27.6399	2.11568	5e-05	0.000248463
Tgi	chr3L:13486796-13502492	13.852	59.8789	2.11195	5e-05	0.000248463
CG17839	chr3L:14805135-14882224	2.29704	9.92772	2.11169	5e-05	0.000248463
CG10433	chr2R:21605675-21613071	16.5439	71.5013	2.11167	5e-05	0.000248463
CG14741	chr3R:12068374-12090612	1.79942	7.77267	2.11088	5e-05	0.000248463
yellow-k	chr3L:15520315-15521653	2.24672	9.62518	2.099	5e-05	0.000248463
CG31445	chr3R:29240579-29244827	1.32579	5.67322	2.09731	5e-05	0.000248463
CG7296	chr2L:10686123-10687066	2.59281	11.0164	2.08707	5e-05	0.000248463
CG18568	chr2R:13971324-13972834	0.277564	1.17858	2.08615	0.00135	0.00499641
CG42299	chrX:15574946-15575683	0.363441	1.54279	2.08574	0.01115	0.0316979
Gfat1	chr3R:4126441-4137882	2.90527	12.3278	2.08517	5e-05	0.000248463
Dmtn	chr3R:6389161-6405895	18.2414	77.3983	2.08509	5e-05	0.000248463
Cyp305a1	chr3L:19810402-19813339	12.6166	53.4357	2.08248	5e-05	0.000248463
CG31176	chr3R:21672302-21719660	1.55109	6.52782	2.07332	5e-05	0.000248463
CG7720	chr3R:18759235-18795169	1.02794	4.31861	2.07081	5e-05	0.000248463
CG5399	chr3R:15695240-15697142	15.648	65.3738	2.06273	5e-05	0.000248463
Cad96Cb	chr3R:25224155-25232321	0.388467	1.61999	2.06012	5e-05	0.000248463
CG1124	chr3R:4965444-4968485	0.691951	2.87961	2.05713	5e-05	0.000248463
srp	chr3R:15986151-16004081	4.59483	19.0931	2.05496	5e-05	0.000248463
CenB1A	chr3R:23118399-23126422	27.7505	115.28	2.05455	5e-05	0.000248463
CG10013	chr3R:12323520-12325210	2.03725	8.44769	2.05194	5e-05	0.000248463
CG31370	chr3R:25302463-25303986	3.21438	13.2907	2.0478	5e-05	0.000248463
CG30344	chr2R:9145259-9148512	36.2551	149.618	2.04502	5e-05	0.000248463
CG1399	chr2R:7676539-7698902	13.4112	55.0926	2.03843	5e-05	0.000248463
CR44992	chr2L:8687225-8709611	1.4863	6.09863	2.03676	0.01155	0.0326483
frtz	chr2L:1710461-1715851	4.82036	19.7428	2.03411	5e-05	0.000248463
Cerk	chr3R:5358872-5368306	19.1145	77.9816	2.02847	5e-05	0.000248463
cathD	chr2R:7822110-7823569	114.092	465.064	2.02723	5e-05	0.000248463
CG13510	chr2R:22657900-22661389	4.79009	19.5132	2.02632	5e-05	0.000248463
dpr18	chrX:16063737-16070304	0.966388	3.93132	2.02434	5e-05	0.000248463
Hexo2	chrX:8709651-8714924	4.19273	17.007	2.02017	5e-05	0.000248463
sug	chr2R:12923903-12930644	1.98083	8.02817	2.01896	5e-05	0.000248463
Tsp42El	chr2R:7045768-7048538	8.16252	32.9902	2.01495	5e-05	0.000248463
CG8563	chr3L:7390741-7396013	0.82194	3.30377	2.00701	5e-05	0.000248463
Itgbetanu	chr2L:21053032-21071502	1.89082	7.59223	2.00551	5e-05	0.000248463
CG8066	chr3R:14567610-14568847	10.1778	40.7205	2.00033	5e-05	0.000248463
Sytalpha	chr2L:17591314-17604387	0.337926	1.34585	1.99374	5e-05	0.000248463
CR43967	chr3L:23174466-23185691	8.15057	32.4	1.99102	0.0002	0.000898621
CG43290	chr3R:7348848-7349552	0.541937	2.14722	1.98628	0.0081	0.0240928
CG31547	chr3R:5489504-5502702	1.02932	4.06539	1.9817	5e-05	0.000248463
CG5704	chr3L:2169552-2170971	4.74089	18.6092	1.97279	5e-05	0.000248463
CR45366	chr2L:305934-358174	11.6125	45.42	1.96765	5e-05	0.000248463
CG33093	chr3R:22530693-22531922	0.414998	1.62266	1.96718	0.00415	0.0134745
CG43074	chr3L:3472446-3510895	15.7043	61.3405	1.96568	5e-05	0.000248463
Pka-C3	chr3L:15925804-15954797	2.79424	10.866	1.9593	5e-05	0.000248463
CG11382	chrX:1209969-1211853	3.47343	13.4725	1.95558	5e-05	0.000248463
CR44366	chr2R:13578035-13579626	0.575886	2.22698	1.95123	5e-05	0.000248463
CG34398	chr2L:8898785-8933594	0.355134	1.36488	1.94233	5e-05	0.000248463
Sap-r	chr3R:30881791-30889062	265.406	1019.87	1.94212	5e-05	0.000248463
Nhe3	chr2L:6677834-6684364	21.2538	80.8888	1.92822	5e-05	0.000248463
Spn43Aa	chr2R:7147691-7149677	0.8457	3.21665	1.92734	5e-05	0.000248463
Adk3	chr3R:10885539-10896418	31.4254	119.177	1.92311	5e-05	0.000248463
Obp44a	chr2R:8131430-8135315	8.28642	31.235	1.91434	0.00095	0.00366056
CG3164	chr2L:114725-157666	42.0229	157.825	1.90907	5e-05	0.000248463
Npc2a	chr2L:1988289-1988940	104.603	391.702	1.90483	5e-05	0.000248463
CG10916	chr2R:18173668-18180197	6.29514	23.5433	1.903	0.0002	0.000898621
luna	chr2R:10977955-11116378	3.44941	12.8433	1.89659	5e-05	0.000248463
CR45048	chr3R:19905163-19914272	1.51123	5.62568	1.89631	0.00995	0.0287852
MESR3	chr2L:18617255-18661776	14.8641	55.2761	1.89482	5e-05	0.000248463
CG4666	chrX:6076071-6077786	4.42937	16.363	1.88526	5e-05	0.000248463
sage	chr3R:9262653-9264142	0.634038	2.33329	1.87973	5e-05	0.000248463
shd	chr3L:14614457-14622205	0.987243	3.6286	1.87794	5e-05	0.000248463
CG5191	chr3R:20560864-20573000	8.82896	32.3842	1.87497	5e-05	0.000248463
CG7083	chr3L:8340313-8344404	11.8566	43.4077	1.87226	5e-05	0.000248463
IntS12	chr3R:26863375-26864559	7.56654	27.6974	1.87204	5e-05	0.000248463
baz	chrX:17160005-17200705	33.5729	122.777	1.87067	5e-05	0.000248463
l(3)72Dr	chr3L:16237722-16239462	0.788479	2.87316	1.86549	0.00015	0.000689525
CG31955	chr2L:3711880-3713105	4.0006	14.5638	1.8641	5e-05	0.000248463
Gli	chr2L:15756001-15762758	3.03773	11.0366	1.86123	5e-05	0.000248463
CG10505	chr2R:21282297-21290343	3.72125	13.4887	1.8579	5e-05	0.000248463
CG43986	chr3L:14053218-14071583	27.545	99.7927	1.85714	0.00105	0.00399881
CG32137	chr3L:13939249-13962647	1.93572	6.99623	1.85371	5e-05	0.000248463
CG11319	chr2L:6568399-6601068	0.374256	1.35153	1.8525	5e-05	0.000248463
Glut4EF	chr3R:9874680-9995364	7.00054	25.1667	1.84597	5e-05	0.000248463
Cpr67B	chr3L:9404796-9406174	0.407083	1.46227	1.84481	0.0018	0.00643679
Oamb	chr3R:20689017-20714577	1.29643	4.65423	1.844	5e-05	0.000248463
CG31100	chr3R:8995228-9003650	0.634561	2.27243	1.84041	5e-05	0.000248463
veil	chr2R:17477564-17493169	8.71407	31.1936	1.83983	5e-05	0.000248463
Rhp	chrX:15788896-15793632	2.13571	7.64148	1.83914	5e-05	0.000248463
t	chrX:9217654-9223257	5.32871	19.0566	1.83843	5e-05	0.000248463
CG10660	chr3L:12486667-12491196	1.98634	7.08976	1.83562	5e-05	0.000248463
CR31781	chr2L:16869345-16878300	6.56748	23.4325	1.8351	5e-05	0.000248463
CG8034	chrX:19281231-19298162	10.4414	37.1515	1.8311	5e-05	0.000248463
CG5059	chr3L:20514597-20519393	40.1687	142.668	1.82852	5e-05	0.000248463
CG9297	chr3R:13771494-13779317	1.31297	4.65934	1.82729	5e-05	0.000248463
CG32706	chrX:9087128-9088073	0.498458	1.75556	1.81639	0.0032	0.0107188
ClC-a	chr3R:11797243-11813207	4.97028	17.4501	1.81183	5e-05	0.000248463
CG13793	chr2L:7716973-7719487	2.58432	9.0552	1.80896	5e-05	0.000248463
Rab3-GEF	chrX:15089681-15116542	0.345328	1.20997	1.80894	5e-05	0.000248463
Ppt2	chr2L:11280056-11281920	10.0308	35.0217	1.80382	5e-05	0.000248463
beat-IIIc	chr2L:17187636-17260734	7.52914	26.2386	1.80113	5e-05	0.000248463
Sirup	chr2L:7998868-8004286	38.3834	133.759	1.80108	5e-05	0.000248463
CG15210	chrX:10832751-10847092	10.6437	37.0897	1.80102	0.0021	0.0073744
Paip2	chr3R:12980791-12985488	39.1554	135.674	1.79286	5e-05	0.000248463
CG30026	chr2R:11408575-11409449	3.3344	11.5363	1.79068	5e-05	0.000248463
vir-1	chr2L:12403269-12423439	47.81	165.327	1.78994	5e-05	0.000248463
Myo61F	chr3L:1318479-1329617	15.6953	54.2625	1.78963	5e-05	0.000248463
CG31324	chr3R:26106867-26130674	9.87297	33.9351	1.78122	5e-05	0.000248463
M6	chr3L:21507851-21515887	6.61214	22.6405	1.77572	5e-05	0.000248463
NT5E-2	chr2R:17477564-17493169	18.342	62.4131	1.7667	5e-05	0.000248463
RpS19b	chr3R:23932728-23933530	6.87992	23.3427	1.76251	5e-05	0.000248463
CG17032	chr3L:15958842-15960609	2.04133	6.91823	1.76089	5e-05	0.000248463
CG32204	chr3L:18922418-18946038	0.363628	1.23116	1.75948	5e-05	0.000248463
CG10413	chr2L:18599754-18605249	25.0774	84.8966	1.75932	5e-05	0.000248463
CG11210	chr2R:8098683-8106318	22.113	74.8524	1.75915	5e-05	0.000248463
CG44251	chr2R:12948347-12952293	0.738563	2.49425	1.75581	0.0001	0.000474708
Best2	chr3L:6245932-6256665	18.5388	62.4944	1.75318	5e-05	0.000248463
Cys	chr3R:14568961-14569871	57.7919	194.747	1.75266	5e-05	0.000248463
Hnf4	chr2L:8687225-8709611	20.5684	69.1621	1.74955	5e-05	0.000248463
DOR	chr3L:4406942-4420648	12.8134	43.0576	1.74861	5e-05	0.000248463
CG5888	chr2L:16400174-16450508	1.57239	5.26063	1.74228	5e-05	0.000248463
Syx17	chr3L:4403486-4406059	6.99724	23.3915	1.74113	5e-05	0.000248463
Peritrophin-A	chrX:20244646-20248203	0.661705	2.20823	1.73863	0.0002	0.000898621
CG13733	chr3L:17477794-17478926	0.42134	1.39999	1.73236	0.00215	0.0075346
Buffy	chr2R:11679491-11688557	4.82493	15.9692	1.72671	5e-05	0.000248463
CG17264	chr2L:3018507-3023141	0.967857	3.20006	1.72523	0.00055	0.00224074
CG6191	chr2R:13580312-13593339	21.9507	72.3011	1.71975	5e-05	0.000248463
CG14834	chr3L:7345697-7347123	3.11753	10.2617	1.71879	5e-05	0.000248463
CG7997	chr2R:16341250-16344182	26.7766	88.1192	1.71849	5e-05	0.000248463
CG3104	chr2L:2847631-2855778	3.12345	10.2764	1.71812	5e-05	0.000248463
cbt	chr2L:476219-540560	21.9136	72.0138	1.71645	5e-05	0.000248463
CG4927	chr2R:16572081-16574154	0.354657	1.16184	1.71191	0.00455	0.0146065
CG6357	chr2R:13840052-13841743	46.2724	151.432	1.71044	5e-05	0.000248463
Nc	chr3L:9968478-9971002	14.5459	47.5096	1.70761	5e-05	0.000248463
Hydr2	chr2L:3163644-3169462	36.4217	117.979	1.69566	5e-05	0.000248463
CG32138	chr3L:14053218-14071583	19.1601	61.9305	1.69255	5e-05	0.000248463
Cpr78Ca	chr3L:21291859-21292800	0.497061	1.60551	1.69154	0.00835	0.0247476
PGRP-LD	chr3L:5780050-5786718	13.7396	44.3133	1.68939	5e-05	0.000248463
CG4607	chrX:7069412-7072689	3.98573	12.8544	1.68934	5e-05	0.000248463
Poxm	chr3R:8316983-8333792	2.18822	7.00781	1.67921	0.0034	0.0113058
CG31436	chr3R:25304136-25305651	1.09886	3.51847	1.67895	5e-05	0.000248463
tun	chr2R:15762564-15855645	9.84973	31.5252	1.67835	5e-05	0.000248463
CG31344	chr3R:15223377-15225329	9.9011	31.6709	1.67749	5e-05	0.000248463
CG5707	chr3L:2189159-2192221	5.89535	18.8492	1.67686	5e-05	0.000248463
CG12880	chr3R:27685631-27692790	4.38173	13.9812	1.67392	5e-05	0.000248463
Rab7	chr3R:23993007-23995452	70.8945	225.504	1.66941	5e-05	0.000248463
CG12698	chrX:16006146-16008721	0.483747	1.53247	1.66353	5e-05	0.000248463
Pde8	chr2R:23657566-23680844	4.44662	14.0274	1.65746	5e-05	0.000248463
tobi	chr3R:25340251-25346921	2.99033	9.43079	1.65708	5e-05	0.000248463
Hk	chrX:10233346-10263485	1.32553	4.17128	1.65393	5e-05	0.000248463
CG8596	chr3L:7335441-7345183	7.03098	22.1221	1.65369	0.01655	0.0444647
CG14696	chr3R:10882432-10885001	2.47982	7.74597	1.64321	5e-05	0.000248463
Atg18b	chr2L:21212321-21220572	6.56627	20.5049	1.64282	0.0077	0.0230831
pinta	chr3R:22423315-22424929	6.83003	21.2998	1.64088	5e-05	0.000248463
Nha1	chr2L:6860904-6870389	0.463494	1.44219	1.63764	5e-05	0.000248463
Fcp3C	chrX:3173375-3174474	0.825506	2.56657	1.63649	0.00075	0.00296256
Traf4	chr2L:4361924-4380716	4.72194	14.6807	1.63647	5e-05	0.000248463
Cyp6a13	chr2R:8570498-8572147	5.15822	16.0352	1.6363	5e-05	0.000248463
yellow-d	chr2R:23377865-23383424	4.72387	14.6579	1.63363	0.0015	0.00547934
CR42862	chr3L:223851-230964	117.455	362.756	1.62689	5e-05	0.000248463
CR45681	chr3L:12486667-12491196	0.997007	3.07844	1.62652	0.0021	0.0073744
CR45471	chr2R:4730480-4731395	1.16206	3.58422	1.62497	0.00155	0.00564018
CG15412	chr2L:3373566-3375711	0.487904	1.50218	1.62239	0.0001	0.000474708
CG10407	chr3R:16043497-16046130	5.00944	15.3797	1.61831	5e-05	0.000248463
CG13868	chr2R:20308779-20316917	15.7743	48.4249	1.61817	5e-05	0.000248463
Atg3	chr3L:18748686-18750483	13.1344	40.2969	1.61732	5e-05	0.000248463
CG7565	chr3L:8063873-8108897	8.36177	25.6419	1.61662	5e-05	0.000248463
CG10469	chr3L:6082882-6094747	3.38974	10.3499	1.61037	0.00015	0.000689525
CG16789	chr3R:9566194-9570214	0.403734	1.2327	1.61034	0.0098	0.028415
CG9400	chrX:14277734-14289393	6.12951	18.7102	1.60998	5e-05	0.000248463
Trpgamma	chr2L:16663453-16676701	3.00303	9.16056	1.60901	5e-05	0.000248463
CG30456	chr2R:17100240-17107542	9.44725	28.8104	1.60862	5e-05	0.000248463
pgant2	chr2L:3404459-3426719	2.69301	8.21028	1.60821	5e-05	0.000248463
NnaD	chrX:13682951-13718285	4.18468	12.738	1.60595	5e-05	0.000248463
CG12795	chr2L:3452465-3457064	15.9807	48.6242	1.60534	5e-05	0.000248463
CG7194	chr3L:8302363-8304059	22.0028	66.6385	1.59867	5e-05	0.000248463
GstT4	chrX:13404748-13409323	9.00582	27.2094	1.59518	5e-05	0.000248463
CG18508	chrX:3172267-3173140	8.93853	26.9658	1.59302	5e-05	0.000248463
CG32017	chr4:1126601-1169239	1.85198	5.57462	1.58981	0.00025	0.00110072
CG5945	chr2L:13239988-13241773	0.568286	1.71001	1.58932	0.00345	0.0114482
CG10483	chr3L:5917904-5921316	0.496539	1.49336	1.58859	5e-05	0.000248463
CG5262	chr3L:20427961-20430475	19.4429	58.4293	1.58745	5e-05	0.000248463
Sema-2b	chr2R:16386523-16431756	1.88894	5.65966	1.58314	5e-05	0.000248463
CG32719	chrX:7508650-7547992	1.13889	3.41167	1.58285	5e-05	0.000248463
nub	chr2L:12587624-12646356	0.535986	1.60083	1.57855	5e-05	0.000248463
CG34411	chrX:13159603-13189164	3.08144	9.18211	1.57522	5e-05	0.000248463
pck	chrX:1470665-1472325	22.7132	67.572	1.57289	5e-05	0.000248463
CG5902	chr3R:23986641-23988738	17.3875	51.2417	1.55926	5e-05	0.000248463
CG9628	chr3L:14622795-14632077	15.1827	44.6875	1.55745	5e-05	0.000248463
Tie	chr3L:4510697-4532145	1.10459	3.24271	1.55369	5e-05	0.000248463
l(2)efl	chr2R:23683376-23687980	9.75837	28.5504	1.5488	5e-05	0.000248463
CG13840	chr3R:22814482-22816178	0.464589	1.3563	1.54565	0.0009	0.00348732
CG13907	chr3L:871898-895313	34.1258	99.4898	1.54369	5e-05	0.000248463
Liprin-gamma	chr2R:22333125-22373109	1.07254	3.12578	1.54318	5e-05	0.000248463
CG13188	chr2R:11939556-11970115	1.20239	3.49721	1.5403	0.0011	0.004167
CR43314	chr2L:11952199-11971094	1.7235	5.01025	1.53954	5e-05	0.000248463
CG6891	chrX:18775227-18783494	119.697	347.499	1.53762	5e-05	0.000248463
CG30151	chr2R:20528502-20529464	0.354373	1.02727	1.53548	0.0174	0.0464508
CG13784	chr2L:7204537-7220033	23.1836	66.9281	1.52951	5e-05	0.000248463
Cirl	chr2R:8614721-8625203	26.7761	77.2138	1.52791	5e-05	0.000248463
CkIIalpha-i3	chr3L:708600-710607	14.1314	40.7501	1.5279	5e-05	0.000248463
eloF	chr3R:9814160-9815158	1.16174	3.34103	1.524	0.00105	0.00399881
CG5381	chr2L:10314791-10324990	9.60094	27.5255	1.51952	0.00095	0.00366056
Best1	chr3R:10161463-10170487	21.6844	62.1675	1.51951	5e-05	0.000248463
cher	chr3R:17088279-17125389	36.4443	104.402	1.51838	5e-05	0.000248463
Exn	chr3L:16970012-16994388	6.76028	19.3185	1.51483	5e-05	0.000248463
Inx2	chrX:6991611-7011145	128.342	366.369	1.51331	5e-05	0.000248463
Ptr	chr2R:6181747-6196320	3.34831	9.54279	1.51098	5e-05	0.000248463
CG9413	chrX:14584732-14602580	7.75483	22.0957	1.5106	5e-05	0.000248463
Ent1	chr2L:305934-358174	7.06	20.1087	1.51008	0.00055	0.00224074
CG34112	chr3R:4390365-4394259	7.35382	20.9361	1.50943	5e-05	0.000248463
CR43459	chr3R:10093760-10100302	2.84362	8.09461	1.50923	5e-05	0.000248463
pip	chr3L:19294766-19337609	3.2603	9.27432	1.50824	5e-05	0.000248463
pst	chr3L:7357274-7360263	31.2037	88.3154	1.50095	5e-05	0.000248463
sosie	chr3R:24833951-24840488	8.18017	23.1374	1.50002	5e-05	0.000248463
CG8239	chrX:15749165-15760733	9.48154	26.7886	1.49842	5e-05	0.000248463
cv-2	chr2R:21355014-21379464	2.77681	7.84061	1.49754	5e-05	0.000248463
SH3PX1	chr3L:9710421-9713827	26.029	73.4313	1.49628	5e-05	0.000248463
Aldh-III	chr2R:7466878-7477162	25.5903	72.0995	1.4944	5e-05	0.000248463
Atg9	chr2R:16294399-16297232	8.70975	24.4769	1.49072	5e-05	0.000248463
CG40378	chr2R:495143-642389	0.382355	1.06867	1.48284	0.01095	0.0312219
cv-c	chr3R:14391682-14481713	7.24373	20.2409	1.48247	5e-05	0.000248463
Tango9	chr3R:11973089-11974910	28.2454	78.8178	1.48051	5e-05	0.000248463
CG12075	chrX:8838322-8872774	1.26525	3.52659	1.47885	5e-05	0.000248463
CG44325	chrX:9069599-9078499	85.5708	238.399	1.47819	5e-05	0.000248463
Fim	chrX:17232941-17305475	50.7585	141.112	1.47512	5e-05	0.000248463
PKD	chr3R:18303278-18314407	0.963183	2.67747	1.47499	5e-05	0.000248463
CG8300	chrX:7104884-7110321	26.4326	73.4224	1.4739	5e-05	0.000248463
nec	chr2R:7150702-7223378	4.50182	12.4952	1.47279	5e-05	0.000248463
CtsB1	chrX:13779846-13782170	73.1959	203.078	1.4722	5e-05	0.000248463
ifc	chr2L:5986347-5988854	77.2469	213.564	1.46712	5e-05	0.000248463
mthl4	chr2R:17445184-17447483	7.00183	19.3429	1.466	5e-05	0.000248463
CG7675	chr3R:18378123-18381178	19.6902	54.264	1.46252	5e-05	0.000248463
CG32039	chr3L:9358998-9359996	13.0248	35.8828	1.46203	5e-05	0.000248463
RNaseX25	chr3L:7970587-7974991	33.8618	93.265	1.46168	5e-05	0.000248463
CG15385	chr2L:2209573-2212571	0.849848	2.33858	1.46036	5e-05	0.000248463
CG31869	chr2L:10772037-10801109	9.13053	25.1158	1.45982	5e-05	0.000248463
TfIIA-S-2	chrX:1011100-1011643	1.80938	4.97351	1.45877	0.0031	0.0104161
CG12065	chrX:8574305-8588528	23.9444	65.707	1.45636	5e-05	0.000248463
CG2065	chr2R:7663785-7665269	0.499042	1.36752	1.45432	0.004	0.0130386
rudhira	chrX:11816897-11837460	20.3252	55.6882	1.4541	5e-05	0.000248463
CG3589	chr2R:24783554-24787411	7.85994	21.521	1.45316	5e-05	0.000248463
Spn77Ba	chr3L:20313631-20320116	2.3003	6.29022	1.45129	0.00825	0.0244891
CG5245	chr3R:12429559-12431235	2.37091	6.48185	1.45096	5e-05	0.000248463
aph-1	chr2L:2766232-2767281	21.4722	58.6891	1.45062	5e-05	0.000248463
CG1882	chr2R:7812503-7815486	14.8454	40.4896	1.44754	5e-05	0.000248463
Syt7	chr4:278684-306481	0.881785	2.40233	1.44593	5e-05	0.000248463
TMS1	chr3L:16412721-16417177	40.7977	110.76	1.44088	5e-05	0.000248463
CG7378	chrX:18900409-18911843	6.85189	18.5151	1.43413	5e-05	0.000248463
CG12730	chrX:5516607-5518771	16.1082	43.4909	1.43292	5e-05	0.000248463
alc	chr2R:9132479-9137933	25.8336	69.5634	1.42908	5e-05	0.000248463
Lac	chr2R:12453189-12465630	14.7843	39.7679	1.42754	5e-05	0.000248463
CG5597	chr2R:23886972-23890276	14.4931	38.9271	1.42541	5e-05	0.000248463
CG10623	chr2L:18955480-18957311	39.5503	106.186	1.42484	5e-05	0.000248463
mgl	chrX:9356633-9500129	16.2988	43.6328	1.42065	5e-05	0.000248463
Cyp12d1-p	chr2R:11117224-11121884	1.17312	3.14021	1.4205	5e-05	0.000248463
bmm	chr3L:14776495-14786412	19.0925	51.1018	1.42036	5e-05	0.000248463
Dip3	chr2R:18128493-18130246	1.71137	4.57043	1.41718	5e-05	0.000248463
CG42524	chr2R:15613853-15657214	1.85052	4.93224	1.41431	5e-05	0.000248463
CG43295	chr3L:16105851-16106428	2.26754	6.01951	1.40851	0.0004	0.00168445
Npc1a	chr2L:10213811-10221216	36.7679	97.5964	1.40838	5e-05	0.000248463
CG17549	chr2L:19387049-19390075	3.21644	8.53544	1.408	5e-05	0.000248463
CG6051	chr3R:27124758-27151069	29.0763	77.1309	1.40747	5e-05	0.000248463
Prestin	chr3L:17898888-17907812	16.1892	42.9117	1.40634	5e-05	0.000248463
CG11882	chr3R:29147015-29148172	12.4322	32.9155	1.40469	5e-05	0.000248463
CG42342	chr3R:16502769-16571363	2.07517	5.49191	1.40408	5e-05	0.000248463
santa-maria	chr2L:7437491-7451244	2.08725	5.51781	1.40249	5e-05	0.000248463
pncr004:X	chrX:19171077-19174900	2.63807	6.95304	1.39816	0.00055	0.00224074
Rint1	chr3L:7323618-7326255	19.1732	50.4699	1.39633	5e-05	0.000248463
CG10262	chr2L:19582822-19583990	1.08756	2.85799	1.3939	0.0007	0.00278638
CG8112	chr3R:8712905-8721320	24.0445	63.1839	1.39385	5e-05	0.000248463
Aph-4	chr3R:31048928-31052540	54.5248	143.078	1.39182	5e-05	0.000248463
Cyp9c1	chr2R:24615422-24638588	4.76793	12.5058	1.39116	5e-05	0.000248463
CG15661	chr2R:21215434-21217779	1.80482	4.72816	1.38942	5e-05	0.000248463
CG34256	chr3L:18988735-18989815	0.74112	1.93356	1.38348	0.01065	0.0304961
Octbeta2R	chr3R:12550624-12595725	3.51133	9.15997	1.38332	5e-05	0.000248463
alphaSnap	chr3L:20313631-20320116	35.9731	93.6449	1.38028	5e-05	0.000248463
CG14629	chrX:1047241-1134896	20.5916	53.5967	1.38009	0.0005	0.00205904
CG5646	chr3R:27559378-27561319	2.00005	5.20373	1.37951	5e-05	0.000248463
CR44807	chr2R:23812184-23818327	3.00375	7.80352	1.37736	5e-05	0.000248463
Cont	chr3R:4381305-4387018	17.5743	45.6567	1.37736	5e-05	0.000248463
Oatp33Ea	chr2L:12441400-12445924	0.946816	2.45817	1.37643	5e-05	0.000248463
CG30392	chr2R:21290913-21292181	21.0644	54.688	1.37641	5e-05	0.000248463
tal-AA	chr3R:13813108-13814648	4.10767	10.657	1.37541	5e-05	0.000248463
sqh	chrX:6223060-6225140	93.2568	241.92	1.37525	5e-05	0.000248463
CG3091	chrX:2252331-2254197	9.26783	24.0418	1.37524	5e-05	0.000248463
CG42390	chr3R:22120060-22133367	3.30065	8.55891	1.37468	5e-05	0.000248463
CG45092	chr2R:6699694-6715892	7.49489	19.4284	1.37419	5e-05	0.000248463
CR44137	chr3R:11633277-11650706	10.6007	27.3597	1.36789	0.00925	0.0270317
CG6983	chr3L:8443041-8449377	61.0375	157.482	1.36742	5e-05	0.000248463
mura	chr3R:9535624-9551806	4.45624	11.4936	1.36694	5e-05	0.000248463
mthl14	chr3L:247490-257954	4.1941	10.7891	1.36314	0.00865	0.0254915
daw	chr2L:2805260-2812376	2.14534	5.51854	1.36308	5e-05	0.000248463
Pis	chrX:15701450-15703770	32.8863	84.5619	1.36252	5e-05	0.000248463
CG17597	chr2L:18826769-18831153	29.344	75.3773	1.36107	5e-05	0.000248463
Spn88Ea	chr3R:15196597-15206447	31.9912	82.1229	1.36011	5e-05	0.000248463
IP3K1	chr2L:9782383-9788499	34.449	88.2957	1.35788	5e-05	0.000248463
CG8008	chr2R:9157906-9161436	6.1191	15.6603	1.35572	5e-05	0.000248463
CG4221	chr3R:15920897-15933734	0.420607	1.07588	1.35497	0.00055	0.00224074
CG9796	chr3R:13397834-13401862	105.834	270.293	1.35273	5e-05	0.000248463
Sr-CI	chr2L:4121701-4124153	1.11386	2.84455	1.35263	5e-05	0.000248463
Cyp6d4	chr3R:22698318-22700307	4.6151	11.7722	1.35094	5e-05	0.000248463
Tsp42Ek	chr2R:7040135-7044710	0.929613	2.36987	1.3501	0.00855	0.0252422
Ubi-p63E	chr3L:3899258-3903184	88.5933	225.692	1.34909	5e-05	0.000248463
spict	chr2L:12704724-12706683	23.4879	59.7282	1.3465	5e-05	0.000248463
CG30116	chr2R:18456601-18498026	1.35829	3.45038	1.34497	5e-05	0.000248463
GstO3	chr3L:8518884-8520295	10.56	26.8224	1.34483	5e-05	0.000248463
CG31821	chr2L:15900934-15902410	0.658043	1.66251	1.33711	0.00105	0.00399881
CG12395	chrX:16061901-16062898	0.561552	1.4152	1.33351	0.01175	0.0331299
CR45668	chrX:5879868-5899989	6.79053	17.1083	1.3331	5e-05	0.000248463
CG8097	chrX:15583158-15585249	17.4592	43.955	1.33204	5e-05	0.000248463
mys	chrX:8061644-8070237	34.3222	86.3709	1.3314	5e-05	0.000248463
CG6218	chr3R:15333265-15343256	23.8826	60.0699	1.33068	0.00015	0.000689525
Tre1	chrX:5673829-5679977	22.3224	55.9267	1.32504	5e-05	0.000248463
CG13992	chr2L:5965390-5967752	16.6396	41.6256	1.32285	5e-05	0.000248463
CR43786	chr2R:21646176-21657935	15.4758	38.6498	1.32044	5e-05	0.000248463
CR43683	chr2L:9957131-9963949	11.178	27.8821	1.31868	0.0079	0.0235931
CG8399	chr2R:16017736-16024627	15.3863	38.3655	1.31816	5e-05	0.000248463
Eip93F	chr3R:21949113-22014539	4.77972	11.9014	1.31613	5e-05	0.000248463
dgo	chr2R:10816036-10819884	1.41749	3.52907	1.31595	5e-05	0.000248463
CG3295	chr2R:21011969-21017446	21.8283	54.2624	1.31375	5e-05	0.000248463
CG31705	chr2L:11523020-11528205	22.0267	54.7457	1.3135	5e-05	0.000248463
CG7220	chr2R:10729577-10738370	38.8188	96.4303	1.31273	5e-05	0.000248463
CG8398	chr3L:6609324-6619113	2.16472	5.36419	1.30918	5e-05	0.000248463
scyl	chr3L:11252306-11256172	71.8193	177.673	1.30678	5e-05	0.000248463
CG31675	chr2L:20867754-20869650	2.84077	7.01597	1.30436	5e-05	0.000248463
CR45367	chr2L:305934-358174	16.9538	41.8053	1.30207	5e-05	0.000248463
Nha2	chr3R:22981458-22998528	2.01705	4.97142	1.30141	5e-05	0.000248463
Atg8a	chrX:10764877-10768338	112.805	277.888	1.30068	5e-05	0.000248463
cold	chr2L:574290-576896	29.7413	73.1143	1.29768	5e-05	0.000248463
CG14932	chr2L:11789918-11791011	5.30253	13.0139	1.2953	5e-05	0.000248463
Mctp	chr2R:18761757-18774824	7.66876	18.8189	1.29512	5e-05	0.000248463
Ho	chr3R:11679742-11684342	29.2768	71.8249	1.29472	5e-05	0.000248463
nrv2	chr2L:6789769-6798862	19.334	47.2327	1.28864	5e-05	0.000248463
Spn28Dc	chr2L:8004547-8007210	2.95699	7.22203	1.28828	5e-05	0.000248463
Lpin	chr2R:8136985-8156654	21.3507	52.1321	1.28789	5e-05	0.000248463
CG17754	chrX:9250419-9255953	11.3108	27.5803	1.28594	5e-05	0.000248463
CG3529	chr3L:9446863-9451572	18.6516	45.4281	1.28428	5e-05	0.000248463
Tep4	chr2L:19548506-19556451	29.082	70.812	1.28387	5e-05	0.000248463
CG4080	chr3L:9386826-9399227	18.5984	45.2375	1.28234	5e-05	0.000248463
CG10621	chr2L:18952205-18954431	5.36565	13.0414	1.28128	5e-05	0.000248463
CG31431	chr3R:21870680-21873640	6.39496	15.5227	1.27938	5e-05	0.000248463
ush	chr2L:476219-540560	3.92478	9.52523	1.27914	0.0002	0.000898621
CG14855	chr3R:14796304-14798474	1.69992	4.12529	1.27903	5e-05	0.000248463
Hml	chr3L:13846053-13860001	3.81643	9.24707	1.27677	5e-05	0.000248463
CG5009	chr2R:17760939-17764541	17.8971	43.2911	1.27434	5e-05	0.000248463
GluRIIA	chr2L:5553896-5558994	1.32339	3.19895	1.27336	5e-05	0.000248463
CG42231	chr2L:16342429-16352628	9.15081	22.0744	1.2704	0.00485	0.0154513
CG1887	chr3L:1893407-1910197	2.91397	7.02705	1.26993	5e-05	0.000248463
CG31826	chr2L:15771262-15773113	8.59381	20.7095	1.26893	5e-05	0.000248463
CG14196	chrX:19236058-19241840	4.4806	10.7595	1.26384	5e-05	0.000248463
Jra	chr2R:10096479-10099590	17.8288	42.7781	1.26266	0.0004	0.00168445
Spn47C	chr2R:10938424-10941738	1.61212	3.86799	1.26263	5e-05	0.000248463
Mes2	chr3L:22945656-22952248	16.2932	39.071	1.26182	5e-05	0.000248463
CG8839	chr2R:12339609-12344617	27.3376	65.5238	1.26113	5e-05	0.000248463
CG11141	chr2R:7459684-7463395	9.16816	21.9439	1.25912	5e-05	0.000248463
DnaJ-H	chr2L:13163208-13169551	17.5011	41.8533	1.2579	5e-05	0.000248463
CG44085	chr2L:13261007-13286538	21.6485	51.7409	1.25703	5e-05	0.000248463
CG42708	chr2R:12670482-12679593	5.49693	13.1347	1.25668	5e-05	0.000248463
PGRP-LC	chr3L:9338809-9348336	5.89953	14.0806	1.25504	5e-05	0.000248463
cora	chr2R:19229062-19243751	22.1611	52.8895	1.25495	5e-05	0.000248463
CR43626	chr3L:3249339-3254504	1.2051	2.87159	1.2527	5e-05	0.000248463
retm	chr2L:6448463-6455929	9.60274	22.8754	1.25228	5e-05	0.000248463
CG1943	chr3R:7074858-7080387	161.845	385.298	1.25136	5e-05	0.000248463
CG34293	chr3R:27163558-27165575	18.4368	43.8542	1.25013	5e-05	0.000248463
CG6762	chrX:17856973-17860800	5.97697	14.2132	1.24975	0.00085	0.0033131
klu	chr3L:10981170-11009188	3.00724	7.14616	1.24873	5e-05	0.000248463
RIC-3	chr2R:21017783-21024918	2.90103	6.89238	1.24844	5e-05	0.000248463
SLC5A11	chr2L:8198881-8205298	25.0666	59.2699	1.24154	5e-05	0.000248463
AnxB9	chr3R:21065240-21073319	150.715	356.094	1.24043	5e-05	0.000248463
tinc	chr3R:17811540-17872507	0.538656	1.27198	1.23964	5e-05	0.000248463
CG17834	chr2L:8529140-8541439	10.3913	24.5261	1.23894	5e-05	0.000248463
CG33111	chr3R:23801713-23851105	8.6316	20.3584	1.23792	0.00245	0.00845697
godzilla	chr3R:6382913-6388304	30.6507	72.2835	1.23774	5e-05	0.000248463
be	chrX:15010136-15063429	12.3347	29.0224	1.23444	5e-05	0.000248463
Hsp23	chr3L:9381881-9382765	59.074	138.732	1.2317	5e-05	0.000248463
Ero1L	chr3L:4170403-4173789	9.15658	21.4728	1.22963	5e-05	0.000248463
CG7713	chr3R:17795074-17796317	22.8989	53.6812	1.22914	5e-05	0.000248463
CG11426	chr3L:22470555-22473509	1.88832	4.4089	1.22331	5e-05	0.000248463
ImpL2	chr3L:4224005-4236147	6.26409	14.6178	1.22255	5e-05	0.000248463
Rgl	chr3L:13906896-13925335	15.8385	36.9481	1.22206	5e-05	0.000248463
CG17224	chr2L:3016440-3018308	21.6155	50.3903	1.22108	5e-05	0.000248463
CG11737	chr3R:8517867-8521378	14.6041	33.9254	1.21599	5e-05	0.000248463
Rac2	chr3L:7423826-7454717	37.5812	87.293	1.21586	5e-05	0.000248463
Pkc53E	chr2R:16924654-16945126	5.22187	12.1232	1.21513	5e-05	0.000248463
CG5281	chr3R:11435849-11437523	4.72795	10.9752	1.21496	5e-05	0.000248463
RhoL	chr3R:9497100-9502581	15.9996	37.1157	1.214	5e-05	0.000248463
CG15879	chr3L:2167549-2169108	1.9773	4.58099	1.21213	5e-05	0.000248463
AQP	chr2R:13212404-13214496	0.974854	2.25666	1.21093	0.00255	0.00877057
CG10103	chr3L:6752912-6756497	28.189	65.1746	1.20918	5e-05	0.000248463
CG11880	chr3R:29123369-29128247	34.5338	79.817	1.20869	5e-05	0.000248463
CG10082	chr2R:21646176-21657935	13.4017	30.9619	1.20808	5e-05	0.000248463
CG5555	chr3R:19178084-19180538	15.6745	36.2066	1.20783	5e-05	0.000248463
CG12159	chr2R:7890024-7916478	24.5778	56.6515	1.20476	0.0001	0.000474708
hoe1	chr2L:4908580-4932384	27.0935	62.3736	1.20299	5e-05	0.000248463
MtnA	chr3R:9783406-9784370	911.068	2096.23	1.20216	5e-05	0.000248463
spo	chr3L:5583668-5592571	9.34023	21.482	1.2016	5e-05	0.000248463
Rfabg	chr4:1057364-1077273	16.67	38.3159	1.20069	5e-05	0.000248463
CG32579	chrX:16323285-16330759	20.4868	47.0883	1.20068	5e-05	0.000248463
18w	chr2R:20111510-20116932	15.0898	34.6567	1.19956	5e-05	0.000248463
C3G	chrX:6780789-6803593	14.6516	33.5922	1.19707	5e-05	0.000248463
Pu	chr2R:21175314-21182608	4.5365	10.3853	1.19489	5e-05	0.000248463
Ncc69	chr3L:12368645-12391444	22.7704	52.1022	1.19419	5e-05	0.000248463
cv-d	chr3R:15844465-15853581	1.16288	2.6582	1.19275	5e-05	0.000248463
CG13707	chr3L:4837790-4840108	0.556052	1.26944	1.19089	0.01535	0.0416846
sgl	chr3L:6958345-6964758	35.6554	81.2639	1.18849	5e-05	0.000248463
Bmcp	chr3L:11720933-11728118	24.9179	56.76	1.18769	5e-05	0.000248463
kkv	chr3R:5378092-5392866	0.579359	1.31957	1.18753	5e-05	0.000248463
peb	chrX:4617563-4627206	16.7886	38.1363	1.18369	5e-05	0.000248463
CG42709	chr3L:12784428-12805116	15.7976	35.8813	1.18352	5e-05	0.000248463
CG33062	chr3L:19441718-19446444	2.3312	5.28805	1.18166	0.00045	0.00187059
CG2906	chr2R:7956149-7960015	7.50041	16.9954	1.1801	0.0047	0.0150319
CG11353	chr3L:4533169-4539270	1.48403	3.35555	1.17703	5e-05	0.000248463
Ahcy89E	chr3R:16978438-16982158	2.04503	4.62277	1.17664	5e-05	0.000248463
CG10019	chr2L:3730465-3754617	0.787279	1.77875	1.17591	5e-05	0.000248463
CG3394	chr2R:24294096-24298111	7.99871	18.031	1.17264	5e-05	0.000248463
CG9467	chr3R:9797768-9801026	18.9678	42.6766	1.16989	5e-05	0.000248463
CG7611	chr3L:21523185-21528163	47.8653	107.519	1.16753	5e-05	0.000248463
CG6424	chr2R:17699096-17719346	18.1014	40.6163	1.16596	5e-05	0.000248463
CG15602	chrX:15799425-15800961	12.3513	27.6505	1.16265	5e-05	0.000248463
CHMP2B	chr3L:5139618-5141646	9.55896	21.3991	1.16263	5e-05	0.000248463
CG11069	chr3R:24894741-24897613	2.88665	6.46184	1.16255	5e-05	0.000248463
CG11593	chr3L:4035798-4040482	15.4393	34.5559	1.16233	5e-05	0.000248463
Men	chr3R:12713102-12722442	62.8163	140.537	1.16174	5e-05	0.000248463
CG10098	chr3R:7124547-7128027	19.1695	42.8794	1.16147	5e-05	0.000248463
vri	chr2L:5288943-5311223	10.5016	23.4733	1.16042	5e-05	0.000248463
CG6583	chr2L:12170549-12172586	19.9994	44.7005	1.16034	5e-05	0.000248463
capu	chr2L:3872645-3902860	9.25435	20.6608	1.15869	5e-05	0.000248463
CR44119	chr2L:8198881-8205298	9.63401	21.478	1.15665	5e-05	0.000248463
Nplp3	chr3L:16318023-16318690	5.60326	12.4827	1.1556	0.00025	0.00110072
Vamp7	chr2R:9839775-9842502	37.9773	84.4782	1.15344	5e-05	0.000248463
conv	chr2R:14270728-14275495	0.878706	1.95012	1.15011	5e-05	0.000248463
CG6259	chr3L:17620122-17621625	39.4267	87.4582	1.14942	5e-05	0.000248463
CG14509	chr3R:29165642-29194994	0.594553	1.31525	1.14546	0.0002	0.000898621
CG5921	chrX:6050827-6065646	2.43934	5.39605	1.14541	5e-05	0.000248463
CG31195	chr3R:20756728-20810726	16.9139	37.4012	1.14488	0.00025	0.00110072
alpha-Est10	chr3R:7486582-7493845	7.28161	16.0953	1.14431	5e-05	0.000248463
loco	chr3R:22619967-22639387	15.9855	35.3019	1.14298	5e-05	0.000248463
CG42678	chr2R:22925106-22934077	28.6805	63.3255	1.14272	5e-05	0.000248463
HP1D3csd	chrX:19190213-19191029	0.780217	1.72035	1.14075	0.0155	0.0420273
CG13937	chr3L:1876550-1883041	2.71295	5.97076	1.13805	5e-05	0.000248463
CR44894	chrX:10086526-10212374	6.27731	13.8104	1.13754	0.0019	0.00675229
Cortactin	chr3R:21061679-21064471	19.8481	43.6222	1.13607	5e-05	0.000248463
GLaz	chr2R:13163958-13168032	12.752	28.0032	1.13486	5e-05	0.000248463
cert	chr3L:8282527-8289870	18.0513	39.6064	1.13363	5e-05	0.000248463
CG5346	chr3R:22520086-22528663	12.8858	28.269	1.13344	5e-05	0.000248463
CG9003	chr2R:11641476-11651616	11.5227	25.2523	1.13193	5e-05	0.000248463
CG12991	chrX:17579860-17599314	9.04758	19.7784	1.12832	5e-05	0.000248463
Ten-a	chrX:12043697-12335214	2.88329	6.29592	1.1267	5e-05	0.000248463
Hr46	chr2R:10203994-10237348	0.525188	1.14626	1.12603	5e-05	0.000248463
Nmda1	chr2R:12875163-12883253	57.5485	125.287	1.12238	5e-05	0.000248463
CG13531	chr2R:22845976-22853827	15.4215	33.5475	1.12126	5e-05	0.000248463
CG9801	chr3R:8735878-8747675	6.80248	14.797	1.12117	5e-05	0.000248463
drpr	chr3L:1715594-1735767	42.9755	93.455	1.12076	5e-05	0.000248463
GAPsec	chr3L:8619887-8623901	16.6815	36.2756	1.12075	5e-05	0.000248463
Oscillin	chr2L:5547085-5549614	13.7442	29.8426	1.11855	5e-05	0.000248463
DMAP1	chr2R:20644035-20645865	9.02665	19.5989	1.11851	5e-05	0.000248463
Pvr	chr2L:8220979-8239878	15.0205	32.6045	1.11814	5e-05	0.000248463
chas	chrX:17672457-17698730	6.12488	13.2932	1.11793	5e-05	0.000248463
CG13430	chr2R:20550333-20552090	2.12467	4.60625	1.11635	5e-05	0.000248463
CG6770	chr2L:12045342-12046118	489.573	1060.3	1.11487	5e-05	0.000248463
Mfe2	chrX:16267006-16276180	18.8208	40.7196	1.1134	0.00015	0.000689525
CG6707	chr3L:9894806-9898575	70.7344	153.004	1.11309	5e-05	0.000248463
CR44327	chr3L:10348179-10367456	2.0279	4.37803	1.11029	5e-05	0.000248463
CG6145	chr2R:13537370-13547577	18.9413	40.8747	1.10967	5e-05	0.000248463
Vhl	chr2R:11279724-11283971	7.35536	15.8528	1.10787	0.0115	0.0325248
CkIIalpha-i1	chr3L:15816978-15818621	5.50028	11.8484	1.10711	5e-05	0.000248463
CG16953	chr3R:20581769-20585833	36.4521	78.4757	1.10624	5e-05	0.000248463
Fatp	chr2L:10510671-10517218	10.2559	22.06	1.10497	5e-05	0.000248463
Hmgs	chr2R:16324812-16341242	61.0484	130.949	1.10098	0.0001	0.000474708
CR44065	chr2L:2189913-2192386	15.235	32.6654	1.10038	5e-05	0.000248463
CR44662	chrX:15077497-15081255	0.487213	1.04443	1.10009	0.00075	0.00296256
Lamp1	chr2L:21573388-21577103	208.302	445.76	1.09759	5e-05	0.000248463
Arpc3A	chr3R:15834647-15836021	41.4891	88.781	1.09752	5e-05	0.000248463
NimC1	chr2L:13973157-13976769	5.8707	12.5497	1.09604	5e-05	0.000248463
CG17977	chr2R:8066273-8067655	5.03808	10.7589	1.09459	5e-05	0.000248463
bif	chrX:11678969-11694740	41.817	89.3002	1.09458	5e-05	0.000248463
Rab19	chr3L:8297017-8299839	9.12562	19.4811	1.09408	5e-05	0.000248463
AdipoR	chr3R:22543692-22547846	76.1849	162.596	1.09371	5e-05	0.000248463
Tsp74F	chr3L:17891819-17895862	70.7521	150.849	1.09227	5e-05	0.000248463
Hsl	chr2R:20257649-20261726	15.5451	33.1344	1.09187	5e-05	0.000248463
CG43064	chr3L:11834720-11836721	1.27456	2.71535	1.09114	0.00035	0.0014931
CG15083	chr2R:18835262-18846619	99.5455	211.945	1.09026	0.00085	0.0033131
KCNQ	chr2R:10142337-10192394	2.1802	4.63166	1.08707	0.00555	0.0173591
TwdlBeta	chr2R:11862536-11863252	2.01699	4.28089	1.08571	0.00385	0.0126085
CG9238	chr3L:14540936-14550975	27.9903	59.3399	1.08408	5e-05	0.000248463
CG4558	chrX:6849769-6851884	18.1286	38.4254	1.08379	5e-05	0.000248463
CG5322	chr2L:10452676-10457241	2.39698	5.07642	1.08259	5e-05	0.000248463
CG12163	chr3R:5237650-5251745	67.6472	143.091	1.08083	5e-05	0.000248463
CG10570	chr2L:18808693-18811252	27.2033	57.5297	1.08053	5e-05	0.000248463
cag	chr2R:10886809-10894414	10.2015	21.5576	1.07941	0.0046	0.014748
CG15098	chr2R:18833371-18834775	322.945	682.06	1.07861	5e-05	0.000248463
CG7967	chr3L:1648634-1652900	23.2196	49.0378	1.07855	5e-05	0.000248463
Act42A	chr2R:6013909-6015689	377.62	797.455	1.07847	5e-05	0.000248463
Leash	chr3R:10885539-10896418	10.776	22.7455	1.07776	5e-05	0.000248463
eIF4E-6	chr3R:29026438-29027174	1.00573	2.11943	1.07544	0.0183	0.0484563
GstD10	chr3R:12364775-12365735	3.06767	6.45365	1.07297	5e-05	0.000248463
CG1103	chr3R:4337754-4339914	35.2372	74.1156	1.07268	5e-05	0.000248463
bchs	chr2L:5907168-5922776	2.33498	4.90705	1.07144	5e-05	0.000248463
CG11200	chr2R:20304516-20308671	25.4597	53.4498	1.06997	5e-05	0.000248463
RanBPM	chr2R:10429707-10436581	23.523	49.3623	1.06934	5e-05	0.000248463
Sirt4	chrX:5663113-5665940	7.15364	15.0098	1.06915	5e-05	0.000248463
CG13659	chr3R:25300890-25302317	1.63975	3.43798	1.06809	0.0003	0.00129904
Meltrin	chr3R:14664906-14697292	14.0055	29.3489	1.06732	5e-05	0.000248463
CG5112	chr3R:25491284-25493262	44.3883	92.9814	1.06676	5e-05	0.000248463
CG13004	chrX:16826680-16835520	9.55415	20.0128	1.06673	5e-05	0.000248463
Pi4KIIalpha	chr3R:5555083-5563652	15.1044	31.6283	1.06624	5e-05	0.000248463
RhoGAP92B	chr3R:19905163-19914272	30.0617	62.8636	1.0643	5e-05	0.000248463
CG33056	chr3L:21194753-21208092	7.25175	15.159	1.06378	0.00105	0.00399881
Sod3	chr2R:11380346-11384114	64.4513	134.621	1.06262	5e-05	0.000248463
CG42365	chr2R:21666686-21669916	8.26388	17.2208	1.05926	0.0185	0.0488836
oys	chr2R:10033303-10050066	43.7869	91.1831	1.05827	5e-05	0.000248463
CG12213	chr3R:11963123-11967691	14.5516	30.2758	1.05699	5e-05	0.000248463
Vps37B	chr3R:5226157-5232209	17.7663	36.9353	1.05586	5e-05	0.000248463
CG2765	chr2R:24959840-24965076	27.9823	58.1129	1.05435	5e-05	0.000248463
CG11695	chrX:11576882-11578806	8.97909	18.6313	1.05309	5e-05	0.000248463
Smg5	chr2L:13898827-13904661	16.3571	33.9373	1.05295	5e-05	0.000248463
Klp64D	chr3L:5356863-5359392	7.46701	15.4854	1.05231	5e-05	0.000248463
CG18528	chr3R:24358094-24360144	10.5153	21.8045	1.05214	5e-05	0.000248463
CG12341	chr2R:10811077-10813310	13.2814	27.5335	1.05178	5e-05	0.000248463
alpha-Est8	chr3R:7509342-7515670	4.31464	8.93052	1.0495	5e-05	0.000248463
Egfr	chr2R:21522419-21559977	23.2064	48.01	1.04881	5e-05	0.000248463
CG18622	chr3R:16983509-16987732	15.2031	31.4199	1.04731	5e-05	0.000248463
Snx6	chr2L:8218070-8220741	54.1886	111.962	1.04695	5e-05	0.000248463
CG7523	chr3R:17647678-17670895	23.3945	48.3176	1.04638	5e-05	0.000248463
CG41056	chr3R:2554123-2744070	0.633186	1.30653	1.04504	0.00515	0.0162734
GEFmeso	chr2R:18554118-18612730	6.9914	14.416	1.04402	5e-05	0.000248463
CG17124	chr2L:10744074-10756325	20.2125	41.6369	1.04261	5e-05	0.000248463
CG18249	chr3R:8220145-8222188	1.70112	3.49639	1.03938	5e-05	0.000248463
sad	chr3R:11877234-11882534	4.35699	8.95302	1.03904	0.00355	0.0117342
Chmp1	chr3L:18682894-18684061	41.2898	84.7833	1.03799	5e-05	0.000248463
Obp99a	chr3R:29671656-29672334	37.6125	77.1817	1.03705	5e-05	0.000248463
Vps2	chr3R:26052820-26054128	31.3046	64.2363	1.03702	5e-05	0.000248463
CG8668	chr2L:8127000-8133989	14.2343	29.19	1.0361	5e-05	0.000248463
Vap-33B	chr3L:5923861-5930120	57.1428	117.182	1.0361	5e-05	0.000248463
CG11261	chr3L:13008284-13011685	8.75359	17.9482	1.03589	5e-05	0.000248463
CG32202	chr3L:18682183-18682860	13.2113	26.9995	1.03116	5e-05	0.000248463
CG2909	chrX:10326463-10329872	3.83575	7.83795	1.03097	0.0083	0.0246222
tok	chr3R:24719696-24749125	6.15966	12.5805	1.03027	5e-05	0.000248463
CG44532	chrX:9162091-9163153	2.91996	5.96165	1.02976	0.0002	0.000898621
CG7806	chr2L:8311398-8319908	15.9586	32.5757	1.02946	5e-05	0.000248463
CG8031	chr3R:12998088-13011310	33.4982	68.367	1.02922	0.00215	0.0075346
CG8818	chr2R:12515374-12518912	21.8985	44.6638	1.02828	5e-05	0.000248463
laccase2	chr2R:5413743-5456095	14.716	30.0043	1.02778	5e-05	0.000248463
CG10217	chr3R:23760736-23763263	30.2416	61.6496	1.02756	5e-05	0.000248463
Pex13	chr2R:13228275-13230234	24.6041	50.019	1.02358	5e-05	0.000248463
CG4552	chr2L:1129315-1134098	11.6392	23.6205	1.02105	5e-05	0.000248463
CG31717	chr2L:10250736-10251714	31.1021	63.0686	1.01991	5e-05	0.000248463
ndl	chr3L:6550737-6603366	14.2715	28.9245	1.01915	5e-05	0.000248463
Ef1alpha100E	chr3R:31738467-31743306	1.23561	2.5018	1.01775	5e-05	0.000248463
Cht11	chrX:6847876-6849517	7.31817	14.7998	1.01602	5e-05	0.000248463
shrb	chr2R:9142145-9143914	41.2566	83.2477	1.01278	5e-05	0.000248463
CG7956	chr3R:21520927-21528598	12.4735	25.1679	1.01272	5e-05	0.000248463
alpha4GT1	chr2L:3018507-3023141	21.1228	42.6077	1.01231	5e-05	0.000248463
CG11807	chr2R:15201252-15204466	19.7302	39.7659	1.01112	5e-05	0.000248463
c11.1	chrX:9273412-9283117	20.7904	41.815	1.0081	5e-05	0.000248463
CG7988	chr3R:18218146-18221473	5.36629	10.7887	1.00752	0.0151	0.0411322
CG16947	chr2L:6459014-6465669	2.22028	4.46243	1.00709	5e-05	0.000248463
Coprox	chr2L:6964420-6965887	12.1336	24.3825	1.00684	5e-05	0.000248463
Iris	chr2L:1129315-1134098	13.8964	27.8974	1.00543	5e-05	0.000248463
Tsf2	chr3L:12530435-12533724	22.2872	44.7383	1.0053	5e-05	0.000248463
CG9932	chr2L:13021867-13060140	19.0971	38.3288	1.00508	5e-05	0.000248463
CG3176	chrX:481861-482768	6.63991	13.2961	1.00177	5e-05	0.000248463
