# Supplementary material for: The H3K9 methyltransferase SETDB1 maintains female identity in Drosophila germ cells
Source: Nat Commun. 2018 Oct 8;9:4155. doi: 10.1038/s41467-018-06697-x (PMC6175928; doi:10.1038/s41467-018-06697-x)
Supplement: Supplementary file 6 — Supplementary Data 3 [file 41467_2018_6697_MOESM6_ESM.xlsx]

## Sheet: Sheet1
gene	locus	WT FPKM	hp1aGLKD FPKM	log2(fold_change)	p_value	q_value
CG10814	chr2R:13375974-13377731	0	1.0309	inf	5e-05	0.000248463
CG7330	chr3L:18148922-18153807	0	1.03478	inf	5e-05	0.000248463
CR44198	chr2L:13118871-13119288	0	1.03516	inf	0.0005	0.00205904
CR45241	chr3L:16670354-16670741	0	1.07655	inf	0.00015	0.000689525
CG18258	chrX:17212306-17213977	0	1.08146	inf	5e-05	0.000248463
CG41527	chr3R:2413804-2414131	0	1.09781	inf	0.00045	0.00187059
CG12057	chrX:9191656-9192548	0	1.12204	inf	5e-05	0.000248463
CG3588	chrX:2739088-3134532	0	1.23194	inf	0.0106	0.0303789
CG5866	chr3R:17415738-17416505	0	1.32391	inf	5e-05	0.000248463
CR45625	chrX:12912559-12913009	0	1.38345	inf	5e-05	0.000248463
CG3306	chr3L:9601522-9602548	0	1.39052	inf	5e-05	0.000248463
CG42367	chr2L:9930579-9931131	0	1.52957	inf	5e-05	0.000248463
CG34393	chr2L:3175111-3200496	0	1.53206	inf	5e-05	0.000248463
Cp16	chr3L:8731943-8732599	0	1.58257	inf	5e-05	0.000248463
CG9616	chr3R:14244803-14245471	0	1.62262	inf	5e-05	0.000248463
CR45615	chrX:12455770-12456258	0	1.71601	inf	5e-05	0.000248463
CR45454	chr2L:10872013-10872384	0	1.84321	inf	5e-05	0.000248463
CR44103	chr3R:5368480-5368806	0	1.88539	inf	0.0004	0.00168445
CG14187	chr3L:20112264-20112847	0	2.74468	inf	5e-05	0.000248463
CR44826	chr2R:24138628-24139127	0	3.61956	inf	5e-05	0.000248463
CG18278	chr2R:13407010-13409887	0	3.84685	inf	5e-05	0.000248463
CG42521	chr3L:10623065-10623576	0	4.23721	inf	5e-05	0.000248463
CG42821	chr3R:17413076-17413639	0	12.6281	inf	5e-05	0.000248463
CG42622	chr3R:1467145-1467262	0	16.8579	inf	0.00855	0.0252422
CR45453	chr2L:10870866-10871133	0	20.0789	inf	5e-05	0.000248463
CG43112	chr2R:11249593-11249933	0	33.0535	inf	5e-05	0.000248463
CG42704	chrX:7412667-7413296	0.934908	385.415	8.68737	5e-05	0.000248463
CG15721	chrX:12970475-12974615	0.130554	46.2248	8.46788	5e-05	0.000248463
hog	chrX:14686037-14749376	0.510321	125.769	7.94515	0.0095	0.0276491
CG14309	chr3R:18381579-18385072	0.0492841	8.17666	7.37424	0.0006	0.00242603
CG43088	chrX:14686037-14749376	0.748892	117.399	7.29245	0.00015	0.000689525
CG13299	chr3L:6231804-6232361	1.49163	189.923	6.99238	5e-05	0.000248463
PPO2	chr2R:9042260-9044709	0.161901	18.4106	6.82927	5e-05	0.000248463
CG42822	chr3R:17413900-17414607	0.412778	43.4299	6.71718	0.0004	0.00168445
CG3251	chr2L:4688964-4690702	0.213121	21.28	6.64168	5e-05	0.000248463
PPO1	chr2R:17873938-17926695	0.235464	22.6161	6.5857	5e-05	0.000248463
CG42705	chrX:7413868-7414662	0.940237	86.5814	6.52489	5e-05	0.000248463
CG4587	chr2L:15644182-15683275	0.276648	24.9887	6.49708	5e-05	0.000248463
Vm32E	chr2L:11156117-11203544	1.68088	138.749	6.36712	0.001	0.00383166
CG13936	chr3L:1850914-1855591	0.206027	14.8057	6.16717	5e-05	0.000248463
CG14456	chr3L:22687221-22688288	0.163796	11.1836	6.09335	0.00595	0.0184417
Nox	chr2R:16307268-16320732	0.35068	20.8919	5.89664	5e-05	0.000248463
w	chrX:2739088-3134532	1.21528	70.867	5.86575	5e-05	0.000248463
l(3)mbn	chr3L:6123933-6128807	0.0634884	3.39725	5.74173	0.00395	0.0128925
blanks	chr3L:5497522-5498958	2.36687	124.378	5.71561	5e-05	0.000248463
Cyp6a17	chr2R:14873952-14875739	0.3648	18.8568	5.69184	5e-05	0.000248463
CG3348	chr3R:27288768-27292209	2.87474	147.835	5.68441	0.0005	0.00205904
CG13332	chr2R:13513131-13534251	0.34281	15.6678	5.51425	0.00655	0.0200522
CG17127	chr2L:10770867-10771370	0.985675	43.1977	5.4537	5e-05	0.000248463
CG43134	chrX:4247312-4247785	162.131	6943	5.42033	5e-05	0.000248463
CG16700	chrX:17091853-17104562	7.43867	313.699	5.39819	5e-05	0.000248463
Dscam4	chr3L:8231813-8282397	0.282441	11.8474	5.39047	5e-05	0.000248463
Cyp4p2	chr2R:9227784-9247249	0.675384	27.6782	5.3569	5e-05	0.000248463
Osi20	chr3R:6340094-6341424	0.184638	7.28302	5.30177	0.00055	0.00224074
CG17760	chr2R:12625807-12628619	0.205782	7.17823	5.12444	5e-05	0.000248463
CG10126	chr3R:12855543-12859246	3.30086	104.913	4.9902	5e-05	0.000248463
Lip4	chr2L:10527571-10531777	4.32639	135.258	4.96641	5e-05	0.000248463
Cp15	chr3L:8728480-8729066	0.589393	17.6916	4.90769	0.00035	0.0014931
TotC	chr3R:20872987-20873580	0.295809	8.82462	4.8988	0.00995	0.0287852
CG4415	chr2L:1008377-1048053	2.30353	67.6463	4.87609	5e-05	0.000248463
Fad2	chr3L:11023534-11024846	1.26173	36.7722	4.86514	5e-05	0.000248463
CG5958	chr2L:7430529-7433516	15.9517	463.92	4.86209	5e-05	0.000248463
CG6055	chr2L:7466542-7472493	2.31227	64.6827	4.806	5e-05	0.000248463
CG12858	chr2R:14739358-14745335	0.0470733	1.29345	4.78017	0.00015	0.000689525
CG18628	chr3L:10639739-10640136	14.4331	384.375	4.73506	5e-05	0.000248463
CG9411	chrX:14472407-14480086	0.115145	3.05923	4.73165	5e-05	0.000248463
CG10175	chr3R:23522263-23530986	0.123829	3.17476	4.68023	5e-05	0.000248463
CG15270	chr2L:15074775-15096915	0.0597967	1.53053	4.67782	5e-05	0.000248463
CR45601	chrX:10053810-10055498	135.341	3450.45	4.67211	5e-05	0.000248463
skl	chr3L:18438560-18439942	0.197164	4.92725	4.64331	0.0002	0.000898621
CG11052	chr3R:8008248-8009297	0.154653	3.86417	4.64305	0.00395	0.0128925
Ir7c	chrX:7874393-7876847	0.296623	7.40114	4.64105	5e-05	0.000248463
Ilp8	chr3L:17027514-17032608	2.28479	51.8013	4.50286	5e-05	0.000248463
CG5612	chr3R:27607878-27636060	14.7506	333.821	4.50023	5e-05	0.000248463
Her	chrX:18177611-18205144	3.35193	74.1057	4.46652	5e-05	0.000248463
Drat	chr2R:7526117-7532981	17.0924	377.151	4.46372	5e-05	0.000248463
CG9813	chr3R:13372629-13379775	0.417951	9.17549	4.45638	5e-05	0.000248463
CG40486	chrX:22958855-22960091	1.95233	42.152	4.43233	5e-05	0.000248463
Yp2	chrX:10050950-10052636	92.4959	1980.96	4.42067	5e-05	0.000248463
Rbp	chr3R:15374701-15402543	0.0716978	1.49379	4.38091	5e-05	0.000248463
stan	chr2R:10673344-10721138	0.16653	3.29943	4.30837	5e-05	0.000248463
Kal1	chr3R:24141394-24148967	8.41146	163.073	4.27702	5e-05	0.000248463
hoe2	chr2L:4933046-4936450	0.104768	2.02241	4.27081	0.00015	0.000689525
CR31781	chr2L:16869345-16878300	6.56748	125.353	4.25451	5e-05	0.000248463
CG12607	chr3L:4446572-4448072	0.240264	4.58417	4.25397	0.00105	0.00399881
Yp1	chrX:10053810-10055498	45.6138	867.047	4.24857	5e-05	0.000248463
Sytalpha	chr2L:17591314-17604387	0.337926	6.39866	4.24299	5e-05	0.000248463
CCHa1-R	chr2R:17646847-17665068	0.464088	8.72548	4.23276	5e-05	0.000248463
dpr13	chr2R:17975121-18007902	0.0630224	1.13882	4.17553	0.0002	0.000898621
CG3280	chr3L:9603600-9613909	0.0962188	1.69426	4.13819	5e-05	0.000248463
CG31690	chr2L:2677733-2719431	2.09964	36.881	4.13466	5e-05	0.000248463
ckd	chr3L:3257877-3268184	2.03281	33.1951	4.02942	5e-05	0.000248463
CG31809	chr2L:16853619-16858714	0.42784	6.97289	4.02661	5e-05	0.000248463
Esp	chr3R:24841934-24850412	5.08521	81.8208	4.00809	5e-05	0.000248463
CG31676	chr2L:20840749-20849182	1.15391	18.4636	4.00009	5e-05	0.000248463
CR45219	chrX:10016844-10050803	0.494781	7.8498	3.98779	5e-05	0.000248463
Ance	chr2L:13905644-13909212	7.00888	109.657	3.96767	5e-05	0.000248463
CG4839	chr2L:10064120-10180256	0.585976	9.07984	3.95375	5e-05	0.000248463
CG43064	chr3L:11834720-11836721	1.27456	19.6181	3.94411	5e-05	0.000248463
Cralbp	chr3L:5780050-5786718	1.06324	16.0649	3.91737	5e-05	0.000248463
CG6910	chr3L:12184983-12187860	6.00582	89.5039	3.89752	5e-05	0.000248463
CG31547	chr3R:5489504-5502702	1.02932	15.3045	3.89418	5e-05	0.000248463
CG32687	chrX:10482027-10487205	9.63098	142.854	3.89071	5e-05	0.000248463
CG3222	chr3L:9598987-9600341	0.117282	1.72542	3.8789	0.00175	0.00627639
MsR1	chr3L:2322692-2345799	0.532309	7.81484	3.87588	5e-05	0.000248463
CG32091	chr3L:11631391-11642902	5.38767	79.0739	3.87547	5e-05	0.000248463
CG18605	chr2R:18977513-18979279	0.79545	11.5234	3.85665	5e-05	0.000248463
CG5687	chr3L:1933632-1939103	0.779262	11.2549	3.85229	5e-05	0.000248463
CG17032	chr3L:15958842-15960609	2.04133	29.3156	3.84409	5e-05	0.000248463
CG32032	chr3L:9093052-9094856	1.41803	20.2384	3.83513	5e-05	0.000248463
CG8563	chr3L:7390741-7396013	0.82194	11.6085	3.82	5e-05	0.000248463
Tsp42Ei	chr2R:7035124-7039050	2.08479	29.2436	3.81015	5e-05	0.000248463
CG15347	chrX:8458493-8460898	16.4526	229.925	3.80477	5e-05	0.000248463
Yp3	chrX:13759545-13761547	108.392	1492.46	3.78336	5e-05	0.000248463
CG2736	chr2R:24973430-24975341	2.39124	32.8136	3.77846	5e-05	0.000248463
Tsp42Ej	chr2R:7040135-7044710	2.17183	29.7778	3.77726	5e-05	0.000248463
CG12655	chrX:19958392-19959403	0.242716	3.24655	3.74157	0.01135	0.0321751
Nos	chr2L:10804273-10837511	0.0925277	1.22448	3.72614	5e-05	0.000248463
CG15927	chrX:12454728-12455683	0.163364	2.13198	3.70603	0.0064	0.019645
karr	chrX:20110109-20110575	0.50945	6.60884	3.69739	0.0011	0.004167
CG13003	chrX:16844806-16876544	0.368471	4.66133	3.66112	5e-05	0.000248463
CG9294	chr2R:21860824-21861994	0.10256	1.28978	3.65258	0.0121	0.033974
CG12477	chr3L:18721892-18723272	0.379948	4.76402	3.64831	5e-05	0.000248463
bwa	chr2L:20066390-20075458	6.12854	75.9939	3.63227	5e-05	0.000248463
CG1998	chrX:13409368-13413074	1.73959	21.2142	3.60821	5e-05	0.000248463
Syn2	chr2R:16552257-16558486	0.487639	5.91989	3.60168	5e-05	0.000248463
CR43417	chr2R:16816588-16819240	0.323606	3.926	3.60075	5e-05	0.000248463
Cyp4d8	chr3L:7493556-7496179	2.85891	34.6622	3.59982	5e-05	0.000248463
Sr-CI	chr2L:4121701-4124153	1.11386	13.4766	3.59681	5e-05	0.000248463
Ddc	chr2L:19114400-19120306	0.285863	3.45508	3.59533	0.00045	0.00187059
CG8086	chr2L:8244159-8257502	0.215506	2.57299	3.57764	5e-05	0.000248463
CG17549	chr2L:19387049-19390075	3.21644	38.1478	3.56806	5e-05	0.000248463
Nep4	chr3R:20652566-20659904	0.230114	2.72309	3.56482	5e-05	0.000248463
CG45002	chrX:16969068-17066732	0.354645	4.1896	3.56237	5e-05	0.000248463
scb	chr2R:15248783-15258498	6.57813	77.3475	3.55561	5e-05	0.000248463
CG30197	chr2R:14512558-14515211	17.9125	210.548	3.55511	5e-05	0.000248463
CG7201	chr3L:8290285-8295327	0.176575	2.06949	3.55092	0.0002	0.000898621
lectin-28C	chr2L:7857076-7860839	5.57458	65.2566	3.54919	5e-05	0.000248463
skpC	chrX:19816071-19816700	0.675828	7.87793	3.54309	5e-05	0.000248463
CG43373	chr3L:16419596-16543370	1.80625	21.0522	3.5429	5e-05	0.000248463
CG12398	chrX:14839375-14953697	3.38185	38.9531	3.52585	0.00305	0.0102682
CG15209	chrX:10832751-10847092	4.09155	46.9498	3.5204	0.0005	0.00205904
CG13318	chr3R:8771245-8772691	0.253484	2.87687	3.50453	0.00035	0.0014931
CG1732	chr4:629690-635350	0.280788	3.16884	3.4964	5e-05	0.000248463
CG13577	chr2R:24267376-24269179	0.115544	1.29914	3.49104	0.0013	0.00482814
Vmat	chr2R:13513131-13534251	5.20495	58.1002	3.48059	5e-05	0.000248463
CG8369	chr3R:8822007-8822838	11.8209	131.517	3.47584	5e-05	0.000248463
CR43615	chrX:7867160-7873640	5.97392	65.594	3.45682	5e-05	0.000248463
CG10472	chr3L:6059657-6062910	0.276153	3.02716	3.45443	0.00115	0.00433365
CG11319	chr2L:6568399-6601068	0.374256	4.09371	3.45131	5e-05	0.000248463
t	chrX:9217654-9223257	5.32871	57.9741	3.44355	5e-05	0.000248463
Ance-3	chr2L:13914724-13956188	0.190268	2.06426	3.43952	5e-05	0.000248463
CG5853	chr2L:9938862-9947648	10.4256	112.79	3.43544	5e-05	0.000248463
CG43114	chr2R:11310334-11318676	2.14003	23.1392	3.43464	0.00065	0.00260512
CG15890	chrX:14757530-14765787	0.2992	3.23366	3.43399	5e-05	0.000248463
beat-IIIc	chr2L:17187636-17260734	7.52914	79.3379	3.39745	5e-05	0.000248463
Irc	chr3R:17002874-17007208	15.4473	162.655	3.39639	5e-05	0.000248463
SPR	chrX:5446655-5496052	1.19051	12.3734	3.3776	5e-05	0.000248463
nSyb	chr3L:1630347-1637752	0.135837	1.41114	3.37691	5e-05	0.000248463
Drs	chr3L:3369555-3369942	59.4275	609.607	3.35868	5e-05	0.000248463
mthl8	chr3L:22427-26308	0.804209	8.22594	3.35454	5e-05	0.000248463
CG10730	chr2L:20066390-20075458	0.547633	5.59369	3.35252	0.0094	0.0274032
Pxn	chr3L:2600330-2630693	14.3413	144.378	3.3316	5e-05	0.000248463
trpl	chr2R:9753696-9765518	0.202726	2.03305	3.32604	5e-05	0.000248463
CG9336	chr2L:20858694-20861014	33.4107	333.661	3.32	5e-05	0.000248463
Mmp2	chr2R:9610463-9683858	3.93471	39.2722	3.31918	5e-05	0.000248463
CR45185	chrX:10016844-10050803	0.341041	3.40093	3.31792	0.0002	0.000898621
CG3301	chr3R:21274242-21276249	0.621938	6.18169	3.31316	5e-05	0.000248463
Pka-C3	chr3L:15925804-15954797	2.79424	27.7277	3.3108	5e-05	0.000248463
Hml	chr3L:13846053-13860001	3.81643	37.517	3.29725	5e-05	0.000248463
CG17321	chr2L:18845183-18855110	0.224904	2.19761	3.28855	5e-05	0.000248463
Ucp4C	chr2L:5968565-5969761	0.233399	2.28046	3.28846	0.00105	0.00399881
mfas	chr3R:11984861-11993315	12.8999	125.583	3.28321	5e-05	0.000248463
CG42857	chr3R:9820513-9821191	2.52027	24.4775	3.27981	5e-05	0.000248463
mlt	chr2R:10142337-10192394	5.22357	50.1543	3.26327	5e-05	0.000248463
St4	chr2R:13969909-13971263	1.66669	15.9582	3.25923	5e-05	0.000248463
PGRP-LB	chr3R:11437546-11467372	1.68587	16.1158	3.25692	5e-05	0.000248463
Oatp74D	chr3L:17487117-17511693	1.64382	15.6883	3.25457	5e-05	0.000248463
2017-12-01	chrX:7867160-7873640	19.5858	186.124	3.24838	5e-05	0.000248463
dysc	chr3L:13867413-13903236	0.287822	2.72931	3.24529	5e-05	0.000248463
CG12782	chr2R:23264268-23265543	0.923688	8.73125	3.24071	5e-05	0.000248463
CG13422	chr2R:20526310-20526825	0.806078	7.58783	3.23469	0.0002	0.000898621
CG9451	chr3L:19498196-19500798	0.608331	5.69854	3.22766	5e-05	0.000248463
Itgbetanu	chr2L:21053032-21071502	1.89082	17.5421	3.21374	5e-05	0.000248463
CG15412	chr2L:3373566-3375711	0.487904	4.51679	3.21063	5e-05	0.000248463
Rpt6R	chr3R:30582197-30583697	0.168884	1.56225	3.20951	0.00155	0.00564018
eloF	chr3R:9814160-9815158	1.16174	10.6037	3.1902	5e-05	0.000248463
Poxm	chr3R:8316983-8333792	2.18822	19.9481	3.18843	5e-05	0.000248463
Cpr67B	chr3L:9404796-9406174	0.407083	3.67895	3.1759	5e-05	0.000248463
Sox14	chr2R:23978800-23988455	2.49129	22.5082	3.17549	5e-05	0.000248463
CG6282	chr3L:8604656-8617074	1.21502	10.8926	3.1643	5e-05	0.000248463
Obp99b	chr3R:29716253-29716896	1.67153	14.8208	3.14837	5e-05	0.000248463
CG1143	chr3L:2645367-2647192	0.113883	1.00862	3.14676	0.00245	0.00845697
CG30151	chr2R:20528502-20529464	0.354373	3.13617	3.14567	0.0002	0.000898621
kek2	chr2L:11581936-11626883	0.239865	2.12203	3.14515	5e-05	0.000248463
CG31414	chr3R:23704803-23708512	0.165798	1.46294	3.14137	0.0006	0.00242603
Cht6	chrX:10016844-10050803	0.213885	1.88416	3.13901	5e-05	0.000248463
CG15599	chrX:15684946-15688857	0.164411	1.4262	3.1168	5e-05	0.000248463
Atet	chr2L:4333912-4345776	6.32589	54.8404	3.1159	5e-05	0.000248463
Fie	chr3L:3892573-3894833	2.85366	24.6447	3.11039	0.0062	0.0191089
CG4927	chr2R:16572081-16574154	0.354657	3.05641	3.10734	5e-05	0.000248463
Nha1	chr2L:6860904-6870389	0.463494	3.98725	3.10477	5e-05	0.000248463
CG13306	chr3L:8749138-8749726	0.504257	4.33077	3.10239	0.0079	0.0235931
CG8602	chr3L:7326272-7328842	45.7321	391.68	3.09839	5e-05	0.000248463
CG9360	chrX:11754272-11769508	2.43249	20.7009	3.08919	5e-05	0.000248463
CG13117	chr2L:9711511-9746495	5.60271	47.6172	3.08729	5e-05	0.000248463
SP1173	chr3L:6689326-6703521	19.7137	166.896	3.08168	5e-05	0.000248463
cln3	chr3L:17809230-17814119	7.75546	65.5669	3.07968	5e-05	0.000248463
CG15358	chr2L:1882200-1884059	0.138499	1.17083	3.07957	0.0084	0.0248727
CG43120	chr3L:14381912-14383299	0.465916	3.92275	3.07372	5e-05	0.000248463
CG10433	chr2R:21605675-21613071	16.5439	138.795	3.06858	5e-05	0.000248463
CG12290	chr3R:26230247-26234700	4.37997	36.7386	3.0683	5e-05	0.000248463
RpL22-like	chr2R:23246609-23247893	0.590876	4.941	3.06387	5e-05	0.000248463
CG31445	chr3R:29240579-29244827	1.32579	11.0515	3.05932	5e-05	0.000248463
CR44107	chr3R:19148631-19153686	1.5402	12.7886	3.05367	0.0029	0.00983523
CG13998	chr2L:5956488-5956819	1.40493	11.6233	3.04844	0.00055	0.00224074
Tsp42Ek	chr2R:7040135-7044710	0.929613	7.68384	3.04712	5e-05	0.000248463
Sk1	chrX:11430522-11454386	1.32754	10.9654	3.04612	5e-05	0.000248463
sev	chrX:11071440-11086299	2.19639	18.0648	3.03998	5e-05	0.000248463
Ace	chr3R:13222950-13259517	0.624179	5.09917	3.03023	5e-05	0.000248463
Trpgamma	chr2L:16663453-16676701	3.00303	24.4493	3.0253	5e-05	0.000248463
Spn43Ab	chr2R:7150702-7223378	3.78378	30.3412	3.00338	5e-05	0.000248463
CG13893	chr3L:593245-604008	4.57924	36.6729	3.00154	5e-05	0.000248463
5-HT7	chr3R:30968235-31016875	0.17947	1.43327	2.9975	5e-05	0.000248463
Inx3	chr3R:28845269-28870439	35.0831	279.57	2.99436	5e-05	0.000248463
Obp56d	chr2R:19702923-19703915	0.237389	1.88842	2.99186	0.0168	0.0450516
Taf12L	chr2L:4694720-4722465	1.04903	8.34135	2.99123	0.0001	0.000474708
Ptp52F	chr2R:16171111-16178307	1.22403	9.69719	2.98592	5e-05	0.000248463
CG33494	chr3R:25493480-25495161	6.83671	53.9004	2.97892	5e-05	0.000248463
CG14072	chr2L:10917014-10964153	1.27823	10.0249	2.97137	5e-05	0.000248463
CG5397	chr2L:1240035-1243018	1.13334	8.88454	2.97072	5e-05	0.000248463
CG31436	chr3R:25304136-25305651	1.09886	8.54327	2.95879	5e-05	0.000248463
CG3104	chr2L:2847631-2855778	3.12345	24.28	2.95855	5e-05	0.000248463
CG14696	chr3R:10882432-10885001	2.47982	19.2607	2.95735	5e-05	0.000248463
CG42673	chr3L:9547219-9596713	5.48767	42.4248	2.95064	5e-05	0.000248463
CG16898	chr2R:20003619-20005003	0.783771	6.01608	2.94032	5e-05	0.000248463
NijA	chr3L:10694359-10696877	4.4212	33.8729	2.93762	5e-05	0.000248463
PGRP-LA	chr3L:9334331-9338336	1.28851	9.80977	2.92851	5e-05	0.000248463
AstC-R1	chr3L:18560257-18576326	0.140031	1.06401	2.9257	5e-05	0.000248463
Lapsyn	chr2R:21193570-21199431	7.63301	57.9694	2.92497	5e-05	0.000248463
CG5835	chr3R:19148631-19153686	1.65368	12.463	2.9139	5e-05	0.000248463
CG14346	chr2L:1367995-1369050	0.494476	3.69976	2.90346	5e-05	0.000248463
Reg-5	chr2R:24788007-24793410	7.11339	53.1772	2.9022	5e-05	0.000248463
CG1941	chr2R:7709872-7711981	1.43935	10.7431	2.89991	5e-05	0.000248463
Ilp6	chrX:2295465-2343870	3.5753	26.6454	2.89775	5e-05	0.000248463
Cbp53E	chr2R:16973926-16998594	0.314266	2.33598	2.89397	5e-05	0.000248463
CG11951	chr3R:29235321-29238704	0.618759	4.50992	2.86565	5e-05	0.000248463
Ef1alpha100E	chr3R:31738467-31743306	1.23561	8.97022	2.85992	5e-05	0.000248463
CG12224	chr3R:11980703-11982622	0.534273	3.86835	2.85607	5e-05	0.000248463
cer	chr2R:19396214-19396772	30.7278	222.301	2.8549	5e-05	0.000248463
CG13403	chrX:14191219-14192018	2.82188	20.312	2.8476	5e-05	0.000248463
CG44250	chr2R:12948347-12952293	2.73312	19.6306	2.84448	5e-05	0.000248463
Gadd45	chr2R:7249160-7250655	4.34368	31.1668	2.84302	5e-05	0.000248463
NimB1	chr2L:13963506-13967018	0.463992	3.31551	2.83706	0.001	0.00383166
sim	chr3R:13057754-13078124	7.25745	51.7487	2.83399	5e-05	0.000248463
CG12484	chr2R:20424337-20478951	0.698894	4.95435	2.82555	5e-05	0.000248463
CG6231	chr3R:19616023-19632718	10.4427	74.0124	2.82528	5e-05	0.000248463
AQP	chr2R:13212404-13214496	0.974854	6.88393	2.81997	5e-05	0.000248463
TyrR	chr3R:17750128-17763188	0.205201	1.44663	2.81758	5e-05	0.000248463
CG43132	chrX:15689489-15691146	0.508893	3.57178	2.81121	0.00985	0.0285378
CG10764	chr2R:17453398-17455729	0.303615	2.12682	2.80838	5e-05	0.000248463
CG45057	chr3L:16354745-16361890	8.86646	62.0413	2.8068	5e-05	0.000248463
CG8046	chr2R:9162036-9164967	1.07655	7.53182	2.80658	5e-05	0.000248463
l(2)efl	chr2R:23683376-23687980	9.75837	68.1749	2.80453	5e-05	0.000248463
CG30345	chr2R:9148688-9151892	13.7092	95.6762	2.80301	5e-05	0.000248463
CG31370	chr3R:25302463-25303986	3.21438	22.3622	2.79845	5e-05	0.000248463
CG6867	chrX:17924306-18063245	0.927235	6.44103	2.79628	5e-05	0.000248463
CG14357	chr3R:14111150-14112166	0.258372	1.79257	2.79451	0.00195	0.00690985
Obp57a	chr2R:20505149-20505758	2.97137	20.3325	2.77459	5e-05	0.000248463
RpS10a	chr3R:27639885-27656996	3.70823	25.3657	2.77408	5e-05	0.000248463
Cyp18a1	chrX:18688537-18693042	10.3935	71.0034	2.7722	5e-05	0.000248463
CG11353	chr3L:4533169-4539270	1.48403	10.1349	2.77174	5e-05	0.000248463
Or2a	chrX:2246230-2247567	0.769157	5.24167	2.76868	5e-05	0.000248463
CR42874	chr2L:1989449-1990894	0.403146	2.7278	2.75836	0.0001	0.000474708
Osi24	chr3R:6198810-6207678	0.200682	1.34828	2.74814	5e-05	0.000248463
GstE5	chr2R:18404604-18405338	1.01708	6.83264	2.74801	5e-05	0.000248463
l(3)72Dr	chr3L:16237722-16239462	0.788479	5.2964	2.74787	5e-05	0.000248463
CG31202	chr3R:29927254-29930386	0.736566	4.94002	2.74563	5e-05	0.000248463
CG9664	chr2L:3291244-3294706	0.770078	5.13587	2.73753	5e-05	0.000248463
CG9850	chr2R:23752753-23798395	0.882312	5.88211	2.73697	5e-05	0.000248463
CG4670	chr2R:13231757-13235296	25.2366	168.174	2.73637	5e-05	0.000248463
yellow-g2	chr3L:2276549-2278038	0.15627	1.03209	2.72345	0.0054	0.0169524
CG17919	chr3R:6344028-6345911	4.36381	28.6795	2.71636	0.00055	0.00224074
CG45087	chr2R:18536766-18539416	19.6886	129.01	2.71206	5e-05	0.000248463
MESR3	chr2L:18617255-18661776	14.8641	97.0883	2.70746	5e-05	0.000248463
Thor	chr2L:3478433-3479612	6.58607	42.9451	2.705	5e-05	0.000248463
CG10570	chr2L:18808693-18811252	27.2033	176.842	2.70061	5e-05	0.000248463
CG43351	chr2R:19022324-19032642	2.99412	19.427	2.69786	0.0028	0.0095298
CG13218	chr2R:11233191-11233714	0.51793	3.36011	2.69768	0.01055	0.0302588
CG4716	chr2R:13256586-13257446	10.1965	66.1088	2.69677	5e-05	0.000248463
CG5597	chr2R:23886972-23890276	14.4931	93.8947	2.69567	5e-05	0.000248463
CG31313	chr3R:14565926-14567429	11.6443	75.2902	2.69284	5e-05	0.000248463
CG34288	chr3R:22446762-22447263	0.895758	5.77956	2.68978	0.00155	0.00564018
sNPF-R	chr3L:20058510-20089007	0.172219	1.11056	2.68897	5e-05	0.000248463
CG7378	chrX:18900409-18911843	6.85189	44.0036	2.68305	5e-05	0.000248463
CG13707	chr3L:4837790-4840108	0.556052	3.53915	2.67011	5e-05	0.000248463
Cyp9c1	chr2R:24615422-24638588	4.76793	30.257	2.66584	5e-05	0.000248463
Dip-B	chr3R:13782287-13785676	72.662	460.992	2.66547	5e-05	0.000248463
Lsd-1	chr3R:23763856-23767488	13.3847	84.8662	2.6646	5e-05	0.000248463
GluRIIA	chr2L:5553896-5558994	1.32339	8.38023	2.66275	5e-05	0.000248463
CG18067	chr2R:20534244-20535835	11.8938	75.1945	2.66042	5e-05	0.000248463
CG14762	chr2R:8009118-8013755	0.250424	1.5704	2.64869	5e-05	0.000248463
CG12075	chrX:8838322-8872774	1.26525	7.91632	2.64541	5e-05	0.000248463
CREG	chr3R:17393271-17394640	12.0117	74.851	2.63958	5e-05	0.000248463
Hexo2	chrX:8709651-8714924	4.19273	25.8532	2.62438	5e-05	0.000248463
CG31176	chr3R:21672302-21719660	1.55109	9.53307	2.61966	5e-05	0.000248463
CG9737	chr3R:30241267-30243312	0.520271	3.17684	2.61026	5e-05	0.000248463
CG14855	chr3R:14796304-14798474	1.69992	10.345	2.60539	5e-05	0.000248463
Spn43Aa	chr2R:7147691-7149677	0.8457	5.14494	2.60494	5e-05	0.000248463
CG30116	chr2R:18456601-18498026	1.35829	8.24567	2.60185	5e-05	0.000248463
NetB	chrX:14686037-14749376	3.31872	20.1396	2.60133	5e-05	0.000248463
CG32506	chrX:20449330-20467065	0.87177	5.28366	2.59952	5e-05	0.000248463
CG9297	chr3R:13771494-13779317	1.31297	7.94414	2.59706	5e-05	0.000248463
Rfabg	chr4:1057364-1077273	16.67	100.804	2.59623	5e-05	0.000248463
CG7860	chrX:15568992-15570369	6.37756	38.4696	2.59264	5e-05	0.000248463
CG4822	chr2L:114725-157666	4.73537	28.4836	2.58858	0.00105	0.00399881
psd	chr2L:5963086-5964951	6.10802	36.7342	2.58835	5e-05	0.000248463
dpr18	chrX:16063737-16070304	0.966388	5.80779	2.58731	5e-05	0.000248463
Best2	chr3L:6245932-6256665	18.5388	111.347	2.58644	5e-05	0.000248463
CG8564	chr3L:7385647-7387914	0.646296	3.88126	2.58626	5e-05	0.000248463
Gli	chr2L:15756001-15762758	3.03773	18.2319	2.5854	5e-05	0.000248463
Cyp305a1	chr3L:19810402-19813339	12.6166	75.5512	2.58213	5e-05	0.000248463
CG17839	chr3L:14805135-14882224	2.29704	13.7475	2.58132	5e-05	0.000248463
CG16756	chrX:5427516-5428217	1.72733	10.3271	2.57983	5e-05	0.000248463
RIC-3	chr2R:21017783-21024918	2.90103	17.3177	2.57761	5e-05	0.000248463
CG6357	chr2R:13840052-13841743	46.2724	275.095	2.57171	5e-05	0.000248463
Octbeta2R	chr3R:12550624-12595725	3.51133	20.8663	2.57109	5e-05	0.000248463
pncr004:X	chrX:19171077-19174900	2.63807	15.6409	2.56777	5e-05	0.000248463
CG4797	chr2R:23812184-23818327	1.11351	6.60122	2.56762	5e-05	0.000248463
CG31326	chr3R:14218135-14220205	0.693768	4.10306	2.56418	5e-05	0.000248463
ord	chr2R:23271256-23275536	1.80462	10.6651	2.56313	5e-05	0.000248463
spartin	chr3R:4654799-4657985	3.2946	19.4256	2.55979	5e-05	0.000248463
CG15546	chr3R:30874364-30876186	2.01278	11.8547	2.5582	5e-05	0.000248463
CG11658	chr3L:11699495-11708553	3.68612	21.6842	2.55647	5e-05	0.000248463
vir-1	chr2L:12403269-12423439	47.81	280.697	2.55363	5e-05	0.000248463
CG14946	chr2L:12063456-12066775	0.665663	3.89999	2.55061	5e-05	0.000248463
CG15385	chr2L:2209573-2212571	0.849848	4.9745	2.54928	5e-05	0.000248463
Oamb	chr3R:20689017-20714577	1.29643	7.58396	2.54841	5e-05	0.000248463
CG12698	chrX:16006146-16008721	0.483747	2.82518	2.54602	5e-05	0.000248463
CG42633	chr3R:10780964-10782267	0.408037	2.38078	2.54466	0.00025	0.00110072
CG31477	chr3R:10121772-10122320	2.09851	12.2239	2.54226	5e-05	0.000248463
Tsp42El	chr2R:7045768-7048538	8.16252	47.4222	2.53848	5e-05	0.000248463
CG13937	chr3L:1876550-1883041	2.71295	15.717	2.53439	5e-05	0.000248463
blow	chr2R:7566808-7587079	6.16698	35.6845	2.53266	0.00255	0.00877057
CG9626	chr3R:8293842-8300978	9.17984	53.1078	2.53238	5e-05	0.000248463
Arpc3B	chrX:17104570-17105852	3.60163	20.8046	2.53018	5e-05	0.000248463
CG18131	chr2L:1497242-1500608	0.423888	2.44673	2.5291	5e-05	0.000248463
crq	chr2L:431226-453024	41.7422	240.496	2.52644	5e-05	0.000248463
mbl	chr2R:17216548-17379376	56.3191	323.431	2.52176	5e-05	0.000248463
CG42369	chr2L:6377770-6411326	4.73067	27.1629	2.52152	5e-05	0.000248463
CG15661	chr2R:21215434-21217779	1.80482	10.2842	2.5105	5e-05	0.000248463
Elk	chr2R:17873938-17926695	0.240672	1.36957	2.50859	5e-05	0.000248463
CG14823	chr3L:7058929-7077462	0.259616	1.47621	2.50745	0.00355	0.0117342
Gbs-76A	chr3L:19281363-19292766	0.58908	3.34533	2.50561	5e-05	0.000248463
CG8745	chr3L:13860026-13866905	10.7367	60.8619	2.50299	5e-05	0.000248463
CG7778	chr2L:8346619-8351112	2.67917	15.1737	2.50171	5e-05	0.000248463
slow	chr3L:4384441-4403181	2.29762	12.991	2.4993	5e-05	0.000248463
Tie	chr3L:4510697-4532145	1.10459	6.24102	2.49827	5e-05	0.000248463
Hk	chrX:10233346-10263485	1.32553	7.48211	2.49688	5e-05	0.000248463
Tdc1	chr2R:6673603-6693162	5.6108	31.5596	2.4918	5e-05	0.000248463
CG9760	chr3L:12157051-12163735	2.72055	15.2899	2.49061	5e-05	0.000248463
luna	chr2R:10977955-11116378	3.44941	19.3604	2.48869	5e-05	0.000248463
elfless	chr2L:18007934-18011475	0.266746	1.49698	2.48852	0.00015	0.000689525
Fas3	chr2L:18320101-18393441	35.1611	196.377	2.48157	5e-05	0.000248463
CG5984	chr3R:27246402-27247992	0.625783	3.49343	2.48091	5e-05	0.000248463
CG42390	chr3R:22120060-22133367	3.30065	18.3751	2.47693	5e-05	0.000248463
aly	chr3L:3024128-3026521	0.312717	1.73846	2.47489	5e-05	0.000248463
CG4221	chr3R:15920897-15933734	0.420607	2.33794	2.47469	5e-05	0.000248463
l(2)03659	chr2R:9390164-9395281	0.816828	4.53579	2.47325	5e-05	0.000248463
NLaz	chr2L:1359836-1361821	11.8651	65.8856	2.47323	5e-05	0.000248463
CR17025	chr3R:13450589-13466106	0.238474	1.32354	2.4725	0.0026	0.00892561
Rab3-GEF	chrX:15089681-15116542	0.345328	1.91455	2.47097	5e-05	0.000248463
NimB4	chr2L:13968279-13969976	1.41162	7.80131	2.46636	5e-05	0.000248463
CG14528	chr3R:28870605-28887709	0.624691	3.43742	2.46011	5e-05	0.000248463
NT5E-2	chr2R:17477564-17493169	18.342	100.788	2.45811	5e-05	0.000248463
Fer2LCH	chr3R:30385572-30390584	176.417	967.16	2.45476	5e-05	0.000248463
mthl11	chr3R:10401031-10402966	0.523264	2.86314	2.45199	5e-05	0.000248463
CG13511	chr2R:22657900-22661389	0.836691	4.56902	2.44912	0.00015	0.000689525
CG2906	chr2R:7956149-7960015	7.50041	40.9234	2.44789	5e-05	0.000248463
Ets21C	chr2L:544924-552923	0.235923	1.28721	2.44787	0.01835	0.0485676
CG32039	chr3L:9358998-9359996	13.0248	71.0306	2.44718	5e-05	0.000248463
CG18568	chr2R:13971324-13972834	0.277564	1.5131	2.44662	0.00025	0.00110072
CG34371	chr2R:23163011-23203973	2.38499	12.9667	2.44275	5e-05	0.000248463
CG13282	chr2L:16827077-16834502	6.798	36.9513	2.44244	0.0002	0.000898621
CG15056	chrX:18415414-18416911	0.383005	2.07785	2.43966	0.0004	0.00168445
CG7888	chr3L:11054034-11061224	0.988591	5.34982	2.43604	0.00085	0.0033131
CG5646	chr3R:27559378-27561319	2.00005	10.8166	2.43514	5e-05	0.000248463
CG15394	chr2L:2591868-2592773	3.73842	20.2044	2.43417	5e-05	0.000248463
CG3921	chr2L:3787166-3802726	2.95284	15.8555	2.42481	5e-05	0.000248463
Rcd-1r	chr2L:9012187-9014149	1.54781	8.30586	2.4239	5e-05	0.000248463
CG42246	chrX:7411266-7411906	1.95929	10.4681	2.41759	5e-05	0.000248463
Cpr78E	chr3L:21666451-21666980	0.934016	4.98667	2.41656	0.0003	0.00129904
Aph-4	chr3R:31048928-31052540	54.5248	289.396	2.40806	5e-05	0.000248463
Gsc	chr2L:583543-594685	0.229703	1.21869	2.40748	0.00025	0.00110072
CG15673	chr2R:21605675-21613071	1.58811	8.42385	2.40717	5e-05	0.000248463
CG17350	chr2L:19380929-19383093	0.962674	5.10492	2.40677	5e-05	0.000248463
CG12194	chr2L:4838346-4841465	1.85631	9.83858	2.40601	5e-05	0.000248463
CG31675	chr2L:20867754-20869650	2.84077	15.0329	2.40378	5e-05	0.000248463
Kif3C	chr4:1126601-1169239	1.78055	9.40446	2.40103	5e-05	0.000248463
CG8034	chrX:19281231-19298162	10.4414	55.0471	2.39834	5e-05	0.000248463
CG6830	chr3R:11679742-11684342	1.64422	8.66222	2.39733	5e-05	0.000248463
CG44098	chr3R:4750034-4777490	0.75933	3.99802	2.39649	0.0001	0.000474708
CG42319	chr2R:13260100-13266336	0.216008	1.13592	2.39471	0.0067	0.0204369
toy	chr4:989724-1007922	0.578058	3.0265	2.38837	5e-05	0.000248463
CR45631	chr3R:16428303-16428976	0.509118	2.66367	2.38734	0.006	0.0185727
CG18343	chr2R:12138694-12140229	13.9411	72.8261	2.38511	5e-05	0.000248463
let-7-C	chr2L:18455716-18484513	0.974037	5.08216	2.38339	0.00465	0.0148905
eIF4E-6	chr3R:29026438-29027174	1.00573	5.22876	2.37823	5e-05	0.000248463
CG13248	chr3L:20407102-20410566	0.782107	4.05789	2.37529	5e-05	0.000248463
CG31051	chr3R:28519547-28520515	0.214549	1.11314	2.37526	0.0091	0.0266479
CG34398	chr2L:8898785-8933594	0.355134	1.83511	2.36943	5e-05	0.000248463
CG10483	chr3L:5917904-5921316	0.496539	2.56101	2.36673	5e-05	0.000248463
CG14508	chr3R:29202659-29204133	1.05756	5.45033	2.3656	5e-05	0.000248463
shd	chr3L:14614457-14622205	0.987243	5.08489	2.36474	5e-05	0.000248463
CG11320	chr2L:6617133-6621700	0.438483	2.25783	2.36435	0.00015	0.000689525
cib	chrX:4106112-4110981	188.507	970.471	2.36407	5e-05	0.000248463
Phk-3	chr2R:24969677-24973207	13.6815	70.3616	2.36256	5e-05	0.000248463
CG14196	chrX:19236058-19241840	4.4806	22.8216	2.34864	5e-05	0.000248463
CR45681	chr3L:12486667-12491196	0.997007	5.07254	2.34703	5e-05	0.000248463
Spn77Ba	chr3L:20313631-20320116	2.3003	11.6758	2.34363	5e-05	0.000248463
CG32364	chr3L:8209576-8210743	2.7961	14.1828	2.34266	5e-05	0.000248463
CG34057	chr3L:897379-898772	0.316135	1.60053	2.33994	0.0009	0.00348732
CR45564	chr3R:31687977-31688526	0.466031	2.35723	2.33859	0.01525	0.0414584
CG11638	chrX:1012778-1046040	2.24474	11.3318	2.33575	0.0104	0.0299002
CG7900	chr3R:8094123-8105083	2.68714	13.5358	2.33264	5e-05	0.000248463
pigs	chrX:6600061-6653015	6.22135	31.2632	2.32917	5e-05	0.000248463
CG4393	chr3R:23375927-23384777	0.824197	4.14134	2.32904	5e-05	0.000248463
twit	chr2L:20852577-20857891	1.62784	8.13089	2.32045	5e-05	0.000248463
Ncc69	chr3L:12368645-12391444	22.7704	113.732	2.32041	5e-05	0.000248463
skpE	chrX:19823367-19824080	0.34594	1.72589	2.31875	0.0073	0.0220247
Cyp28d2	chr2L:5207266-5209345	0.316429	1.57746	2.31765	0.00025	0.00110072
Vml	chrX:2275949-2277781	11.9521	59.5556	2.31697	5e-05	0.000248463
CG5322	chr2L:10452676-10457241	2.39698	11.9283	2.3151	5e-05	0.000248463
CG8317	chr2R:16574578-16576586	1.44872	7.20667	2.31455	5e-05	0.000248463
CG9766	chr3R:4269220-4277928	1.69069	8.35698	2.30537	5e-05	0.000248463
sage	chr3R:9262653-9264142	0.634038	3.11467	2.29644	5e-05	0.000248463
tobi	chr3R:25340251-25346921	2.99033	14.6803	2.29551	5e-05	0.000248463
CG16789	chr3R:9566194-9570214	0.403734	1.98097	2.29473	0.0004	0.00168445
CG6999	chrX:9088366-9089314	0.232455	1.13588	2.28879	0.01195	0.0336189
CG11378	chrX:1170827-1173797	8.25872	40.229	2.28425	5e-05	0.000248463
CG9400	chrX:14277734-14289393	6.12951	29.8032	2.28162	5e-05	0.000248463
MFS16	chr2R:21282297-21290343	36.7946	177.811	2.27278	5e-05	0.000248463
CG14693	chr3R:10811580-10815047	0.787555	3.80531	2.27256	5e-05	0.000248463
CG18519	chr3R:15537712-15542414	0.25914	1.25035	2.27053	5e-05	0.000248463
CG31955	chr2L:3711880-3713105	4.0006	19.2926	2.26976	5e-05	0.000248463
CG31324	chr3R:26106867-26130674	9.87297	47.5788	2.26876	5e-05	0.000248463
Mp20	chr2R:13246669-13248879	141.428	679.809	2.26506	5e-05	0.000248463
CG17224	chr2L:3016440-3018308	21.6155	103.602	2.26091	5e-05	0.000248463
CG34166	chr2L:14743192-14743879	21.08	100.853	2.2583	5e-05	0.000248463
Syx4	chrX:2739088-3134532	4.13657	19.7833	2.25778	5e-05	0.000248463
RpS19b	chr3R:23932728-23933530	6.87992	32.8882	2.25711	5e-05	0.000248463
Pde8	chr2R:23657566-23680844	4.44662	21.2342	2.25561	5e-05	0.000248463
CG10559	chr3R:25314493-25316116	1.22217	5.83137	2.25439	5e-05	0.000248463
plx	chr3R:5685854-5712837	5.51629	26.2558	2.25087	5e-05	0.000248463
Vm26Aa	chr2L:5959595-5960340	59.713	284.095	2.25026	5e-05	0.000248463
Mct1	chrX:2189187-2205373	7.15739	33.9311	2.2451	5e-05	0.000248463
CG33970	chr3R:26318354-26362588	1.58865	7.4891	2.23699	5e-05	0.000248463
CG32706	chrX:9087128-9088073	0.498458	2.34591	2.2346	0.0004	0.00168445
CG10131	chr2R:14629909-14631023	2.01679	9.48529	2.23363	5e-05	0.000248463
CG14022	chr2L:5327974-5328879	0.568195	2.67	2.23238	0.0042	0.0136165
Hf	chr2L:19966726-19967685	2.76637	12.988	2.23111	5e-05	0.000248463
GstT4	chrX:13404748-13409323	9.00582	42.2294	2.22932	5e-05	0.000248463
CG34434	chrX:5614553-5616370	0.243164	1.13978	2.22875	0.0022	0.00768974
CG7990	chrX:19196057-19201979	1.82571	8.53455	2.22486	5e-05	0.000248463
CG34331	chrX:20122452-20125271	4.74604	22.165	2.22348	5e-05	0.000248463
Pkc53E	chr2R:16924654-16945126	5.22187	24.3475	2.22113	5e-05	0.000248463
CR45530	chrX:6279679-6280012	1.11381	5.18829	2.21975	0.01375	0.0379587
CG17264	chr2L:3018507-3023141	0.967857	4.5076	2.21949	5e-05	0.000248463
Tep4	chr2L:19548506-19556451	29.082	135.402	2.21905	5e-05	0.000248463
CR43977	chr3L:21667423-21668057	0.636488	2.96275	2.21873	0.0049	0.0155899
CG2065	chr2R:7663785-7665269	0.499042	2.32171	2.21796	5e-05	0.000248463
CG32204	chr3L:18922418-18946038	0.363628	1.6913	2.21759	5e-05	0.000248463
CG34330	chrX:19068274-19068973	6.46153	29.9662	2.21339	5e-05	0.000248463
Scgbeta	chr3R:12413827-12422429	1.84678	8.56115	2.21279	0.0107	0.0306223
Obp83ef	chr3R:6108133-6111034	1.28112	5.93101	2.21087	0.0001	0.000474708
sug	chr2R:12923903-12930644	1.98083	9.16019	2.20927	5e-05	0.000248463
Cyp6a13	chr2R:8570498-8572147	5.15822	23.7304	2.20179	5e-05	0.000248463
nec	chr2R:7150702-7223378	4.50182	20.7089	2.20167	5e-05	0.000248463
Cyp309a2	chr2L:2564885-2573037	0.399285	1.83589	2.20099	5e-05	0.000248463
CG33926	chr3L:9443231-9446388	0.935562	4.29491	2.19872	5e-05	0.000248463
CngB	chr2R:21691294-21697152	3.31339	15.2083	2.19848	5e-05	0.000248463
Idgf2	chr2L:16400174-16450508	13.5627	62.2146	2.19761	5e-05	0.000248463
CG10262	chr2L:19582822-19583990	1.08756	4.97944	2.19488	5e-05	0.000248463
Cyp6a20	chr2R:14882117-14884046	4.21544	19.2255	2.18926	5e-05	0.000248463
CG5455	chr3R:26461526-26470008	9.96837	45.4339	2.18834	5e-05	0.000248463
CG13384	chr2L:8384454-8389331	27.5718	125.609	2.18768	5e-05	0.000248463
CG11841	chr3R:29051055-29052267	0.513131	2.33712	2.18733	0.00015	0.000689525
CR43967	chr3L:23174466-23185691	8.15057	36.9027	2.17876	5e-05	0.000248463
CG33203	chr3R:28870605-28887709	0.418285	1.8893	2.17529	0.00045	0.00187059
Est-6	chr3L:12188817-12190705	3.01083	13.5975	2.17511	5e-05	0.000248463
CG8147	chr3R:9494800-9496723	0.322802	1.4522	2.16952	0.00015	0.000689525
MtnA	chr3R:9783406-9784370	911.068	4093.57	2.16773	5e-05	0.000248463
Cyt-b5-r	chr2L:16788773-16790721	11.8911	53.3805	2.16643	5e-05	0.000248463
Cp18	chr3L:8726790-8727613	0.459389	2.05958	2.16456	0.01695	0.045403
bgcn	chr2R:23853269-23858921	1.27373	5.70408	2.16293	5e-05	0.000248463
Cad96Cb	chr3R:25224155-25232321	0.388467	1.73437	2.15855	5e-05	0.000248463
fau	chr3R:10768000-10777374	104.558	466.736	2.15831	5e-05	0.000248463
retm	chr2L:6448463-6455929	9.60274	42.8375	2.15735	5e-05	0.000248463
CG31705	chr2L:11523020-11528205	22.0267	98.1037	2.15506	5e-05	0.000248463
CG31817	chr2L:16330559-16337885	0.405868	1.80754	2.15495	5e-05	0.000248463
CG5888	chr2L:16400174-16450508	1.57239	6.99718	2.15382	5e-05	0.000248463
CG8066	chr3R:14567610-14568847	10.1778	45.1708	2.14996	5e-05	0.000248463
Lerp	chr3R:26842461-26863130	11.1371	49.3474	2.1476	5e-05	0.000248463
alpha-Est8	chr3R:7509342-7515670	4.31464	19.104	2.14656	5e-05	0.000248463
et	chrX:19667017-19675891	0.859467	3.80381	2.14593	0.0009	0.00348732
RpL37b	chr2R:23100056-23100478	0.867481	3.83835	2.14558	0.00825	0.0244891
v	chrX:10923971-10925631	0.311441	1.37446	2.14183	0.00125	0.00465972
gk	chr3L:18139401-18145418	1.17046	5.16391	2.14139	5e-05	0.000248463
CG42708	chr2R:12670482-12679593	5.49693	24.1701	2.13652	5e-05	0.000248463
htl	chr3R:18045215-18052984	10.6982	47.0022	2.13536	5e-05	0.000248463
Obp44a	chr2R:8131430-8135315	8.28642	36.3719	2.134	0.00055	0.00224074
TfIIA-S-2	chrX:1011100-1011643	1.80938	7.93014	2.13185	0.0001	0.000474708
NnaD	chrX:13682951-13718285	4.18468	18.2746	2.12665	5e-05	0.000248463
sff	chr3L:15900155-15924861	0.926218	4.04169	2.12553	5e-05	0.000248463
Vm34Ca	chr2L:13411140-13411631	146.009	636.793	2.12477	5e-05	0.000248463
Shaw	chr2L:3718184-3729145	1.34191	5.84112	2.12196	5e-05	0.000248463
l(2)41Ab	chr2R:1349391-1443935	3.74383	16.212	2.11447	5e-05	0.000248463
alc	chr2R:9132479-9137933	25.8336	111.749	2.11294	5e-05	0.000248463
CG14340	chr2L:1112940-1114138	0.251771	1.08904	2.11287	0.01755	0.0467638
CG3662	chr2L:821288-825861	67.5542	292.138	2.11253	5e-05	0.000248463
stumps	chr3R:14577216-14608079	3.90478	16.8112	2.10611	5e-05	0.000248463
CG34446	chr2R:22647457-22647807	21.2233	91.3055	2.10505	5e-05	0.000248463
CG42613	chr3R:18929195-18978088	0.293225	1.25924	2.10247	5e-05	0.000248463
CG1399	chr2R:7676539-7698902	13.4112	57.5226	2.1007	5e-05	0.000248463
ssp7	chrX:11137858-11141835	9.31038	39.9	2.09948	0.00015	0.000689525
CG33120	chr2L:18841399-18844579	1.2057	5.16247	2.09819	5e-05	0.000248463
nrv2	chr2L:6789769-6798862	19.334	82.3538	2.09069	5e-05	0.000248463
CG42300	chrX:15555252-15556045	0.305539	1.30005	2.08914	0.01575	0.0426053
CG1637	chrX:10869283-10877893	38.6727	164.259	2.08659	5e-05	0.000248463
ppk13	chr2L:21086789-21088751	0.48147	2.04464	2.08633	0.00025	0.00110072
cathD	chr2R:7822110-7823569	114.092	483.953	2.08467	5e-05	0.000248463
vri	chr2L:5288943-5311223	10.5016	44.5229	2.08394	5e-05	0.000248463
CG30285	chr2R:21687902-21688545	3.61471	15.3179	2.08326	5e-05	0.000248463
CG9801	chr3R:8735878-8747675	6.80248	28.81	2.08244	5e-05	0.000248463
CG32017	chr4:1126601-1169239	1.85198	7.83974	2.08174	5e-05	0.000248463
CG32137	chr3L:13939249-13962647	1.93572	8.17779	2.07884	5e-05	0.000248463
CG32444	chr3L:21636946-21639060	6.82458	28.8105	2.07778	5e-05	0.000248463
CG5973	chr2L:7437491-7451244	10.4044	43.8212	2.07443	5e-05	0.000248463
lectin-24Db	chr2L:4188122-4189284	5.09239	21.2645	2.06203	5e-05	0.000248463
Sans	chr2R:12936890-12946347	3.92909	16.3903	2.06057	5e-05	0.000248463
CG4607	chrX:7069412-7072689	3.98573	16.6075	2.05892	5e-05	0.000248463
CG10660	chr3L:12486667-12491196	1.98634	8.26062	2.05614	5e-05	0.000248463
CG17650	chr2L:1758285-1759093	2.42373	10.061	2.05347	5e-05	0.000248463
Ance-5	chr2R:24888627-24891023	3.74609	15.5233	2.05098	5e-05	0.000248463
Grd	chr3L:17823332-17839767	0.299476	1.24066	2.05059	5e-05	0.000248463
CG13321	chr2R:12953111-12955712	11.3932	47.1185	2.04812	5e-05	0.000248463
Ntf-2r	chr2L:18454648-18455419	0.604336	2.49616	2.04629	0.0008	0.00313936
CG8398	chr3L:6609324-6619113	2.16472	8.94064	2.0462	5e-05	0.000248463
CG1090	chr3R:4359882-4366855	0.738398	3.0445	2.04374	5e-05	0.000248463
CG34010	chr2L:8009602-8010652	1.7123	7.05057	2.04181	5e-05	0.000248463
CG15210	chrX:10832751-10847092	10.6437	43.8199	2.04158	0.0006	0.00242603
CG1092	chr3R:4266769-4268316	7.41136	30.4472	2.0385	5e-05	0.000248463
Tg	chr2L:8011404-8026898	22.2128	91.1332	2.03659	5e-05	0.000248463
Vm26Ab	chr2L:5957003-5957639	14.3488	58.8137	2.03522	5e-05	0.000248463
mgl	chrX:9356633-9500129	16.2988	66.7679	2.03439	5e-05	0.000248463
TrissinR	chr2L:5824003-5856767	3.58066	14.6448	2.03209	5e-05	0.000248463
cert	chr3L:8282527-8289870	18.0513	73.7042	2.02964	5e-05	0.000248463
CG10226	chr3L:6234322-6240068	3.29349	13.4465	2.02954	5e-05	0.000248463
CR45433	chr3L:19861457-19861869	7.55288	30.7635	2.02612	5e-05	0.000248463
CG7180	chr2L:18159810-18275770	2.04923	8.26375	2.01172	5e-05	0.000248463
CR43472	chr3R:16154981-16171766	2.7614	11.1318	2.01122	0.0141	0.0387829
CG11453	chr3R:19783521-19785519	1.31669	5.29893	2.00879	5e-05	0.000248463
Tdc2	chr2R:6673603-6693162	0.72595	2.9102	2.00318	0.0158	0.0427251
CG3091	chrX:2252331-2254197	9.26783	36.9635	1.9958	5e-05	0.000248463
CR44327	chr3L:10348179-10367456	2.0279	8.08764	1.99573	5e-05	0.000248463
CG14109	chr3L:13440909-13442420	2.34154	9.31884	1.9927	5e-05	0.000248463
CG13510	chr2R:22657900-22661389	4.79009	19.0427	1.99112	5e-05	0.000248463
CG43066	chr2R:18514573-18526439	1.04115	4.13046	1.98813	5e-05	0.000248463
Fer1HCH	chr3R:30385572-30390584	204.54	810.937	1.98721	5e-05	0.000248463
CG7702	chr3R:18667851-18677539	19.7472	78.2849	1.98709	5e-05	0.000248463
CR43989	chr3L:11136048-11164801	1.12336	4.44071	1.98297	0.0087	0.0256231
CG18249	chr3R:8220145-8222188	1.70112	6.72373	1.98277	5e-05	0.000248463
Dh44-R2	chr2R:12474423-12507333	2.0755	8.1864	1.97977	0.00325	0.0108695
CG6836	chr3L:18950628-18955406	2.95382	11.6481	1.97945	5e-05	0.000248463
CR42767	chrX:9557538-9558466	0.532014	2.09376	1.97656	0.00085	0.0033131
cora	chr2R:19229062-19243751	22.1611	87.042	1.97368	5e-05	0.000248463
Dat	chr2R:24139562-24159312	10.3768	40.6763	1.97082	5e-05	0.000248463
p38c	chr3R:24149019-24150203	1.57422	6.16695	1.96992	5e-05	0.000248463
CG32599	chrX:14243685-14246514	2.79733	10.8935	1.96135	5e-05	0.000248463
CG11155	chr4:1126601-1169239	21.5655	83.9746	1.96122	5e-05	0.000248463
Buffy	chr2R:11679491-11688557	4.82493	18.7518	1.95845	5e-05	0.000248463
CG5162	chrX:17215303-17217365	7.77428	30.2134	1.95841	5e-05	0.000248463
NetA	chrX:14604011-14653928	1.24416	4.82407	1.95508	5e-05	0.000248463
CG31100	chr3R:8995228-9003650	0.634561	2.45989	1.95476	5e-05	0.000248463
SclB	chr2L:16837971-16841884	54.6038	211.564	1.95402	5e-05	0.000248463
CG5191	chr3R:20560864-20573000	8.82896	34.2013	1.95374	5e-05	0.000248463
Sap-r	chr3R:30881791-30889062	265.406	1027.96	1.95351	5e-05	0.000248463
CR42646	chr2R:5363252-5367357	0.88359	3.42133	1.95311	5e-05	0.000248463
Lac	chr2R:12453189-12465630	14.7843	57.1124	1.94974	5e-05	0.000248463
dpr7	chr4:247123-253329	0.329658	1.27217	1.94825	0.003	0.0101263
GluRIIC	chr2L:914085-917805	0.796947	3.07236	1.94679	5e-05	0.000248463
CG12880	chr3R:27685631-27692790	4.38173	16.8585	1.9439	5e-05	0.000248463
CG17636	chrX:124369-126714	0.814964	3.12893	1.94086	5e-05	0.000248463
CG11382	chrX:1209969-1211853	3.47343	13.3264	1.93986	5e-05	0.000248463
CG6753	chr3R:12640162-12642482	1.01363	3.88821	1.93958	5e-05	0.000248463
NimC1	chr2L:13973157-13976769	5.8707	22.5184	1.9395	5e-05	0.000248463
CR45195	chr3R:10876383-10879319	2.19049	8.37212	1.93434	5e-05	0.000248463
CG30424	chr2R:24965274-24967298	1.71645	6.55477	1.93312	5e-05	0.000248463
CG7296	chr2L:10686123-10687066	2.59281	9.89511	1.9322	5e-05	0.000248463
CG3077	chr2L:2759923-2765665	10.803	41.2087	1.93151	5e-05	0.000248463
CG1894	chr3R:28484556-28486062	2.26196	8.60119	1.92696	5e-05	0.000248463
pot	chrX:11907408-11917260	5.38339	20.4604	1.92625	5e-05	0.000248463
CG13124	chr2L:9903278-9908633	24.2033	91.9578	1.92577	5e-05	0.000248463
wb	chr2L:14263026-14328262	6.82185	25.7867	1.91839	5e-05	0.000248463
tal-AA	chr3R:13813108-13814648	4.10767	15.488	1.91476	5e-05	0.000248463
M6	chr3L:21507851-21515887	6.61214	24.7904	1.90659	5e-05	0.000248463
Adk1	chr3L:12200321-12204082	19.7002	73.7599	1.90462	5e-05	0.000248463
Ten-a	chrX:12043697-12335214	2.88329	10.7822	1.90287	5e-05	0.000248463
CanA1	chr3R:31039373-31046821	0.568936	2.12599	1.9018	5e-05	0.000248463
Myo28B1	chr2L:7642004-7691061	0.406025	1.51624	1.90085	5e-05	0.000248463
GluRIIE	chr3R:20635479-20652450	3.0005	11.197	1.89983	5e-05	0.000248463
Trim9	chr2L:10544882-10628054	2.62607	9.77893	1.89677	5e-05	0.000248463
CR43637	chrX:2189187-2205373	1.03622	3.85131	1.89402	0.01405	0.0386787
CG44836	chr3L:16390951-16400275	0.592238	2.20024	1.89341	0.01145	0.0324107
Cp1	chr2R:13960674-13967981	267.716	993.106	1.89124	5e-05	0.000248463
ths	chr2R:11756816-11814424	4.23486	15.6991	1.89029	5e-05	0.000248463
Pde1c	chr2L:11814155-11928572	3.81396	14.1378	1.8902	5e-05	0.000248463
CG17244	chr3R:22977269-22978164	1.54576	5.72931	1.89004	5e-05	0.000248463
yellow-k	chr3L:15520315-15521653	2.24672	8.32683	1.88995	5e-05	0.000248463
pck	chrX:1470665-1472325	22.7132	83.9222	1.88552	5e-05	0.000248463
NimB2	chr2L:13963506-13967018	5.18995	19.1748	1.88542	5e-05	0.000248463
CG12395	chrX:16061901-16062898	0.561552	2.07096	1.88281	0.00075	0.00296256
CG10737	chr2R:19164142-19178223	20.1603	73.8175	1.87245	5e-05	0.000248463
Cyp12e1	chr3R:10434788-10436704	1.96134	7.16293	1.86871	5e-05	0.000248463
CG42666	chrX:1773718-1853667	11.009	40.0849	1.86438	5e-05	0.000248463
cher	chr3R:17088279-17125389	36.4443	132.567	1.86296	5e-05	0.000248463
CG42598	chr3L:26354139-26371356	0.289911	1.05236	1.85995	0.0093	0.0271518
veil	chr2R:17477564-17493169	8.71407	31.5765	1.85743	5e-05	0.000248463
bib	chr2L:9983670-9995538	3.15466	11.4196	1.85596	5e-05	0.000248463
CG14968	chr3L:3299335-3303112	3.12499	11.3111	1.85581	5e-05	0.000248463
Ahcy89E	chr3R:16978438-16982158	2.04503	7.39804	1.85502	5e-05	0.000248463
CG30026	chr2R:11408575-11409449	3.3344	12.0097	1.8487	5e-05	0.000248463
CG5895	chr3L:16035484-16037227	0.61638	2.21996	1.84864	5e-05	0.000248463
CG6329	chr2R:13826370-13833503	2.67859	9.62577	1.84543	5e-05	0.000248463
CG10413	chr2L:18599754-18605249	25.0774	90.0775	1.84478	5e-05	0.000248463
CG18031	chrX:2189187-2205373	0.89558	3.21292	1.84299	0.018	0.0477769
CR43626	chr3L:3249339-3254504	1.2051	4.32006	1.8419	5e-05	0.000248463
Cpr78Ca	chr3L:21291859-21292800	0.497061	1.77852	1.83918	0.005	0.0158539
Esyt2	chr3R:24544718-24556549	12.0587	43.1098	1.83794	5e-05	0.000248463
CG8129	chr3R:9365397-9394546	0.769677	2.74618	1.8351	0.00425	0.0137626
ham	chr2L:18762873-18792906	4.05518	14.4583	1.83406	5e-05	0.000248463
CG11221	chr2L:6742501-6756133	0.756776	2.68701	1.82807	5e-05	0.000248463
CG6006	chr3R:16154981-16171766	13.2676	47.0568	1.8265	5e-05	0.000248463
pyx	chr3L:216624-223069	2.49238	8.82914	1.82475	5e-05	0.000248463
CG41520	chr2R:1649060-1778937	5.37571	19.0286	1.82364	5e-05	0.000248463
CR44283	chr2R:9161483-9161998	1.48966	5.26508	1.82147	0.0007	0.00278638
TpnC47D	chr2R:11273844-11275286	12.5831	44.4614	1.82107	5e-05	0.000248463
Rpt3R	chr3R:9754734-9759313	1.82348	6.4427	1.82097	5e-05	0.000248463
CG6891	chrX:18775227-18783494	119.697	422.631	1.82001	5e-05	0.000248463
Inx7	chrX:6991611-7011145	16.8694	59.4945	1.81835	0.00115	0.00433365
CG12730	chrX:5516607-5518771	16.1082	56.7895	1.81783	5e-05	0.000248463
Pkcdelta	chrX:12432223-12453650	4.62095	16.2788	1.81673	5e-05	0.000248463
Pvr	chr2L:8220979-8239878	15.0205	52.8953	1.81621	5e-05	0.000248463
CR44366	chr2R:13578035-13579626	0.575886	2.02224	1.8121	0.0002	0.000898621
CG2145	chrX:10927398-10929712	3.29137	11.5542	1.81166	5e-05	0.000248463
GstO3	chr3L:8518884-8520295	10.56	36.9697	1.80774	5e-05	0.000248463
TM4SF	chr2R:23878196-23882927	2.23475	7.81901	1.80687	0.0078	0.0233381
r-cup	chrX:21023389-21025888	0.336775	1.17818	1.8067	0.0001	0.000474708
Spn88Ea	chr3R:15196597-15206447	31.9912	111.71	1.80402	5e-05	0.000248463
Myo61F	chr3L:1318479-1329617	15.6953	54.803	1.80393	5e-05	0.000248463
CG18507	chr2L:13665524-13672967	3.57664	12.4743	1.80228	5e-05	0.000248463
CG1648	chr2R:9810973-9820053	45.834	159.574	1.79974	5e-05	0.000248463
Caps	chr4:1230836-1271759	2.34721	8.16879	1.79917	5e-05	0.000248463
sals	chr3R:11437546-11467372	3.37146	11.7324	1.79905	5e-05	0.000248463
CG10013	chr3R:12323520-12325210	2.03725	7.08175	1.79749	5e-05	0.000248463
Gfat1	chr3R:4126441-4137882	2.90527	10.0936	1.79669	5e-05	0.000248463
CG13868	chr2R:20308779-20316917	15.7743	54.7709	1.79583	5e-05	0.000248463
mura	chr3R:9535624-9551806	4.45624	15.4701	1.79558	5e-05	0.000248463
CG13796	chr2L:7727156-7732670	3.38395	11.7388	1.7945	5e-05	0.000248463
CG14879	chr3R:16342317-16349226	21.7246	75.3229	1.79376	5e-05	0.000248463
CG11671	chr3R:8287875-8288613	2.68438	9.29772	1.79229	5e-05	0.000248463
CR45054	chr3R:10083380-10090525	5.37067	18.5784	1.79045	5e-05	0.000248463
TyrRII	chr3R:17736610-17747470	0.984052	3.40311	1.79005	5e-05	0.000248463
CG6074	chr3R:27102987-27106184	16.9284	58.4325	1.78733	5e-05	0.000248463
cbt	chr2L:476219-540560	21.9136	75.4608	1.7839	5e-05	0.000248463
cv-c	chr3R:14391682-14481713	7.24373	24.8973	1.78119	5e-05	0.000248463
CG14741	chr3R:12068374-12090612	1.79942	6.16593	1.77679	5e-05	0.000248463
CG6324	chrX:15476090-15481722	0.563465	1.93051	1.77659	5e-05	0.000248463
CG10440	chr2R:21560245-21576035	0.719423	2.46465	1.77647	5e-05	0.000248463
CG11619	chr3L:18985904-18988323	0.381277	1.30571	1.77592	5e-05	0.000248463
CG33143	chr2R:22614327-22635942	1.03401	3.53679	1.77419	5e-05	0.000248463
CG6191	chr2R:13580312-13593339	21.9507	74.9523	1.77171	5e-05	0.000248463
ClC-a	chr3R:11797243-11813207	4.97028	16.9584	1.7706	5e-05	0.000248463
CG31469	chr3R:13709158-13709939	1.16441	3.97135	1.77003	0.00135	0.00499641
Inx2	chrX:6991611-7011145	128.342	437.679	1.76988	5e-05	0.000248463
CG14253	chr3R:26978540-26988517	2.51458	8.57271	1.76943	5e-05	0.000248463
CG42268	chr3L:9734011-9760395	4.87489	16.6141	1.76897	5e-05	0.000248463
Neurochondrin	chr3R:6468436-6471016	18.7828	63.9389	1.76728	5e-05	0.000248463
Exn	chr3L:16970012-16994388	6.76028	22.9777	1.76508	5e-05	0.000248463
Traf4	chr2L:4361924-4380716	4.72194	16.0391	1.76414	5e-05	0.000248463
CG8239	chrX:15749165-15760733	9.48154	32.1935	1.76358	5e-05	0.000248463
Mdr65	chr3L:6240499-6245746	1.13445	3.84133	1.75961	5e-05	0.000248463
CG4666	chrX:6076071-6077786	4.42937	14.9702	1.75692	5e-05	0.000248463
CG5059	chr3L:20514597-20519393	40.1687	134.903	1.74777	5e-05	0.000248463
ifc	chr2L:5986347-5988854	77.2469	259.299	1.74707	5e-05	0.000248463
CG12992	chrX:17579860-17599314	0.977266	3.27945	1.74663	0.00395	0.0128925
Cyp9f2	chr3R:12403339-12406028	18.2926	61.2806	1.74417	5e-05	0.000248463
net	chr2L:82420-87387	1.1252	3.76775	1.74353	5e-05	0.000248463
rdhB	chr3R:22351695-22356264	0.418974	1.40122	1.74175	0.00665	0.0203074
Idgf5	chr2R:18393665-18395282	0.94833	3.16889	1.74051	5e-05	0.000248463
CG32191	chr3L:17806450-17809146	0.382042	1.27367	1.73719	5e-05	0.000248463
wgn	chrX:18624041-18634908	13.1163	43.7153	1.73678	5e-05	0.000248463
Hydr2	chr2L:3163644-3169462	36.4217	121.331	1.73608	5e-05	0.000248463
sgl	chr3L:6958345-6964758	35.6554	118.749	1.73572	5e-05	0.000248463
CG33062	chr3L:19441718-19446444	2.3312	7.75026	1.73317	5e-05	0.000248463
CG13091	chr2L:8519689-8521809	0.592442	1.96757	1.73167	5e-05	0.000248463
CG44325	chrX:9069599-9078499	85.5708	284.165	1.73154	5e-05	0.000248463
CG14183	chr3L:20024686-20029020	0.560334	1.8599	1.73086	0.00055	0.00224074
Glut4EF	chr3R:9874680-9995364	7.00054	23.1877	1.72782	5e-05	0.000248463
Rhp	chrX:15788896-15793632	2.13571	7.0716	1.72732	5e-05	0.000248463
CG10947	chr2L:20385292-20414800	0.555196	1.83684	1.72616	5e-05	0.000248463
CG1942	chr2R:7712577-7714182	0.756262	2.49955	1.72471	0.00015	0.000689525
CG3746	chr2R:22648994-22649750	6.57543	21.7134	1.72343	5e-05	0.000248463
CG8519	chr3L:6704859-6709000	0.607799	2.00432	1.72145	0.0001	0.000474708
TMS1	chr3L:16412721-16417177	40.7977	134.504	1.72109	5e-05	0.000248463
GlcAT-P	chr3L:11176953-11197536	9.65233	31.8007	1.72011	5e-05	0.000248463
CG15247	chrX:9874492-9876672	1.00886	3.31751	1.71738	5e-05	0.000248463
srp	chr3R:15986151-16004081	4.59483	15.0913	1.71563	5e-05	0.000248463
CG30456	chr2R:17100240-17107542	9.44725	31.0235	1.71539	5e-05	0.000248463
Mgat2	chr3R:30015512-30022221	5.80859	19.0698	1.71503	5e-05	0.000248463
CG10469	chr3L:6082882-6094747	3.38974	11.0949	1.71065	0.0001	0.000474708
CG45078	chr3R:10768000-10777374	17.0426	55.7496	1.70981	5e-05	0.000248463
conv	chr2R:14270728-14275495	0.878706	2.87401	1.70961	5e-05	0.000248463
CG2709	chrX:2726706-2727489	2.70785	8.84764	1.70814	5e-05	0.000248463
Dif	chr2L:17410640-17433161	11.3586	37.0435	1.70543	5e-05	0.000248463
CG34253	chr3L:18081120-18087320	1.85137	6.03312	1.70431	0.00205	0.00722491
mthl14	chr3L:247490-257954	4.1941	13.5981	1.69697	0.00125	0.00465972
PGRP-LD	chr3L:5780050-5786718	13.7396	44.5164	1.69599	5e-05	0.000248463
Tgi	chr3L:13486796-13502492	13.852	44.8277	1.69429	5e-05	0.000248463
Nrg	chrX:8517372-8555170	33.7945	109.339	1.69395	5e-05	0.000248463
CG42711	chr2L:13914724-13956188	5.00903	16.2045	1.69379	5e-05	0.000248463
CG12065	chrX:8574305-8588528	23.9444	77.3647	1.69199	5e-05	0.000248463
pinta	chr3R:22423315-22424929	6.83003	22.0113	1.68828	5e-05	0.000248463
CG43861	chr2L:19968683-20017282	0.795568	2.56093	1.68661	5e-05	0.000248463
regucalcin	chrX:12012376-12017961	65.6781	211.094	1.6844	5e-05	0.000248463
amd	chr2L:19110153-19114110	0.612989	1.96989	1.68418	0.0001	0.000474708
CG11200	chr2R:20304516-20308671	25.4597	81.788	1.68368	5e-05	0.000248463
CG31869	chr2L:10772037-10801109	9.13053	29.3202	1.68313	5e-05	0.000248463
wbl	chr2R:19249394-19250917	5.80198	18.6008	1.68075	5e-05	0.000248463
CG31323	chr3R:26170846-26188807	5.15139	16.4668	1.67652	5e-05	0.000248463
CG6310	chr3L:11069045-11069864	34.3618	109.815	1.67619	5e-05	0.000248463
CR45366	chr2L:305934-358174	11.6125	37.0959	1.67558	0.00055	0.00224074
CG4213	chr2L:396594-402198	1.70424	5.44142	1.67485	5e-05	0.000248463
CG8854	chr2R:12224460-12229310	0.694085	2.21587	1.67469	5e-05	0.000248463
Shab	chr3L:2895016-2959579	0.961715	3.06786	1.67355	5e-05	0.000248463
CG9780	chr3R:4280220-4304604	2.07181	6.6077	1.67326	5e-05	0.000248463
GluRIID	chr3R:20635479-20652450	3.8785	12.3472	1.67062	5e-05	0.000248463
Pif1A	chr3R:8774285-8801176	16.2599	51.7234	1.6695	5e-05	0.000248463
PKD	chr3R:18303278-18314407	0.963183	3.05718	1.66632	5e-05	0.000248463
CR43148	chr2L:21624678-21626190	0.724087	2.29815	1.66624	0.001	0.00383166
CG5773	chr2R:18042295-18043744	1.912	6.0615	1.66459	0.0001	0.000474708
CG3246	chr2L:3457301-3461952	1.93859	6.1355	1.66217	0.00605	0.0187171
CG34445	chr2R:22647891-22648478	18.9344	59.8473	1.66028	5e-05	0.000248463
Liprin-gamma	chr2R:22333125-22373109	1.07254	3.38954	1.66006	5e-05	0.000248463
frma	chrX:5446655-5496052	2.18388	6.90105	1.65992	5e-05	0.000248463
CG7083	chr3L:8340313-8344404	11.8566	37.4497	1.65926	5e-05	0.000248463
qjt	chr3L:17479095-17486230	1.34553	4.24722	1.65834	5e-05	0.000248463
Tsf1	chrX:18387083-18390344	25.3578	80.0292	1.6581	5e-05	0.000248463
RabX1	chr2R:23519838-23523613	7.86739	24.8179	1.65742	5e-05	0.000248463
CtsB1	chrX:13779846-13782170	73.1959	230.892	1.65738	5e-05	0.000248463
CG12991	chrX:17579860-17599314	9.04758	28.5235	1.65654	5e-05	0.000248463
CG11409	chrX:1329517-1341587	1.79889	5.67075	1.65643	5e-05	0.000248463
CG10924	chr2R:18527429-18535749	3.65416	11.483	1.65189	5e-05	0.000248463
sqa	chr2R:9716347-9748121	3.0867	9.69376	1.65099	5e-05	0.000248463
Men	chr3R:12713102-12722442	62.8163	197.138	1.64999	5e-05	0.000248463
GstD2	chr3R:12371970-12372704	1.95764	6.14266	1.64975	5e-05	0.000248463
Ect3	chr3R:11994174-12005473	9.2014	28.7793	1.64511	5e-05	0.000248463
KP78a	chr3R:11328479-11407627	0.408468	1.27753	1.64506	5e-05	0.000248463
Hnf4	chr2L:8687225-8709611	20.5684	64.3292	1.64504	5e-05	0.000248463
CG9628	chr3L:14622795-14632077	15.1827	47.3259	1.6402	5e-05	0.000248463
CG2789	chr2L:553741-560523	63.4126	196.959	1.63505	5e-05	0.000248463
Karl	chrX:11787380-11792253	4.05849	12.6046	1.63494	5e-05	0.000248463
rpr	chr3L:18397534-18398435	0.905462	2.80981	1.63375	0.0002	0.000898621
CG8008	chr2R:9157906-9161436	6.1191	18.9828	1.6333	5e-05	0.000248463
Npc1a	chr2L:10213811-10221216	36.7679	114.016	1.63272	5e-05	0.000248463
CG8596	chr3L:7335441-7345183	7.03098	21.7871	1.63168	0.01825	0.0483448
CG6040	chr3R:19096960-19131929	7.78735	24.1061	1.6302	5e-05	0.000248463
CG5390	chr2L:10304068-10306594	15.2568	47.1735	1.62852	5e-05	0.000248463
CG14629	chrX:1047241-1134896	20.5916	63.6571	1.62826	5e-05	0.000248463
CG15930	chrX:5313257-5317295	3.52075	10.877	1.62732	5e-05	0.000248463
CG12541	chrX:7021607-7066052	6.31742	19.4985	1.62595	5e-05	0.000248463
CG11321	chr2L:6759828-6772755	1.41796	4.37448	1.62529	0.0001	0.000474708
CG32280	chr3L:3162179-3169080	13.0641	40.2828	1.62455	0.00015	0.000689525
CG5381	chr2L:10314791-10324990	9.60094	29.5583	1.62232	0.00045	0.00187059
CR44807	chr2R:23812184-23818327	3.00375	9.23952	1.62105	5e-05	0.000248463
CG14834	chr3L:7345697-7347123	3.11753	9.57128	1.61831	5e-05	0.000248463
CG10062	chr2R:19375312-19380174	4.08605	12.5377	1.6175	5e-05	0.000248463
CG1213	chr3R:5841169-5846568	5.88552	18.043	1.6162	5e-05	0.000248463
CR43459	chr3R:10093760-10100302	2.84362	8.7101	1.61496	5e-05	0.000248463
Cyp310a1	chr2L:18617255-18661776	1.6639	5.09581	1.61475	0.0145	0.0397333
daw	chr2L:2805260-2812376	2.14534	6.56415	1.6134	5e-05	0.000248463
CG17841	chrX:10368051-10385861	13.8605	42.4053	1.61326	5e-05	0.000248463
noe	chr3L:17396030-17421514	11.3278	34.6252	1.61195	5e-05	0.000248463
Fatp	chr2L:10510671-10517218	10.2559	31.3242	1.61082	5e-05	0.000248463
CG3770	chr2R:24943391-24948378	11.0576	33.7358	1.60925	5e-05	0.000248463
CR45268	chr2R:22655548-22657135	0.620518	1.89138	1.6079	0.01325	0.0367736
CG4842	chr3L:16368388-16369518	4.02838	12.254	1.60498	5e-05	0.000248463
CG14227	chrX:19687790-19688948	1.0113	3.07548	1.60461	0.00035	0.0014931
ckn	chr2R:14963291-14980795	13.9402	42.379	1.6041	5e-05	0.000248463
CG15431	chr2L:4403991-4441282	1.39781	4.24326	1.602	5e-05	0.000248463
sda	chr3R:26915760-26945309	14.8462	45.0381	1.60105	5e-05	0.000248463
CG14372	chr3R:13450589-13466106	0.385132	1.16718	1.5996	5e-05	0.000248463
CG9555	chr2L:8991734-8993632	0.677043	2.05099	1.599	0.0021	0.0073744
CG12204	chrX:19492420-19494401	6.73738	20.3737	1.59645	5e-05	0.000248463
CG9170	chrX:15977966-15982944	0.615511	1.86052	1.59585	5e-05	0.000248463
CG11400	chr2R:17134128-17135345	8.36951	25.2033	1.59039	5e-05	0.000248463
CG9593	chr3R:15802274-15803653	1.27941	3.85239	1.59028	5e-05	0.000248463
Dscam3	chr3R:17473934-17505667	1.10998	3.33969	1.58918	5e-05	0.000248463
Cyp4g15	chrX:11477057-11483233	4.49387	13.5152	1.58855	5e-05	0.000248463
CG10916	chr2R:18173668-18180197	6.29514	18.9271	1.58815	0.0012	0.00449958
Npc2a	chr2L:1988289-1988940	104.603	314.114	1.58636	5e-05	0.000248463
pst	chr3L:7357274-7360263	31.2037	93.6957	1.58626	5e-05	0.000248463
Gel	chr3R:4235216-4242717	21.9833	65.9591	1.58516	5e-05	0.000248463
PGRP-SA	chrX:11561642-11562779	2.21088	6.63212	1.58485	5e-05	0.000248463
bru-3	chr3L:13521906-13803400	6.28481	18.8499	1.58461	5e-05	0.000248463
sog	chrX:15603282-15633434	4.47058	13.395	1.58316	5e-05	0.000248463
CG13920	chr3L:1648634-1652900	10.0819	30.0955	1.57778	5e-05	0.000248463
CG44085	chr2L:13261007-13286538	21.6485	64.5644	1.57647	5e-05	0.000248463
Rbp9	chr2L:2954761-2969638	14.7163	43.8135	1.57396	5e-05	0.000248463
CG8740	chr2R:8735809-8759590	2.42706	7.22572	1.57393	5e-05	0.000248463
h	chr3L:8675758-8679253	17.9745	53.4226	1.5715	5e-05	0.000248463
CR45668	chrX:5879868-5899989	6.79053	20.0846	1.56449	5e-05	0.000248463
Atg9	chr2R:16294399-16297232	8.70975	25.7425	1.56345	5e-05	0.000248463
CG14590	chr2R:6078640-6080572	1.04127	3.07264	1.56113	5e-05	0.000248463
NijC	chr3R:12695128-12704875	5.86377	17.2989	1.56078	0.01345	0.0372608
mthl4	chr2R:17445184-17447483	7.00183	20.6288	1.55885	5e-05	0.000248463
CG43729	chr2R:15401095-15471884	5.71234	16.7842	1.55495	5e-05	0.000248463
LM408	chr2L:10457657-10462472	39.6997	116.522	1.5534	5e-05	0.000248463
CG7720	chr3R:18759235-18795169	1.02794	3.00812	1.5491	5e-05	0.000248463
CG31997	chr4:154653-156060	38.6445	112.903	1.54675	5e-05	0.000248463
alpha-Est7	chr3R:7519562-7523753	4.32719	12.6323	1.54562	5e-05	0.000248463
Ppt2	chr2L:11280056-11281920	10.0308	29.267	1.54485	5e-05	0.000248463
CG43295	chr3L:16105851-16106428	2.26754	6.61469	1.54454	0.0001	0.000474708
CG6424	chr2R:17699096-17719346	18.1014	52.8001	1.54444	5e-05	0.000248463
Rgk1	chr2R:19311147-19356525	1.92038	5.60101	1.54429	5e-05	0.000248463
CG15628	chr2L:4821773-4828945	1.46625	4.26585	1.5407	5e-05	0.000248463
CR42875	chr3R:7128086-7129067	0.961029	2.79479	1.54009	0.00165	0.00595819
CG33093	chr3R:22530693-22531922	0.414998	1.20555	1.53851	0.01725	0.0460998
Nlg1	chr3R:7658246-7694874	5.38786	15.6486	1.53825	5e-05	0.000248463
Nep2	chr3R:4719457-4731878	6.51098	18.887	1.53644	5e-05	0.000248463
CG43897	chr3L:9813846-9834345	18.2669	52.9676	1.53588	5e-05	0.000248463
Adk3	chr3R:10885539-10896418	31.4254	91.0948	1.53544	5e-05	0.000248463
Inos	chr2R:7454921-7458874	108.091	313.199	1.53483	5e-05	0.000248463
cold	chr2L:574290-576896	29.7413	86.1562	1.53448	5e-05	0.000248463
CG15784	chrX:5429570-5432526	6.79132	19.6488	1.53268	5e-05	0.000248463
CG6983	chr3L:8443041-8449377	61.0375	176.544	1.53226	5e-05	0.000248463
CG31821	chr2L:15900934-15902410	0.658043	1.90312	1.53211	0.0004	0.00168445
kon	chr2L:18485416-18503978	3.02813	8.75655	1.53194	5e-05	0.000248463
Eip93F	chr3R:21949113-22014539	4.77972	13.8181	1.53156	5e-05	0.000248463
Eip63F-1	chr3L:3909972-3935992	9.56654	27.6406	1.53072	5e-05	0.000248463
CG17560	chr3R:16617949-16619878	1.02866	2.96925	1.52933	5e-05	0.000248463
Scgdelta	chrX:1735944-1754065	9.88823	28.5359	1.529	5e-05	0.000248463
CG10621	chr2L:18952205-18954431	5.36565	15.4828	1.52884	5e-05	0.000248463
CG32647	chrX:12765265-12784958	1.31021	3.77993	1.52856	5e-05	0.000248463
Msr-110	chr3L:5566918-5577348	28.9319	83.4286	1.52788	5e-05	0.000248463
CG33521	chr4:1185767-1196848	18.5346	53.3421	1.52506	5e-05	0.000248463
CG13631	chr3R:24769350-24770933	8.33023	23.9644	1.52447	5e-05	0.000248463
CG9416	chr2R:19363640-19373702	16.6485	47.8566	1.52332	5e-05	0.000248463
capu	chr2L:3872645-3902860	9.25435	26.6008	1.52327	5e-05	0.000248463
Jheh3	chr2R:18860374-18862078	8.47619	24.3582	1.52292	5e-05	0.000248463
CG10178	chr2L:18509559-18513512	9.31629	26.7682	1.52269	5e-05	0.000248463
gbb	chr2R:23851561-23853247	18.7795	53.9224	1.52173	5e-05	0.000248463
Atg3	chr3L:18748686-18750483	13.1344	37.6925	1.52093	5e-05	0.000248463
CG6503	chr3R:26424697-26425105	42.2507	121.234	1.52074	5e-05	0.000248463
eater	chr3R:27095866-27099679	1.82094	5.19879	1.5135	5e-05	0.000248463
Ance-4	chr2R:9039727-9042142	1.26913	3.61315	1.50941	5e-05	0.000248463
CG31431	chr3R:21870680-21873640	6.39496	18.1815	1.50747	5e-05	0.000248463
cv-d	chr3R:15844465-15853581	1.16288	3.30244	1.50583	5e-05	0.000248463
CG14964	chr3L:3172816-3178580	2.64545	7.50363	1.50408	5e-05	0.000248463
Rgk3	chr2R:21255164-21280995	3.48735	9.87494	1.50164	5e-05	0.000248463
Ms	chr3R:24341550-24343825	1.73437	4.90862	1.50091	5e-05	0.000248463
TwdlBeta	chr2R:11862536-11863252	2.01699	5.69523	1.49755	0.00015	0.000689525
CG7675	chr3R:18378123-18381178	19.6902	55.5858	1.49724	5e-05	0.000248463
CG5023	chr3R:20169434-20174872	54.3533	153.379	1.49666	5e-05	0.000248463
CR43314	chr2L:11952199-11971094	1.7235	4.84623	1.49152	5e-05	0.000248463
CG31344	chr3R:15223377-15225329	9.9011	27.8077	1.48983	5e-05	0.000248463
CAH1	chr2L:13803625-13811474	1.34985	3.78831	1.48875	0.00125	0.00465972
CG1674	chr4:230729-245903	31.9583	89.5283	1.48616	5e-05	0.000248463
18w	chr2R:20111510-20116932	15.0898	42.2277	1.48461	5e-05	0.000248463
CG7924	chr3L:14233468-14234609	0.419562	1.17289	1.48311	0.01055	0.0302588
CG6972	chr3R:22700581-22707278	2.80135	7.82845	1.48261	5e-05	0.000248463
Oat	chr3L:19647279-19649851	42.6535	118.921	1.47926	5e-05	0.000248463
CG10151	chr2R:14753336-14756288	1.52559	4.24976	1.47802	5e-05	0.000248463
Idgf1	chr2L:16400174-16450508	4.84956	13.4998	1.47701	5e-05	0.000248463
CG33460	chr2R:15694091-15695232	0.521987	1.45041	1.47437	0.0135	0.0373855
CG6218	chr3R:15333265-15343256	23.8826	66.3545	1.47423	5e-05	0.000248463
IP3K1	chr2L:9782383-9788499	34.449	95.5714	1.47212	5e-05	0.000248463
fog	chrX:22824316-22885541	24.7728	68.7247	1.47207	5e-05	0.000248463
CG42260	chr2R:22740998-22798289	0.559998	1.55352	1.47205	5e-05	0.000248463
Flo1	chr2R:15566270-15573991	17.8399	49.4289	1.47025	5e-05	0.000248463
Nmda1	chr2R:12875163-12883253	57.5485	159.337	1.46924	5e-05	0.000248463
GABA-B-R3	chr2L:749944-762399	0.868665	2.4034	1.46821	5e-05	0.000248463
CG10132	chr2L:19518823-19526368	1.30576	3.61063	1.46736	5e-05	0.000248463
Cont	chr3R:4381305-4387018	17.5743	48.5563	1.46619	5e-05	0.000248463
CG10505	chr2R:21282297-21290343	3.72125	10.2481	1.4615	5e-05	0.000248463
AstA-R2	chr3R:28737108-28744782	3.1567	8.67738	1.45884	5e-05	0.000248463
CG9090	chr2R:20279065-20281127	6.2254	17.1087	1.45849	5e-05	0.000248463
CG30101	chr2R:17408257-17410204	0.421229	1.15739	1.4582	0.00055	0.00224074
Aldh-III	chr2R:7466878-7477162	25.5903	70.1577	1.45501	5e-05	0.000248463
Whamy	chr3R:9771794-9774419	1.44193	3.94517	1.45208	5e-05	0.000248463
Rgl	chr3L:13906896-13925335	15.8385	43.3231	1.4517	5e-05	0.000248463
CG30401	chr2R:21985625-21986938	0.933527	2.55275	1.45129	0.00015	0.000689525
CG13840	chr3R:22814482-22816178	0.464589	1.26972	1.45048	0.00135	0.00499641
CG42524	chr2R:15613853-15657214	1.85052	5.05741	1.45047	5e-05	0.000248463
CG32486	chr3L:3055907-3070839	16.2049	44.2875	1.45047	5e-05	0.000248463
Zasp66	chr3L:8624370-8638813	75.7068	206.556	1.44804	5e-05	0.000248463
nrm	chr3L:22998371-23040300	15.0406	40.9643	1.44551	5e-05	0.000248463
CG11210	chr2R:8098683-8106318	22.113	59.9705	1.43936	5e-05	0.000248463
Mf	chr3R:15150374-15196210	177.873	482.195	1.43877	5e-05	0.000248463
CG16799	chr2R:20646359-20661070	2.16392	5.86357	1.43813	5e-05	0.000248463
CG5375	chr2L:10328199-10331116	0.464354	1.25785	1.43766	0.00025	0.00110072
CG5910	chr3L:20442418-20452864	5.34367	14.4584	1.436	0.0001	0.000474708
CG32982	chr2L:9125736-9163721	1.70252	4.60381	1.43516	5e-05	0.000248463
CG13650	chr3R:25109225-25112516	3.12446	8.44568	1.43461	5e-05	0.000248463
nrv3	chr2L:21379999-21393319	2.59227	7.00623	1.43442	5e-05	0.000248463
CG2010	chr3R:29494781-29498923	4.39786	11.8844	1.4342	5e-05	0.000248463
Syx17	chr3L:4403486-4406059	6.99724	18.9067	1.43404	0.00035	0.0014931
hiw	chrX:15010136-15063429	0.954027	2.57667	1.43341	0.0007	0.00278638
Tsp42Eg	chr2R:7028910-7033233	35.0469	94.6104	1.43271	5e-05	0.000248463
RhoGAP102A	chr4:254996-265574	5.13777	13.8561	1.4313	5e-05	0.000248463
CG13751	chr2R:8900240-8901375	55.4005	149.397	1.43118	5e-05	0.000248463
jdp	chr3R:30517058-30527037	1.06639	2.8749	1.43078	0.00015	0.000689525
CG15203	chrX:11066551-11068379	0.853151	2.29794	1.42946	0.0154	0.0418018
Best1	chr3R:10161463-10170487	21.6844	58.3872	1.429	5e-05	0.000248463
RabX4	chr3R:24826664-24829959	1.23747	3.32655	1.42664	0.00765	0.0229548
CG43078	chr3L:8576807-8600879	6.76178	18.1582	1.42515	5e-05	0.000248463
alpha-Est4	chr3R:7536686-7538615	1.55482	4.17306	1.42436	5e-05	0.000248463
CG3164	chr2L:114725-157666	42.0229	112.723	1.42353	5e-05	0.000248463
tna	chr3L:10857888-10879037	7.90939	21.2059	1.42283	5e-05	0.000248463
Pvf3	chr2L:7098187-7157695	2.52303	6.75761	1.42135	5e-05	0.000248463
CG9747	chr3R:30185422-30191252	8.51958	22.744	1.41663	5e-05	0.000248463
jp	chr2L:9547719-9566750	9.7392	25.9848	1.41579	5e-05	0.000248463
DOR	chr3L:4406942-4420648	12.8134	34.1756	1.41531	5e-05	0.000248463
CG3775	chrX:12785562-12897327	2.10407	5.60994	1.4148	0.00275	0.00937913
CG8300	chrX:7104884-7110321	26.4326	70.4331	1.41393	5e-05	0.000248463
ACXD	chr3L:2237607-2243719	1.44172	3.82482	1.4076	5e-05	0.000248463
CG18619	chr2L:10264124-10265229	25.7915	68.3875	1.40684	5e-05	0.000248463
CG13733	chr3L:17477794-17478926	0.42134	1.11617	1.4055	0.00845	0.0249987
Ubpy	chr3R:21134261-21138214	29.1592	77.1573	1.40385	5e-05	0.000248463
Prat2	chr3L:6911998-6914876	3.02532	8.00111	1.40311	5e-05	0.000248463
CG5902	chr3R:23986641-23988738	17.3875	45.9699	1.40264	5e-05	0.000248463
sqh	chrX:6223060-6225140	93.2568	246.383	1.40162	5e-05	0.000248463
CG5921	chrX:6050827-6065646	2.43934	6.43348	1.39911	5e-05	0.000248463
hoe1	chr2L:4908580-4932384	27.0935	71.3996	1.39797	5e-05	0.000248463
NtR	chr2R:22127807-22131299	7.48269	19.716	1.39774	5e-05	0.000248463
CG31826	chr2L:15771262-15773113	8.59381	22.5955	1.39467	5e-05	0.000248463
Atg8a	chrX:10764877-10768338	112.805	296.192	1.39271	5e-05	0.000248463
CG9640	chr2R:17044742-17046768	1.58522	4.15822	1.39128	5e-05	0.000248463
CR44043	chr2R:1349391-1443935	1.06016	2.78077	1.3912	0.0029	0.00983523
CG2233	chrX:8035740-8037517	36.6085	96.0175	1.39112	5e-05	0.000248463
CG30196	chr2R:22654804-22655392	6.06943	15.9157	1.39082	5e-05	0.000248463
ush	chr2L:476219-540560	3.92478	10.2911	1.39072	5e-05	0.000248463
CG5704	chr3L:2169552-2170971	4.74089	12.4194	1.38937	5e-05	0.000248463
Sodh-2	chr3R:10876383-10879319	3.16352	8.28208	1.38846	5e-05	0.000248463
Mec2	chrX:19188034-19190193	1.88508	4.93139	1.38737	5e-05	0.000248463
Treh	chr2R:21074017-21091004	62.4733	163.335	1.38652	5e-05	0.000248463
Cerk	chr3R:5358872-5368306	19.1145	49.9556	1.38598	5e-05	0.000248463
Cht3	chr2L:22999573-23025915	1.04984	2.74261	1.38538	5e-05	0.000248463
Cyp4g1	chrX:268508-470726	71.5983	186.908	1.38433	5e-05	0.000248463
Tango9	chr3R:11973089-11974910	28.2454	73.7261	1.38416	5e-05	0.000248463
Mes2	chr3L:22945656-22952248	16.2932	42.5008	1.38322	5e-05	0.000248463
HP1D3csd	chrX:19190213-19191029	0.780217	2.03364	1.38212	0.00525	0.0165465
CR45473	chrX:140972-142197	4.47991	11.6743	1.38179	5e-05	0.000248463
Dmtn	chr3R:6389161-6405895	18.2414	47.4859	1.38028	5e-05	0.000248463
by	chr3R:9528237-9533011	21.6221	56.2591	1.37958	5e-05	0.000248463
Nhe3	chr2L:6677834-6684364	21.2538	55.2747	1.3789	5e-05	0.000248463
scyl	chr3L:11252306-11256172	71.8193	186.256	1.37484	5e-05	0.000248463
Nrx-1	chr3R:22468511-22486969	2.46108	6.38001	1.37426	5e-05	0.000248463
Odc1	chr2R:8004823-8006672	1.77198	4.58737	1.3723	5e-05	0.000248463
Cyp9b2	chr2R:7130276-7132139	1.22709	3.17278	1.3705	5e-05	0.000248463
CG4847	chr2R:17511512-17513855	1.93581	5.00219	1.36962	5e-05	0.000248463
elB	chr2L:14390627-14409549	7.44212	19.195	1.36695	5e-05	0.000248463
CG9932	chr2L:13021867-13060140	19.0971	49.2401	1.36648	5e-05	0.000248463
CR42862	chr3L:223851-230964	117.455	302.212	1.36345	5e-05	0.000248463
GNBP2	chr3L:18673473-18675413	1.32488	3.4	1.35967	5e-05	0.000248463
RNaseX25	chr3L:7970587-7974991	33.8618	86.8896	1.35952	5e-05	0.000248463
Tsp42Ee	chr2R:7012253-7018362	446.816	1144.52	1.35698	5e-05	0.000248463
CG8839	chr2R:12339609-12344617	27.3376	70.0026	1.35652	5e-05	0.000248463
CG8586	chr2R:8691447-8696245	2.70329	6.92044	1.35615	5e-05	0.000248463
CG10019	chr2L:3730465-3754617	0.787279	2.01483	1.35571	5e-05	0.000248463
MFS10	chrX:13128951-13134839	6.09556	15.595	1.35525	5e-05	0.000248463
CR44042	chr2R:1348166-1349167	8.56215	21.8943	1.35451	5e-05	0.000248463
KCNQ	chr2R:10142337-10192394	2.1802	5.57367	1.35417	0.00065	0.00260512
CG5177	chr2L:7405226-7409809	36.751	93.9039	1.3534	5e-05	0.000248463
CG5577	chr3L:17839790-17841427	4.7584	12.1408	1.35132	5e-05	0.000248463
CG31777	chr2L:3706550-3707063	5.06274	12.9161	1.35117	0.0003	0.00129904
TotA	chr3R:20871035-20871700	3.84953	9.82003	1.35104	5e-05	0.000248463
SH3PX1	chr3L:9710421-9713827	26.029	66.3651	1.3503	5e-05	0.000248463
tw	chrX:784745-790089	0.707158	1.79803	1.34631	0.00085	0.0033131
frtz	chr2L:1710461-1715851	4.82036	12.2418	1.34461	5e-05	0.000248463
Sur	chr2L:10182556-10199117	3.85933	9.79787	1.34412	5e-05	0.000248463
CG43986	chr3L:14053218-14071583	27.545	69.8536	1.34254	0.01715	0.0458765
CR30267	chr2R:22740998-22798289	0.527064	1.33578	1.34163	0.0168	0.0450516
CG13540	chr2R:23270476-23271059	2.6331	6.67155	1.34126	0.0002	0.000898621
rudhira	chrX:11816897-11837460	20.3252	51.4099	1.33878	5e-05	0.000248463
CG5337	chr2L:10431337-10435656	2.58503	6.52889	1.33666	0.00015	0.000689525
Ca-alpha1D	chr2L:16165830-16190540	2.50162	6.31129	1.33507	5e-05	0.000248463
CG3907	chr2R:24019897-24022298	12.6186	31.8183	1.3343	5e-05	0.000248463
Paip2	chr3R:12980791-12985488	39.1554	98.6707	1.33341	5e-05	0.000248463
CG7560	chr3L:11425157-11426395	0.679081	1.70648	1.32937	0.005	0.0158539
CG15818	chr2L:7410908-7412229	0.563972	1.41384	1.32593	0.00195	0.00690985
Ect4	chr3L:8063873-8108897	27.6537	69.3152	1.3257	5e-05	0.000248463
Fs	chr2R:15218378-15241589	7.50784	18.8118	1.32517	5e-05	0.000248463
be	chrX:15010136-15063429	12.3347	30.846	1.32236	5e-05	0.000248463
CG32115	chr3L:12912026-12913646	2.52436	6.31211	1.3222	5e-05	0.000248463
CG3505	chr3R:14657446-14659228	3.02924	7.56382	1.32016	5e-05	0.000248463
CG18508	chrX:3172267-3173140	8.93853	22.3158	1.31996	5e-05	0.000248463
CR45682	chr3L:12491829-12497216	1.08729	2.71261	1.31894	0.0002	0.000898621
CG15365	chrX:9054697-9067983	2.45892	6.13305	1.31858	5e-05	0.000248463
Picot	chr2R:16655322-16667675	25.9032	64.5721	1.31778	5e-05	0.000248463
cv-2	chr2R:21355014-21379464	2.77681	6.92162	1.31768	5e-05	0.000248463
CG42694	chr2R:22941876-22945147	1.91154	4.76011	1.31626	5e-05	0.000248463
ZnT41F	chr2R:5774775-5782858	10.2316	25.4691	1.31571	5e-05	0.000248463
CG17323	chr2L:18823547-18826716	8.81794	21.9422	1.3152	5e-05	0.000248463
CG5783	chr2L:18156042-18159272	6.69047	16.6443	1.31485	5e-05	0.000248463
CG15098	chr2R:18833371-18834775	322.945	803.208	1.31449	5e-05	0.000248463
Sirup	chr2L:7998868-8004286	38.3834	95.3504	1.31276	5e-05	0.000248463
Btd	chrX:6217267-6219327	0.648329	1.61026	1.31249	0.00085	0.0033131
Act42A	chr2R:6013909-6015689	377.62	936.955	1.31105	5e-05	0.000248463
Spn28Dc	chr2L:8004547-8007210	2.95699	7.325	1.3087	5e-05	0.000248463
CG42788	chr3R:15095956-15131926	8.64504	21.415	1.30868	5e-05	0.000248463
GstE2	chr2R:18399485-18400375	1.10502	2.73642	1.30822	0.00315	0.0105672
CR45397	chr3L:15143062-15144170	7.84207	19.4022	1.30691	0.0038	0.0124593
CG9238	chr3L:14540936-14550975	27.9903	69.2216	1.3063	5e-05	0.000248463
CG10137	chr2L:19526685-19532985	2.55596	6.31492	1.3049	5e-05	0.000248463
Zasp52	chr2R:15762564-15855645	17.9085	44.2085	1.30368	5e-05	0.000248463
Lamp1	chr2L:21573388-21577103	208.302	514.084	1.30333	5e-05	0.000248463
CG34215	chr2R:6828355-6839055	2.64877	6.5349	1.30285	0.00925	0.0270317
CG4577	chr2L:1134692-1141156	0.689992	1.70119	1.3019	5e-05	0.000248463
Ada	chr3R:9065182-9066303	5.90716	14.5571	1.30119	5e-05	0.000248463
Xrp1	chr3R:18914967-18926989	23.3394	57.4219	1.29883	5e-05	0.000248463
CG16953	chr3R:20581769-20585833	36.4521	89.6184	1.29779	5e-05	0.000248463
CR44101	chr2R:4621117-4622511	3.76952	9.266	1.29757	5e-05	0.000248463
Peritrophin-A	chrX:20244646-20248203	0.661705	1.62656	1.29756	0.00305	0.0102682
CG33301	chr2L:10049579-10051201	4.55853	11.2002	1.29688	5e-05	0.000248463
Sema-2b	chr2R:16386523-16431756	1.88894	4.63099	1.29375	5e-05	0.000248463
CG3308	chr3R:21270125-21273817	28.6196	70.1503	1.29345	5e-05	0.000248463
CG13004	chrX:16826680-16835520	9.55415	23.4153	1.29325	5e-05	0.000248463
mth	chr3L:328096-356050	19.0611	46.7062	1.29299	5e-05	0.000248463
Strn-Mlck	chr2R:15942863-15989498	4.58969	11.2449	1.2928	5e-05	0.000248463
CG32354	chr3L:8405453-8422205	7.10057	17.3954	1.2927	0.00415	0.0134745
kay	chr3R:29765994-29794113	25.4907	62.4224	1.29209	5e-05	0.000248463
CR44137	chr3R:11633277-11650706	10.6007	25.9563	1.29192	0.0141	0.0387829
CG14830	chr3L:7250639-7263920	4.16712	10.1997	1.2914	5e-05	0.000248463
CG13795	chr2L:7723044-7726298	1.45591	3.55733	1.28887	5e-05	0.000248463
CG9796	chr3R:13397834-13401862	105.834	258.552	1.28866	5e-05	0.000248463
Ziz	chr2L:7472512-7496307	15.328	37.3841	1.28626	5e-05	0.000248463
CG6845	chr3L:146432-149056	6.85717	16.7167	1.28561	5e-05	0.000248463
pip	chr3L:19294766-19337609	3.2603	7.93402	1.28305	0.0002	0.000898621
CG1882	chr2R:7812503-7815486	14.8454	36.094	1.28175	5e-05	0.000248463
CG34325	chrX:16714448-16726948	21.2767	51.7052	1.28104	5e-05	0.000248463
CG7713	chr3R:17795074-17796317	22.8989	55.5363	1.27816	5e-05	0.000248463
CG16926	chr2R:19497751-19501418	17.1425	41.574	1.27811	5e-05	0.000248463
CG32085	chr3L:11650516-11680344	1.23325	2.98834	1.27687	5e-05	0.000248463
CG7194	chr3L:8302363-8304059	22.0028	53.2893	1.27616	5e-05	0.000248463
CG11426	chr3L:22470555-22473509	1.88832	4.57229	1.27582	5e-05	0.000248463
CG14856	chr3R:14798985-14801163	0.511477	1.23806	1.27534	0.0033	0.0110192
CG3295	chr2R:21011969-21017446	21.8283	52.781	1.27382	5e-05	0.000248463
Mfe2	chrX:16267006-16276180	18.8208	45.4915	1.27327	5e-05	0.000248463
CkIIalpha-i3	chr3L:708600-710607	14.1314	34.1288	1.27208	5e-05	0.000248463
mthl3	chr2R:17448532-17452598	12.1625	29.3585	1.27134	5e-05	0.000248463
CR43786	chr2R:21646176-21657935	15.4758	37.255	1.26742	0.00015	0.000689525
CG5999	chr3R:12741957-12743680	0.601775	1.44654	1.26531	0.00155	0.00564018
CG31183	chr3R:15857870-15875939	0.696155	1.66992	1.2623	5e-05	0.000248463
Rac2	chr3L:7423826-7454717	37.5812	90.1104	1.26168	5e-05	0.000248463
CG6188	chr3R:12674607-12676260	0.57387	1.37549	1.26115	0.0132	0.036656
CG17732	chr3L:19981684-19984191	5.3577	12.8322	1.26008	5e-05	0.000248463
Vamp7	chr2R:9839775-9842502	37.9773	90.9511	1.25995	5e-05	0.000248463
CG32138	chr3L:14053218-14071583	19.1601	45.8182	1.25782	5e-05	0.000248463
cpo	chr3R:17919831-18018892	2.91806	6.9543	1.2529	5e-05	0.000248463
CG44251	chr2R:12948347-12952293	0.738563	1.75906	1.25202	0.00295	0.00997958
CR44962	chrX:11787380-11792253	4.9967	11.8916	1.25089	0.00025	0.00110072
CG5262	chr3L:20427961-20430475	19.4429	46.2351	1.24975	5e-05	0.000248463
hebe	chr2R:9828103-9836642	6.6612	15.8057	1.24659	5e-05	0.000248463
CG14868	chr3R:15367815-15369945	1.14382	2.7071	1.24289	5e-05	0.000248463
CG6739	chr2L:7608388-7616533	1.41695	3.3493	1.24107	5e-05	0.000248463
L	chr2R:14481186-14497312	11.394	26.924	1.24062	5e-05	0.000248463
CG15186	chr3R:6478310-6495025	1.70776	4.02961	1.23854	5e-05	0.000248463
CG43326	chr2R:22655548-22657135	2.61019	6.13724	1.23344	0.0062	0.0191089
v(2)k05816	chr2L:3043946-3056143	1.3322	3.13134	1.23298	5e-05	0.000248463
ana	chr2R:9062294-9077554	14.4633	33.9414	1.23065	5e-05	0.000248463
CG13784	chr2L:7204537-7220033	23.1836	54.3912	1.23027	5e-05	0.000248463
Fas1	chr3R:16625237-16639771	44.8913	105.304	1.23005	5e-05	0.000248463
Wbp2	chr3L:12850164-12853169	43.0725	101.008	1.22964	5e-05	0.000248463
Npc2g	chr3R:30744604-30745263	5.38028	12.5978	1.22742	5e-05	0.000248463
Egfr	chr2R:21522419-21559977	23.2064	54.3201	1.22697	5e-05	0.000248463
AdipoR	chr3R:22543692-22547846	76.1849	178.276	1.22653	5e-05	0.000248463
CG9186	chr3L:1304849-1313377	24.9772	58.4361	1.22625	0.0008	0.00313936
Reg-2	chr3L:605164-606569	3.43826	8.04211	1.2259	5e-05	0.000248463
GEFmeso	chr2R:18554118-18612730	6.9914	16.3524	1.22585	5e-05	0.000248463
abd-A	chr3R:16807213-16830049	7.82712	18.3013	1.22539	5e-05	0.000248463
CR45174	chr3L:23690625-23691668	0.50345	1.17651	1.22459	0.01185	0.0333768
Idgf3	chr2L:16450906-16455194	6.84034	15.9799	1.22412	5e-05	0.000248463
rut	chrX:14784663-14826073	4.028	9.40815	1.22385	5e-05	0.000248463
f-cup	chr3R:13694052-13705402	6.72741	15.7029	1.22291	5e-05	0.000248463
Sema-5c	chr3L:12067510-12081830	23.5638	54.9774	1.22227	5e-05	0.000248463
Galphas	chr2R:23942537-23946936	29.8669	69.6204	1.22096	5e-05	0.000248463
Rab7	chr3R:23993007-23995452	70.8945	165.248	1.22089	5e-05	0.000248463
Sclp	chrX:11920003-11924662	16.1214	37.5745	1.22078	5e-05	0.000248463
CG5346	chr3R:22520086-22528663	12.8858	30.0217	1.22022	5e-05	0.000248463
Dhc98D	chr3R:28486952-28519398	1.06044	2.47016	1.21995	5e-05	0.000248463
CG42231	chr2L:16342429-16352628	9.15081	21.3123	1.21971	0.0067	0.0204369
CG17834	chr2L:8529140-8541439	10.3913	24.1973	1.21947	5e-05	0.000248463
CG14932	chr2L:11789918-11791011	5.30253	12.3434	1.21899	5e-05	0.000248463
sad	chr3R:11877234-11882534	4.35699	10.1414	1.21886	0.0004	0.00168445
sinu	chr3L:5559469-5561598	17.5001	40.7152	1.21821	5e-05	0.000248463
CG9864	chr2R:20248129-20254670	20.6775	48.1048	1.21812	5e-05	0.000248463
CG16721	chrX:5879868-5899989	13.9377	32.4057	1.21725	5e-05	0.000248463
CG17597	chr2L:18826769-18831153	29.344	68.1711	1.2161	5e-05	0.000248463
CG30269	chr2R:22667938-22668848	7.98917	18.528	1.21359	5e-05	0.000248463
AnxB9	chr3R:21065240-21073319	150.715	349.198	1.21222	5e-05	0.000248463
Argk	chr3L:9048780-9066027	168.413	390.045	1.21164	5e-05	0.000248463
CG14995	chr3L:4093206-4103256	5.32642	12.3196	1.20972	5e-05	0.000248463
Smg5	chr2L:13898827-13904661	16.3571	37.8212	1.20928	5e-05	0.000248463
CG12061	chrX:23036065-23047678	0.812343	1.87784	1.20891	0.0037	0.0121761
CG31038	chr3R:29877058-29903231	11.5605	26.7072	1.20802	5e-05	0.000248463
Hsp23	chr3L:9381881-9382765	59.074	136.45	1.20778	5e-05	0.000248463
pyd3	chr3R:7747912-7750079	24.6417	56.9163	1.20774	5e-05	0.000248463
CG10479	chr3L:5967544-5976007	8.26744	19.0941	1.20762	5e-05	0.000248463
Dscam1	chr2R:7317923-7381899	0.883441	2.03878	1.2065	5e-05	0.000248463
Pdfr	chrX:2552205-2578640	1.55196	3.58067	1.20614	5e-05	0.000248463
Gbeta5	chrX:8150730-8152275	5.37541	12.4001	1.2059	5e-05	0.000248463
CG31717	chr2L:10250736-10251714	31.1021	71.7323	1.20561	5e-05	0.000248463
kar	chr3R:12682185-12689367	63.2804	145.608	1.20226	5e-05	0.000248463
fax	chr3L:16402795-16411828	86.9258	199.731	1.2002	5e-05	0.000248463
CG17646	chr2L:1732523-1750612	9.5277	21.8912	1.20015	5e-05	0.000248463
CG16743	chr2L:10972279-10973408	3.51243	8.06105	1.1985	5e-05	0.000248463
Pis	chrX:15701450-15703770	32.8863	75.4233	1.19752	5e-05	0.000248463
Mco1	chr2L:9416587-9426342	0.732473	1.67631	1.19444	5e-05	0.000248463
wupA	chrX:18105567-18116922	192.137	439.696	1.19437	5e-05	0.000248463
CG18304	chr2L:6932120-6942814	4.37972	10.0201	1.19398	5e-05	0.000248463
caps	chr3L:13228691-13279642	18.0089	41.1953	1.19377	5e-05	0.000248463
CenB1A	chr3R:23118399-23126422	27.7505	63.305	1.18981	5e-05	0.000248463
CG5001	chr2L:1185756-1196807	4.01985	9.16066	1.18831	5e-05	0.000248463
CG9631	chr3R:14225097-14226762	0.454966	1.03194	1.18154	0.01475	0.0403212
CR43906	chrX:255673-267253	5.33282	12.0798	1.17963	0.00665	0.0203074
CG5065	chr2R:16607653-16624894	6.69297	15.1526	1.17885	5e-05	0.000248463
CG9527	chr2L:6426723-6448403	12.4509	28.1773	1.17828	5e-05	0.000248463
CG6583	chr2L:12170549-12172586	19.9994	45.2382	1.17759	5e-05	0.000248463
CG10680	chr2L:19964044-19966510	7.1308	16.1236	1.17704	5e-05	0.000248463
CR44704	chr2R:21070367-21072789	26.8743	60.7533	1.17673	5e-05	0.000248463
Cyp12d1-p	chr2R:11117224-11121884	1.17312	2.65197	1.17671	5e-05	0.000248463
Cys	chr3R:14568961-14569871	57.7919	130.63	1.17654	5e-05	0.000248463
Smyd4	chr3L:12399538-12401935	2.56459	5.79299	1.17558	5e-05	0.000248463
NimC2	chr2L:13980125-14001248	1.42723	3.22343	1.17538	5e-05	0.000248463
Cyp6d4	chr3R:22698318-22700307	4.6151	10.4215	1.17513	5e-05	0.000248463
CG13676	chr3L:8137807-8151813	0.936428	2.11296	1.17402	0.00575	0.0179037
miple	chr3L:267298-270336	0.547816	1.2357	1.17356	0.0018	0.00643679
GLaz	chr2R:13163958-13168032	12.752	28.7408	1.17237	5e-05	0.000248463
Hsc70-2	chr3R:13044758-13047388	3.39685	7.65407	1.17203	5e-05	0.000248463
FER	chr3R:9365397-9394546	7.31525	16.4807	1.1718	5e-05	0.000248463
CG33557	chrX:10009209-10010049	4.86543	10.9598	1.17158	5e-05	0.000248463
Lpin	chr2R:8136985-8156654	21.3507	48.0822	1.17122	5e-05	0.000248463
CG9928	chr2L:13142444-13142903	3.65271	8.21759	1.16975	0.00315	0.0105672
CG6762	chrX:17856973-17860800	5.97697	13.4268	1.16763	0.00145	0.0053187
CG13196	chr2R:11679491-11688557	0.576073	1.29341	1.16686	0.01645	0.0442438
GstE11	chr2R:18503607-18505025	8.53907	19.1607	1.166	5e-05	0.000248463
dnr1	chr2R:22563151-22592964	8.80278	19.7518	1.16595	5e-05	0.000248463
loco	chr3R:22619967-22639387	15.9855	35.8684	1.16595	5e-05	0.000248463
CG12163	chr3R:5237650-5251745	67.6472	151.732	1.16543	5e-05	0.000248463
lbk	chr2R:16150122-16169519	14.4736	32.4557	1.16505	5e-05	0.000248463
CG16947	chr2L:6459014-6465669	2.22028	4.97616	1.16429	5e-05	0.000248463
Pino	chr2L:1114653-1128953	89.0084	199.327	1.16312	5e-05	0.000248463
dream	chr2R:6017738-6023144	4.08602	9.14707	1.16261	0.0003	0.00129904
bchs	chr2L:5907168-5922776	2.33498	5.22417	1.16179	5e-05	0.000248463
CG8888	chr2R:12064564-12079543	10.4462	23.3715	1.16177	5e-05	0.000248463
CR43432	chr3L:14976625-14977631	0.868457	1.94247	1.16136	0.0163	0.0438985
CG1887	chr3L:1893407-1910197	2.91397	6.51645	1.1611	5e-05	0.000248463
CG30148	chr2R:20546594-20547658	1.18876	2.65816	1.16098	0.008	0.0238429
Ras64B	chr3L:4139075-4141398	54.271	121.204	1.15918	5e-05	0.000248463
CG6770	chr2L:12045342-12046118	489.573	1093.26	1.15904	5e-05	0.000248463
CG31195	chr3R:20756728-20810726	16.9139	37.769	1.159	0.00035	0.0014931
CG18547	chr3R:11978573-11980390	6.59582	14.7261	1.15876	5e-05	0.000248463
CG42342	chr3R:16502769-16571363	2.07517	4.63012	1.15782	5e-05	0.000248463
peb	chrX:4617563-4627206	16.7886	37.3631	1.15414	5e-05	0.000248463
CG33056	chr3L:21194753-21208092	7.25175	16.1101	1.15156	0.0006	0.00242603
Ent1	chr2L:305934-358174	7.06	15.6727	1.15052	0.00875	0.0257477
Coop	chr2R:7490835-7493497	8.03866	17.8447	1.15047	5e-05	0.000248463
godzilla	chr3R:6382913-6388304	30.6507	68.0348	1.15035	5e-05	0.000248463
NimB5	chr2L:13970176-13972947	4.04972	8.9889	1.15032	5e-05	0.000248463
yellow-h	chr4:227921-230428	3.19277	7.08577	1.15012	5e-05	0.000248463
tn	chr2R:18987343-19008944	12.502	27.7415	1.14989	5e-05	0.000248463
spo	chr3L:5583668-5592571	9.34023	20.7195	1.14946	5e-05	0.000248463
CG10082	chr2R:21646176-21657935	13.4017	29.7239	1.14921	5e-05	0.000248463
Cat	chr3L:18822603-18828188	51.2393	113.463	1.1469	5e-05	0.000248463
Hayan	chrX:18479982-18483772	0.702215	1.55419	1.14618	0.0018	0.00643679
Cals	chr4:1088797-1123357	71.4807	157.875	1.14316	5e-05	0.000248463
CG11168	chr3R:24918105-24922385	6.85848	15.1463	1.143	5e-05	0.000248463
RhoL	chr3R:9497100-9502581	15.9996	35.2856	1.14105	5e-05	0.000248463
CG4676	chr2R:13235979-13237055	0.808436	1.78293	1.14104	0.0162	0.0436554
RyR	chr2R:8860363-8888097	2.46678	5.43483	1.13961	5e-05	0.000248463
CG13315	chr3L:9096876-9097494	53.2212	117.246	1.13947	5e-05	0.000248463
CG14687	chr3R:10792903-10793643	14.7913	32.5586	1.13829	5e-05	0.000248463
mys	chrX:8061644-8070237	34.3222	75.5088	1.1375	5e-05	0.000248463
Chd64	chr3L:4114288-4122388	128.364	282.265	1.13681	5e-05	0.000248463
CG8908	chr2R:20264855-20270994	2.4176	5.31356	1.1361	5e-05	0.000248463
qvr	chr2R:11442504-11451604	0.62546	1.37447	1.13588	5e-05	0.000248463
IntS12	chr3R:26863375-26864559	7.56654	16.6257	1.13571	5e-05	0.000248463
CG10623	chr2L:18955480-18957311	39.5503	86.8446	1.13475	5e-05	0.000248463
CG11891	chr3R:25270208-25273267	3.94598	8.66446	1.13473	0.0004	0.00168445
Oda	chr2R:12166294-12174264	483.368	1060.51	1.13356	5e-05	0.000248463
Cirl	chr2R:8614721-8625203	26.7761	58.7106	1.13267	5e-05	0.000248463
Mrp4	chr3R:11569249-11578745	11.3316	24.8388	1.13224	5e-05	0.000248463
Vps37B	chr3R:5226157-5232209	17.7663	38.9344	1.1319	5e-05	0.000248463
Send1	chr2L:2254175-2255050	4.69646	10.2834	1.13067	5e-05	0.000248463
CG10407	chr3R:16043497-16046130	5.00944	10.9671	1.13046	5e-05	0.000248463
mxt	chr2L:4841481-4847295	35.5026	77.6239	1.12857	5e-05	0.000248463
dgo	chr2R:10816036-10819884	1.41749	3.09695	1.12751	5e-05	0.000248463
Cyp6a9	chr2R:14877785-14881372	16.5087	36.0563	1.12702	5e-05	0.000248463
CG7777	chr2R:11436242-11442216	403.612	881.054	1.12626	5e-05	0.000248463
CG9259	chr2L:21089374-21090999	13.3348	29.0898	1.12531	5e-05	0.000248463
Eip75B	chr3L:17950952-18064696	21.3867	46.5872	1.12322	5e-05	0.000248463
CG9338	chr2L:20865214-20867709	57.0865	124.309	1.12271	5e-05	0.000248463
RhoGAP5A	chrX:5616571-5618806	11.4335	24.8938	1.12252	5e-05	0.000248463
Ssk	chr3L:20149613-20198317	19.2601	41.8265	1.11881	5e-05	0.000248463
mew	chrX:13214408-13258495	23.4938	50.9662	1.11726	5e-05	0.000248463
sick	chr2L:19796364-19958424	9.30549	20.1822	1.11693	5e-05	0.000248463
CG5112	chr3R:25491284-25493262	44.3883	96.164	1.11532	5e-05	0.000248463
tinc	chr3R:17811540-17872507	0.538656	1.16653	1.11478	5e-05	0.000248463
CR44599	chr2L:13382651-13385671	15.4095	33.3504	1.11389	0.0002	0.000898621
CG30460	chr2R:17062774-17087633	5.59898	12.1173	1.11383	5e-05	0.000248463
nvd	chr3L:24324865-24401655	19.3409	41.8076	1.11211	5e-05	0.000248463
CCHa2	chr3R:13389058-13395197	20.2705	43.7757	1.11075	5e-05	0.000248463
Fim	chrX:17232941-17305475	50.7585	109.542	1.10977	5e-05	0.000248463
CG42748	chr2L:22131220-22169143	23.9333	51.6415	1.10951	5e-05	0.000248463
CG2909	chrX:10326463-10329872	3.83575	8.27639	1.10949	0.00465	0.0148905
sosie	chr3R:24833951-24840488	8.18017	17.647	1.10922	5e-05	0.000248463
CG8316	chrX:17629790-17632047	8.42697	18.177	1.10903	5e-05	0.000248463
Acer	chr2L:8521932-8528618	11.7889	25.4259	1.10887	5e-05	0.000248463
CR45367	chr2L:305934-358174	16.9538	36.5225	1.10717	0.00055	0.00224074
CHMP2B	chr3L:5139618-5141646	9.55896	20.5836	1.10657	5e-05	0.000248463
Rho1	chr2R:16102686-16107229	163.016	350.884	1.10598	5e-05	0.000248463
CG13793	chr2L:7716973-7719487	2.58432	5.5616	1.10572	5e-05	0.000248463
CG8547	chr2R:14261205-14267919	14.6177	31.448	1.10525	5e-05	0.000248463
CG17121	chr3R:23044663-23048214	3.60553	7.74945	1.10388	5e-05	0.000248463
CG42394	chr3R:10849824-10851788	27.8045	59.739	1.10336	5e-05	0.000248463
cu	chr3R:11197591-11208633	9.90128	21.2717	1.10325	5e-05	0.000248463
CR43146	chr3L:13282392-13283410	0.934555	2.00748	1.10304	0.01285	0.035813
CG7985	chr3R:18199856-18215001	7.01556	15.0658	1.10265	5e-05	0.000248463
l(2)k09913	chr2R:23067195-23071875	38.9273	83.4682	1.10044	5e-05	0.000248463
CG13794	chr2L:7719846-7722823	0.51152	1.09639	1.09991	0.0108	0.030865
aph-1	chr2L:2766232-2767281	21.4722	45.9804	1.09855	5e-05	0.000248463
CG6071	chr3L:11642905-11646033	1.01315	2.1681	1.09758	5e-05	0.000248463
CR43651	chr2R:9552843-9553940	19.3561	41.421	1.09757	5e-05	0.000248463
beta-Spec	chrX:17657371-17671888	50.6489	108.376	1.09745	5e-05	0.000248463
trn	chr3L:13114270-13118077	1.77976	3.80648	1.09678	5e-05	0.000248463
W	chr3L:18167744-18185641	7.23082	15.465	1.09678	5e-05	0.000248463
CG7523	chr3R:17647678-17670895	23.3945	49.9888	1.09544	5e-05	0.000248463
CG9164	chrX:15380370-15385441	1.73634	3.70933	1.09511	5e-05	0.000248463
CG13585	chr2R:24531593-24558961	38.9556	83.2051	1.09484	5e-05	0.000248463
CG6415	chr2L:10701939-10709453	0.844518	1.80338	1.0945	0.00695	0.0211016
spict	chr2L:12704724-12706683	23.4879	50.1035	1.09299	5e-05	0.000248463
CG10359	chr3L:3612191-3615244	1.46572	3.12207	1.09089	0.00015	0.000689525
CG3589	chr2R:24783554-24787411	7.85994	16.7364	1.0904	5e-05	0.000248463
Ubx	chr3R:16656622-16734426	0.479562	1.02101	1.09021	0.00035	0.0014931
GNBP3	chr3L:8955020-8956551	1.93268	4.11411	1.08998	5e-05	0.000248463
CG1635	chr3R:31588278-31590411	7.82762	16.6619	1.0899	5e-05	0.000248463
magu	chr2R:10052540-10066514	10.2399	21.775	1.08847	5e-05	0.000248463
Tret1-1	chr2R:11652755-11679354	29.2319	62.1508	1.08823	5e-05	0.000248463
Chmp1	chr3L:18682894-18684061	41.2898	87.7421	1.08748	5e-05	0.000248463
CG32147	chr3L:15143062-15144170	10.7683	22.8782	1.08719	5e-05	0.000248463
ena	chr2R:19141631-19163697	23.237	49.3022	1.08523	5e-05	0.000248463
CG31937	chr2L:1729886-1732356	28.4683	60.3785	1.08468	5e-05	0.000248463
CG3529	chr3L:9446863-9451572	18.6516	39.5468	1.08426	5e-05	0.000248463
CG33111	chr3R:23801713-23851105	8.6316	18.2998	1.08413	0.0065	0.0199201
CG3625	chr2L:283384-291795	16.8214	35.6577	1.08391	5e-05	0.000248463
CG4025	chrX:2076965-2080405	11.2143	23.7664	1.08359	0.00115	0.00433365
CG1943	chr3R:7074858-7080387	161.845	342.67	1.08221	5e-05	0.000248463
CG13531	chr2R:22845976-22853827	15.4215	32.6434	1.08185	5e-05	0.000248463
myo	chr4:690685-696055	56.3667	119.241	1.08097	5e-05	0.000248463
NK7.1	chr3R:14328050-14372951	8.70533	18.4075	1.08032	5e-05	0.000248463
Vhl	chr2R:11279724-11283971	7.35536	15.544	1.07949	0.01235	0.0345905
CG45076	chr3R:10768000-10777374	20.9018	44.1472	1.0787	0.00195	0.00690985
CG4080	chr3L:9386826-9399227	18.5984	39.199	1.07564	5e-05	0.000248463
CG3176	chrX:481861-482768	6.63991	13.99	1.07516	5e-05	0.000248463
Unc-89	chr2R:23995542-24014254	9.51301	20.0301	1.07419	5e-05	0.000248463
Ric	chr2R:16107439-16110017	16.2966	34.2751	1.07259	5e-05	0.000248463
CG8668	chr2L:8127000-8133989	14.2343	29.9314	1.07229	5e-05	0.000248463
Tsp42Ed	chr2R:7009497-7011739	26.8108	56.3509	1.07163	5e-05	0.000248463
Cyp4s3	chrX:15089681-15116542	3.56698	7.49079	1.07041	5e-05	0.000248463
CG5281	chr3R:11435849-11437523	4.72795	9.92448	1.06978	5e-05	0.000248463
CG16791	chr3R:21318299-21349601	4.62808	9.70521	1.06835	5e-05	0.000248463
CG13895	chr3L:705947-708205	6.26709	13.142	1.06832	5e-05	0.000248463
CG42837	chr2R:16197041-16202884	29.9138	62.7138	1.06797	5e-05	0.000248463
alpha-Est2	chr3R:7541809-7545230	1.33098	2.78946	1.06749	0.0001	0.000474708
CG34112	chr3R:4390365-4394259	7.35382	15.3993	1.0663	0.00045	0.00187059
Cubn	chrX:9558664-9571308	3.16639	6.62836	1.06581	5e-05	0.000248463
Prm	chr3L:8732857-8745310	25.3621	53.086	1.06566	5e-05	0.000248463
Spn42De	chr2R:6885551-6888262	0.565463	1.18354	1.0656	0.01	0.0289037
Dbi	chr3L:7131862-7133463	18.7136	39.1623	1.06538	5e-05	0.000248463
Hr4	chrX:1941939-2009364	0.703703	1.47085	1.06361	0.0002	0.000898621
wun	chr2R:9400530-9413463	16.5158	34.4955	1.06256	5e-05	0.000248463
l(2)01289	chr2R:6721100-6740672	13.3429	27.8273	1.06043	5e-05	0.000248463
St1	chr2R:23681622-23682952	2.47686	5.16044	1.05898	0.0002	0.000898621
CG13283	chr2L:16835135-16837258	2.55072	5.31422	1.05895	5e-05	0.000248463
Ubi-p63E	chr3L:3899258-3903184	88.5933	184.451	1.05796	5e-05	0.000248463
CG17124	chr2L:10744074-10756325	20.2125	42.0682	1.05748	5e-05	0.000248463
DnaJ-60	chr2R:24139562-24159312	5.77393	12.0073	1.05629	0.01815	0.0481198
alphaSnap	chr3L:20313631-20320116	35.9731	74.7701	1.05554	5e-05	0.000248463
CG31075	chr3R:26978540-26988517	22.9931	47.6367	1.05087	5e-05	0.000248463
CR44894	chrX:10086526-10212374	6.27731	12.9953	1.04978	0.00375	0.0123134
CG10171	chr3L:13385945-13387907	23.9866	49.6488	1.04953	5e-05	0.000248463
CG10830	chr3R:20894451-20897320	8.29539	17.164	1.049	5e-05	0.000248463
CG33275	chr3L:7593090-7639573	26.3976	54.5826	1.04804	5e-05	0.000248463
Nep3	chrX:19961296-19969323	3.45938	7.14966	1.04736	5e-05	0.000248463
CG11374	chr2L:76347-77783	1.87416	3.87039	1.04623	0.00025	0.00110072
CG8738	chr2R:8696427-8698583	0.765399	1.58039	1.046	0.00375	0.0123134
Rint1	chr3L:7323618-7326255	19.1732	39.5602	1.04496	5e-05	0.000248463
CG5367	chr2L:10354742-10356597	18.9157	38.9983	1.04383	5e-05	0.000248463
CG9413	chrX:14584732-14602580	7.75483	15.9833	1.0434	5e-05	0.000248463
CG9220	chrX:15585288-15593534	7.53954	15.5325	1.04274	5e-05	0.000248463
CanB	chrX:5332498-5334449	1.10108	2.2681	1.04256	0.0031	0.0104161
CG17928	chr2L:16791567-16793444	3.12421	6.41928	1.03892	5e-05	0.000248463
CG6259	chr3L:17620122-17621625	39.4267	80.8812	1.03663	5e-05	0.000248463
CR44966	chrX:765287-766100	1.41231	2.89327	1.03464	0.00775	0.0232123
CG6051	chr3R:27124758-27151069	29.0763	59.5053	1.03318	5e-05	0.000248463
tsl	chr3R:21778113-21782536	3.84667	7.86734	1.03226	5e-05	0.000248463
CG11236	chr2L:6803010-6805792	0.800973	1.63766	1.03181	0.01215	0.0340887
CG5110	chr2L:17481230-17484307	28.8946	59.028	1.0306	0.0066	0.0201823
CG15629	chr2L:4813008-4818245	6.7383	13.7624	1.03028	5e-05	0.000248463
Cortactin	chr3R:21061679-21064471	19.8481	40.461	1.02753	5e-05	0.000248463
CG4572	chr3R:19861609-19864393	47.3221	96.4571	1.02737	5e-05	0.000248463
CG13992	chr2L:5965390-5967752	16.6396	33.9127	1.0272	5e-05	0.000248463
CG17544	chr2L:19390369-19398493	11.7777	23.9839	1.02601	5e-05	0.000248463
MP1	chr3R:4307907-4310947	8.4122	17.1256	1.0256	5e-05	0.000248463
ash2	chr3R:24650124-24654820	19.8384	40.3525	1.02436	5e-05	0.000248463
CG30344	chr2R:9145259-9148512	36.2551	73.7166	1.02381	5e-05	0.000248463
CG12375	chr2L:8124328-8126890	16.4909	33.5286	1.02372	5e-05	0.000248463
clumsy	chr2L:21206492-21211818	1.83616	3.72619	1.02101	5e-05	0.000248463
Tre1	chrX:5673829-5679977	22.3224	45.2744	1.0202	5e-05	0.000248463
wit	chr3L:4062291-4071717	4.83987	9.80967	1.01924	5e-05	0.000248463
CG10681	chr3L:12501512-12503894	5.53526	11.2191	1.01923	0.00035	0.0014931
Hmgs	chr2R:16324812-16341242	61.0484	123.735	1.01923	0.0004	0.00168445
dpp	chr2L:2428371-2459823	5.95964	12.069	1.01801	5e-05	0.000248463
Timp	chr3R:10190688-10222442	48.0804	97.2875	1.01681	5e-05	0.000248463
CG30046	chr2R:12314116-12317573	2.20162	4.45286	1.01616	5e-05	0.000248463
CG7611	chr3L:21523185-21528163	47.8653	96.8068	1.01613	5e-05	0.000248463
PHGPx	chr3L:3319554-3328871	69.1542	139.638	1.0138	0.0001	0.000474708
pgant2	chr2L:3404459-3426719	2.69301	5.43206	1.01228	5e-05	0.000248463
osp	chr2L:14599195-14689340	20.6035	41.5545	1.01211	0.00015	0.000689525
Phm	chr2R:23978800-23988455	21.725	43.7975	1.01149	5e-05	0.000248463
Pcmt	chr3R:5552822-5554316	26.829	54.0648	1.01089	5e-05	0.000248463
cry	chr3R:19212153-19226651	27.0297	54.4332	1.00994	5e-05	0.000248463
Arpc3A	chr3R:15834647-15836021	41.4891	83.4969	1.00899	5e-05	0.000248463
CG6613	chr2R:22103176-22105963	12.5799	25.3152	1.00889	5e-05	0.000248463
loqs	chr2L:13382651-13385671	13.3725	26.891	1.00785	5e-05	0.000248463
Usp12-46	chr3R:22750900-22794030	12.1007	24.3295	1.00761	0.0003	0.00129904
CG15083	chr2R:18835262-18846619	99.5455	199.976	1.0064	0.00185	0.00659381
CG32645	chrX:13139198-13154924	2.8357	5.68666	1.00388	5e-05	0.000248463
CG9467	chr3R:9797768-9801026	18.9678	38.0229	1.00331	5e-05	0.000248463
Nc	chr3L:9968478-9971002	14.5459	29.1332	1.00205	5e-05	0.000248463
Ser7	chrX:9865232-9867070	0.882998	1.76749	1.00122	0.00555	0.0173591
