# Supplementary material for: The H3K9 methyltransferase SETDB1 maintains female identity in Drosophila germ cells
Source: Nat Commun. 2018 Oct 8;9:4155. doi: 10.1038/s41467-018-06697-x (PMC6175928; doi:10.1038/s41467-018-06697-x)
Supplement: Supplementary file 7 — Supplementary Data 4 [file 41467_2018_6697_MOESM7_ESM.xlsx]

## Sheet: Sheet1
gene	locus	Wild type FPKM	egg GLKD FPKM	log2(fold_change)	p_value
Cht5	chr3R:13767548-13770732	26.1162	0.232573	-6.81111	5e-05
Fbp1	chr3L:14094588-14098053	24.018	0.577516	-5.37811	5e-05
CG1850	chr2R:7258866-7261269	1.08439	0.0328295	-5.04575	0.01975
CG13075	chr3L:16083992-16087525	24.1546	0.873837	-4.78879	5e-05
MtnB	chr3R:20503101-20503746	78.9046	3.13699	-4.65266	5e-05
e	chr3R:21229838-21237177	2.51875	0.107832	-4.54585	0.00035
Cda4	chrX:22583633-22632710	2.96295	0.135668	-4.44888	0.0023
Fbp2	chr2L:9426783-9431052	12.9803	0.638073	-4.34646	0.00145
CG5568	chr3L:5871500-5875466	16.3385	0.817881	-4.32024	5e-05
CG11231	chr4:798473-800222	2.75978	0.138365	-4.318	0.00895
CG34199	chr2R:20287595-20288346	2.53154	0.135842	-4.22001	0.01975
CG2650	chrX:2685579-2693886	7.16199	0.387199	-4.20921	0.00565
CG10073	chr2R:19380542-19384965	3.9953	0.220138	-4.18182	5e-05
CR44363	chr3L:11405534-11406094	2.20844	0.143777	-3.94112	0.01975
Hsp70Bc	chr3R:12509075-12511461	1.05228	0.0724025	-3.86133	0.00575
CG3264	chr2R:22208463-22210765	4.4444	0.312131	-3.83177	5e-05
H15	chr2L:5404279-5416593	2.06528	0.150884	-3.77482	0.0003
CG40472	chr3L:24927129-24927708	39.4479	2.97886	-3.72712	5e-05
CG13082	chr2L:19538424-19539740	9.6533	0.733262	-3.71862	5e-05
CG12998	chrX:17218666-17219787	12.8331	0.977168	-3.71512	5e-05
Cpr92F	chr3R:20669570-20672821	1.7927	0.137508	-3.70455	0.00685
Lsp1gamma	chr3L:66429-68995	26.7929	2.11585	-3.66254	5e-05
CG18088	chr2L:8967534-8975428	1.02885	0.0858452	-3.58316	0.0047
CG1678	chrX:21402338-21402772	7.17488	0.601344	-3.57669	0.01015
obst-A	chrX:20239854-20243209	1.40089	0.119435	-3.55205	0.008
lcs	chrX:21396726-21397316	4.48587	0.389713	-3.5249	0.00425
Hsp70Ba	chr3R:12465452-12467776	4.98193	0.443224	-3.4906	5e-05
CG15820	chr3L:2172994-2174332	16.8719	1.58495	-3.41211	5e-05
scpr-A	chr3R:11241182-11242120	2.88872	0.272927	-3.40384	0.0045
CG17470	chr2L:20642305-20643244	15.5339	1.53008	-3.34373	5e-05
CG18586	chr3L:5871500-5875466	17.3047	1.74539	-3.30954	5e-05
IM3	chr2R:18387894-18388734	123.258	12.5248	-3.29883	5e-05
snRNA:U6atac:29B	chr2L:8389723-8389820	65678.7	6679.98	-3.29751	5e-05
CG8534	chr3R:9810019-9813939	12.8822	1.35055	-3.25376	5e-05
scpr-C	chr3R:11225519-11226681	6.35091	0.691842	-3.19845	5e-05
CG31279	chr3R:16430680-16432897	2.62559	0.297367	-3.14233	0.0071
Hsp68	chr3R:24054390-24057310	68.6473	7.93786	-3.11238	5e-05
CG4115	chr3R:12360007-12363255	14.6075	1.73862	-3.07069	5e-05
Lsp2	chr3L:12129392-12131869	21.1091	2.51925	-3.0668	5e-05
CG31248	chr3R:7129319-7130908	15.5032	1.85408	-3.0638	5e-05
E(spl)malpha-BFM	chr3R:26010892-26011568	3.62737	0.436191	-3.05589	0.00295
Hsp22	chr3L:9372721-9374964	69.8776	8.96391	-2.96263	5e-05
CR45184,snoRNA:Me5.8S-G74	chr3L:826719-833385	51.6812	6.67118	-2.95363	0.01235
snk	chr3R:13038374-13044086	2.68705	0.350886	-2.93695	0.0024
CR43708	chr2L:3043946-3056143	629.953	82.987	-2.92429	0.0001
CG2993	chr3R:7804664-7810014	2.37062	0.316565	-2.90469	5e-05
CR45280	chr2R:7254601-7256696	2.79313	0.376768	-2.89013	5e-05
CG12069	chr3R:30693571-30695498	1.32372	0.178969	-2.88682	0.00415
APC7	chrX:6597087-6599699	32.3572	4.49165	-2.84877	5e-05
GstE14	chr2R:13239728-13241013	37.8502	5.2737	-2.84341	5e-05
Tsp42En	chr2R:7052746-7054399	7.94192	1.1201	-2.82585	5e-05
CG31517	chr3R:13948419-13949742	27.9826	3.97656	-2.81494	5e-05
CG8736	chr2R:8594030-8595001	2.64943	0.382512	-2.7921	0.0146
Cyp4e3	chr2L:9747838-9750071	5.9764	0.866512	-2.78598	5e-05
Cyp6a2	chr2R:6759714-6798941	21.3336	3.09858	-2.78345	5e-05
IM2	chr2R:18386601-18387030	96.0318	13.9848	-2.77965	5e-05
phr6-4	chr2L:20643350-20645791	40.2215	5.97274	-2.7515	5e-05
Hsp67Bc	chr3L:9371510-9372497	25.2706	3.78313	-2.73981	5e-05
CG13324	chr2R:13049145-13049656	4.03487	0.604906	-2.73774	0.00465
CG6639	chr2L:17452923-17458775	1.53064	0.232116	-2.72122	0.00195
ple	chr3L:6713355-6719525	5.81631	0.89405	-2.70168	5e-05
CG13397	chr2L:8408887-8411868	75.166	11.7748	-2.67438	5e-05
CG16820	chr2L:13246231-13250189	6.66084	1.09164	-2.60921	5e-05
mid	chr2L:5461638-5467610	11.5979	1.9111	-2.60138	5e-05
obst-B	chr2L:10032689-10038954	2.33552	0.384939	-2.60104	0.00105
Tim17a1	chr3R:12363666-12364680	2.92827	0.527273	-2.47342	0.0041
CG31174	chr3R:21868002-21869514	1.74748	0.318213	-2.45721	0.01675
CG8503	chr2R:14243777-14246066	32.0126	5.91189	-2.43695	5e-05
yin	chrX:3862965-3880379	111.67	20.7535	-2.42782	5e-05
CG31862	chr2L:12338847-12339477	9.45428	1.75881	-2.42637	5e-05
CG13822	chr3R:23677357-23678421	13.9858	2.64716	-2.40144	5e-05
NimC4	chr2L:14040169-14094401	13.1212	2.55835	-2.35862	5e-05
CG13068	chr3L:16269391-16269911	8.51084	1.69993	-2.32382	0.00585
CG30059	chr2R:13411737-13414620	1.56875	0.315587	-2.3135	0.00165
ZnT35C	chr2L:15228727-15247714	127.488	26.0771	-2.28951	5e-05
CG33511	chr2L:21081126-21082494	28.1756	5.80691	-2.2786	5e-05
BicC	chr2L:16042046-16048757	27.5883	5.76073	-2.25973	5e-05
Lsp1beta	chr2L:898499-901316	8.48713	1.78703	-2.24772	5e-05
osk	chr3R:8934278-8938395	983.477	209.555	-2.23057	5e-05
CG31010	chr3R:30704761-30706121	1.4379	0.310064	-2.21333	0.0074
CR44953	chr3R:29755189-29759040	6.92994	1.51852	-2.19018	5e-05
CG33281	chr2L:3324236-3326637	27.4149	6.00801	-2.19	5e-05
CG12288	chr2L:16888489-16917052	93.3746	21.3991	-2.12548	5e-05
CG7203	chr2L:7752169-7753186	5.61185	1.28741	-2.12401	0.00125
CG7460	chr3L:17690014-17750588	8.71696	2.03093	-2.10169	5e-05
CG8630	chr3R:13279720-13284527	5.08462	1.18856	-2.09693	5e-05
Cpr49Ae	chr2R:12402215-12405108	3.64345	0.852206	-2.09603	5e-05
CG45544	chr3R:29256484-29257425	6.02181	1.42372	-2.08053	5e-05
CG4398	chr2R:16432243-16433183	28.9966	6.94051	-2.06277	5e-05
CG7458	chr3L:21955109-21958041	27.4225	6.57631	-2.06001	5e-05
Uhg1	chr2R:17699096-17719346	243.333	59.0661	-2.04253	5e-05
Jhe	chr2R:16119792-16122773	1.07985	0.262929	-2.03808	0.0033
dhd	chrX:5312170-5313125	2005.63	488.544	-2.03749	5e-05
PGRP-SB1	chr3L:16727298-16727989	7.88977	1.92285	-2.03674	5e-05
CG17036	chr2L:12698917-12700746	6.50847	1.59402	-2.02965	5e-05
CG30076	chr2R:14526266-14587917	22.4928	5.53577	-2.02261	5e-05
CG6675	chr2L:22108963-22110449	1.09346	0.269258	-2.02184	0.01065
scro	chr3L:24724161-24769123	3.20094	0.788853	-2.02067	5e-05
CG4408	chr3R:23361888-23363574	17.5912	4.34134	-2.01864	5e-05
Uhg4	chr2R:9095272-9098525	389.583	96.2745	-2.0167	0.0003
CR40976	chrX:23283691-23284036	1167.15	289.087	-2.01341	5e-05
CG7255	chr3L:15304254-15311195	57.3367	14.3114	-2.00229	5e-05
CG14787	chrX:1460806-1461676	4.01642	1.00497	-1.99876	0.00265
CR45192	chr3R:5830061-5838782	8.19566	2.08337	-1.97594	0.01655
asparagine-synthetase	chr3L:21172852-21183278	97.4859	25.0092	-1.96274	5e-05
yl	chrX:14193213-14199958	439.746	112.838	-1.96242	5e-05
CG31013	chr3R:30643766-30645880	1.48186	0.380988	-1.95959	0.0011
CG2955	chr2L:4149278-4151203	1.38454	0.367847	-1.91224	0.0006
GstD5	chr3R:12375732-12376572	3.60832	0.960692	-1.90918	0.00055
CG16836	chr2R:18388994-18389443	27.9532	7.47085	-1.90367	5e-05
CG10254	chr3R:23689006-23694983	185.276	49.5326	-1.90323	5e-05
Zip89B	chr3R:16305757-16308700	4.67278	1.25267	-1.89927	5e-05
5SrRNA:CR33405	chr2R:19752095-19752229	283.743	76.7793	-1.88579	0.00165
CG11852	chr3R:25237613-25238895	74.0085	20.0754	-1.88227	5e-05
CG4198	chrX:5313257-5317295	4.06074	1.10565	-1.87685	0.00085
Fmo-1	chr2R:23962955-23964641	4.27421	1.16595	-1.87415	5e-05
Ir47a	chr2R:10322194-10416996	1.5273	0.417153	-1.87233	0.00735
Uhg8	chr3L:20453292-20466041	77.1039	21.0658	-1.8719	5e-05
CG4038	chr2R:21092221-21101453	91.1687	25.1178	-1.85983	5e-05
Uhg2	chr2L:9893805-9895003	280.558	77.379	-1.85828	5e-05
CG7149	chr2L:7786159-7790557	19.0747	5.26309	-1.85768	5e-05
CG4300	chr3L:12271655-12277251	119.7	33.0596	-1.85629	5e-05
pgc	chr2R:22329725-22332813	296.328	82.8234	-1.83908	5e-05
CG6767	chr3L:9683578-9696700	354.112	99.0482	-1.838	5e-05
CG43672	chrX:15773170-15778703	8.25193	2.33411	-1.82186	5e-05
FucTC	chrX:23007671-23011303	1.39561	0.395445	-1.81935	0.0034
fs(1)N	chrX:1322512-1329438	87.5038	24.9369	-1.81106	5e-05
Elp2	chr2R:10645734-10648634	113.138	32.3601	-1.8058	5e-05
CG45084	chr2L:16042046-16048757	133.443	38.2056	-1.80436	5e-05
CR43903	chr3R:23689006-23694983	150.256	43.6643	-1.7829	0.0005
CR45596	chr3R:14288228-14288665	6.21631	1.80894	-1.78091	0.00835
CG15861	chr2R:24943391-24948378	8.60232	2.51051	-1.77674	0.0073
Bka	chr2L:9895286-9896104	81.6595	23.8387	-1.77631	5e-05
La	chr2L:20348392-20350012	308.456	90.3421	-1.77159	5e-05
smg	chr3L:8990316-8997989	169.997	49.8315	-1.77038	5e-05
CG9427	chr3R:9625156-9626930	3.78821	1.11387	-1.76594	0.0013
CG31267	chr3R:17134196-17135283	4.95968	1.46484	-1.7595	0.0004
alpha-Est1	chr3R:7545732-7549124	17.6446	5.24568	-1.75002	5e-05
Ork1	chrX:10878053-10891250	30.7174	9.18475	-1.74175	5e-05
Cbs	chrX:21045137-21049096	51.3151	15.3488	-1.74126	5e-05
Hrb87F	chr3R:13656845-13660531	76.9626	23.0352	-1.74032	5e-05
l(1)1Bi	chrX:629772-635545	90.1367	27.1778	-1.72969	5e-05
Pka-C2	chr3R:30695536-30697138	3.39461	1.02677	-1.72514	5e-05
CG42259	chrX:1046223-1047009	71.907	21.8828	-1.71634	5e-05
CAHbeta	chr3R:8980859-8984315	8.54873	2.60992	-1.71171	0.0044
Nop56	chr3R:22419094-22421068	441.63	134.895	-1.71101	5e-05
dpr6	chr3L:9974650-10139360	9.83825	3.01783	-1.70489	5e-05
CG17018	chr2L:22308754-22368796	95.1338	29.302	-1.69896	5e-05
snoRNA:CG31191-a	chr3R:20909212-20945530	757.232	233.463	-1.69754	0.0105
CG3457	chrX:2187819-2188919	11.6345	3.58897	-1.69677	5e-05
Su(var)3-9	chr3R:15257843-15263458	24.1407	7.47876	-1.6906	0.0016
mod	chr3R:32052059-32054974	1135.25	352.014	-1.6893	5e-05
clos	chr2R:9587192-9605624	91.4481	28.5677	-1.67857	5e-05
CG7433	chr3L:19997713-20002446	82.126	25.6831	-1.67702	5e-05
hng3	chr3L:737679-755489	16.6206	5.20521	-1.67494	0.0088
Cyp6a19	chr2R:14877785-14881372	66.2013	20.797	-1.67048	5e-05
CG17270	chr3R:20816444-20818929	27.1109	8.55139	-1.66464	5e-05
CG9505	chr2L:6367881-6370190	10.5077	3.31727	-1.66338	5e-05
CG7497	chr3L:17633448-17638001	51.9716	16.4207	-1.66221	5e-05
CG17261	chr2L:3042550-3043593	5.72357	1.81047	-1.66056	0.0004
CR45189	chr3R:30765925-30789202	6.81168	2.15646	-1.65935	0.01765
CG6745	chr3L:8510002-8518738	41.2616	13.0696	-1.65859	5e-05
PH4alphaPV	chr3R:30646105-30648551	2.25191	0.716995	-1.65111	5e-05
FK506-bp1	chr3R:15330737-15333133	604.98	193.278	-1.64621	5e-05
Uhg3	chr2L:20647532-20648847	123.314	39.4599	-1.64388	5e-05
fs(1)M3	chrX:5955628-5964247	93.3567	29.9104	-1.64211	5e-05
CG15093	chr2R:18775410-18777166	118.673	38.0264	-1.64192	5e-05
mos	chr2R:12705171-12752936	39.0562	12.5315	-1.63999	5e-05
cad	chr2L:20770730-20783135	44.087	14.1664	-1.63788	5e-05
Nop60B	chr2R:24174876-24186343	498.087	160.279	-1.63581	5e-05
slam	chr2L:6372387-6377284	7.17018	2.31965	-1.6281	5e-05
CG31262	chr3R:17217115-17223074	21.4622	6.94457	-1.62784	5e-05
orb	chr3R:23260609-23280856	217.827	70.5371	-1.62673	5e-05
Chd64	chr3L:4114288-4122388	285.445	92.5505	-1.6249	5e-05
CG5527	chr3R:27954916-27957326	1.19784	0.388503	-1.62444	0.0012
MtnD	chr3R:20534961-20535301	51.9149	16.8437	-1.62394	5e-05
CG4267	chr2L:2242377-2247383	11.568	3.75627	-1.62277	5e-05
CG15067	chr2R:18384566-18385589	27.2126	8.87828	-1.61592	5e-05
snoRNA:2R:9445205	chr2R:13557699-13557850	333.476	108.944	-1.614	0.0001
ap	chr2R:5706201-5727525	2.38373	0.779765	-1.61211	5e-05
CG15543	chr3R:30742879-30744474	1.20827	0.395869	-1.60985	0.0127
Fib	chr2R:23072908-23074725	283.723	93.0072	-1.60907	5e-05
stnA	chrX:22980721-23004648	1.29578	0.427416	-1.6001	5e-05
CG8301	chr3R:9581305-9586648	6.09737	2.01949	-1.59419	5e-05
Cht2	chr3L:1746906-1755934	7.41615	2.45875	-1.59274	5e-05
Zmynd10	chr3L:13024762-13026437	2.71737	0.904469	-1.58707	0.0002
SpdS	chr3R:9631640-9637611	53.1174	17.6978	-1.58562	0.0001
CG12119	chrX:9206125-9210887	16.6396	5.56638	-1.57981	5e-05
fs(1)Ya	chrX:2724285-2726577	74.8873	25.0586	-1.57942	5e-05
CG32409	chr3L:5899527-5902456	120.174	40.3059	-1.57606	5e-05
Nopp140	chr3L:21832773-21841356	304.226	102.132	-1.57471	5e-05
CG9925	chr3R:13960711-13964174	125.557	42.1854	-1.57352	5e-05
CG12325	chr2R:10823404-10835709	43.3986	14.5943	-1.57224	5e-05
CG4884	chr3R:27957355-27959245	13.7484	4.63991	-1.56709	0.0034
Cks30A	chr2L:9330762-9331981	59.9735	20.2871	-1.56376	5e-05
ade3	chr2L:7013395-7023898	139.453	47.1777	-1.5636	5e-05
CG15766	chrX:5814863-5815820	15.286	5.17789	-1.56178	5e-05
GstE6	chr2R:18406010-18406761	129.531	43.9912	-1.55802	5e-05
CTPsyn	chr3L:15097913-15113003	148.294	50.4725	-1.55489	5e-05
Cyp6a8	chr2R:14887170-14889010	1.83781	0.625958	-1.55385	0.0004
CG32037	chr3L:9489501-9492215	3.15973	1.07705	-1.55272	0.0002
Ir93a	chr3R:20851708-20859945	1.23856	0.422353	-1.55215	0.00025
U3-55K	chr2R:14858844-14860758	69.2915	23.6726	-1.54946	5e-05
vito	chr3L:5776323-5777333	47.9484	16.4118	-1.54675	5e-05
CG18178	chr3L:9717785-9719144	100.733	34.4861	-1.54646	5e-05
Scp2	chr3R:16574542-16583663	54.9404	18.8476	-1.54349	5e-05
CG9143	chr2R:20274596-20278915	62.4975	21.4477	-1.54297	5e-05
CG17669	chr2R:18452736-18454462	2.44967	0.841093	-1.54225	0.0002
CG3999	chr3R:10251517-10255268	1.32545	0.456215	-1.5387	0.0001
verm	chr3L:19690032-19695260	5.47763	1.89458	-1.53167	5e-05
CG11555	chr2L:273835-283269	83.837	29.0498	-1.52906	5e-05
AGO3	chr3L:23554592-23689640	148.53	51.662	-1.52358	5e-05
comt	chrX:13259020-13262488	8.10083	2.83751	-1.51345	5e-05
CG10396	chr2R:5353993-5354723	2.69319	0.944131	-1.51226	0.0146
Cyp313a4	chr3R:12679278-12681375	16.0092	5.62216	-1.5097	5e-05
Dl	chr3R:19302730-19326217	38.46	13.5303	-1.50717	5e-05
CG11160	chrX:11044755-11049540	3.13033	1.10346	-1.50429	5e-05
CG12814	chr3R:10171155-10189603	7.40289	2.61016	-1.50395	5e-05
CG15353	chr2L:2006762-2007688	10.3588	3.66784	-1.49785	0.0068
caz	chrX:16288809-16293520	53.8855	19.1015	-1.49621	5e-05
CG6293	chr3R:10264305-10311613	35.969	12.7887	-1.49189	5e-05
nop5	chr2L:6914300-6920210	391.927	139.444	-1.4909	5e-05
CG30109	chr2R:17670081-17670748	45.6448	16.2528	-1.48976	5e-05
Art3	chr3R:15227604-15229408	64.3739	22.9566	-1.48757	5e-05
l(2)09851	chr2R:5754516-5756327	126.623	45.181	-1.48676	5e-05
CG16772	chr2L:19962678-19963844	1.3234	0.472774	-1.48503	0.01125
CG7384	chr2L:10507080-10510453	18.6022	6.64568	-1.48499	5e-05
Eap	chr2R:24780916-24783500	54.6184	19.5318	-1.48356	5e-05
aret	chr2L:12175003-12313438	675.546	242.32	-1.47914	5e-05
l(1)G0020	chrX:8714935-8720277	76.1944	27.4128	-1.47484	5e-05
CG10157	chr3R:23678894-23679855	26.9252	9.70174	-1.47264	5e-05
CG34437	chr3R:28283718-28284725	4.3376	1.5656	-1.47018	0.0012
ppan	chr3R:21116253-21118856	66.9042	24.3491	-1.45823	5e-05
Sas10	chrX:5317408-5322696	45.5954	16.6103	-1.45681	5e-05
CG8326	chrX:17628163-17629492	39.557	14.4235	-1.45551	5e-05
bam	chr3R:25242019-25245057	20.6482	7.53901	-1.45357	5e-05
CG9246	chr2L:21163640-21173185	103.524	37.8327	-1.45226	5e-05
Nmdmc	chr3R:9042507-9052231	72.9198	26.6697	-1.45111	5e-05
CG31918	chr2L:5055057-5058248	19.0733	6.98435	-1.44936	0.0001
CG13900	chr3L:826719-833385	293.604	107.577	-1.4485	5e-05
CG15068	chr2R:18390352-18390629	164.771	60.4488	-1.44668	5e-05
CG3831	chr2R:22937278-22941169	55.4348	20.3428	-1.44628	5e-05
Hsp60	chrX:11108481-11112308	496.065	182.058	-1.44613	5e-05
CG10702	chr2L:19064831-19069851	6.37537	2.34074	-1.44555	5e-05
CG9253	chr2L:21143228-21148546	139.059	51.0826	-1.44479	5e-05
CR44155	chr3R:4645980-4648884	47.9423	17.6312	-1.44317	5e-05
Frq2	chrX:18177611-18205144	3.58657	1.31988	-1.4422	0.0003
Art1	chr3R:10786480-10788226	197.268	72.6011	-1.44209	5e-05
CG14210	chrX:19616195-19618537	99.8318	36.7855	-1.44036	5e-05
Gycbeta100B	chr3R:31134391-31178278	2.18152	0.803873	-1.44029	0.00015
hoip	chr2L:9699790-9700459	875.085	322.978	-1.43799	5e-05
CG6712	chr2L:12091821-12096511	66.001	24.3823	-1.43666	5e-05
Gk	chr3L:1738406-1745421	47.2614	17.4627	-1.43639	5e-05
Fst	chr3R:9638181-9650706	4.42234	1.63807	-1.43281	5e-05
CG7091	chr3R:12977999-12980535	40.523	15.0174	-1.4321	5e-05
CG3011	chrX:5908134-5916797	172.677	64.0402	-1.43102	5e-05
CG3071	chrX:2262836-2270761	94.8759	35.1896	-1.43089	5e-05
CG4619	chr2L:9938862-9947648	56.5958	21.1037	-1.4232	5e-05
Cyp313b1	chr3R:8643069-8645650	8.37015	3.12193	-1.42281	5e-05
CG31098	chr3R:25291369-25292977	25.891	9.69295	-1.41744	5e-05
CG11563	chr3R:31737034-31737999	104.702	39.2739	-1.41464	5e-05
CG12592	chr3R:10338341-10340872	7.41291	2.78203	-1.4139	5e-05
CG11837	chr3R:29049492-29050721	59.0764	22.2259	-1.41034	5e-05
nclb	chr2R:10875747-10877296	113.223	42.611	-1.40986	5e-05
CG13773	chr2L:6906665-6907844	51.2696	19.3066	-1.40901	5e-05
Nsun2	chrX:4111155-4130016	74.2369	27.978	-1.40784	5e-05
out	chrX:19310512-19322106	65.2955	24.6164	-1.40736	5e-05
CR45053	chr3R:9631640-9637611	122.884	46.4311	-1.40413	5e-05
ade5	chrX:12757035-12760617	189.419	71.601	-1.40353	5e-05
rost	chr2L:8985935-8989539	74.6703	28.2481	-1.40238	5e-05
CG1516	chr2R:9850702-9861545	49.4959	18.7252	-1.40233	5e-05
CG42807	chr2R:13570594-13572759	59.854	22.6527	-1.40176	5e-05
CG31097	chr3R:25296127-25297778	5.23335	1.98503	-1.39858	5e-05
CG33156	chr2R:13548243-13553240	24.97	9.47318	-1.39828	5e-05
gwl	chr3R:18746369-18750360	93.886	35.6332	-1.39769	5e-05
Npc2b	chr3R:14089516-14092425	41.1233	15.6079	-1.39768	5e-05
Tom70	chr2L:12034189-12038511	74.8717	28.5031	-1.3933	5e-05
CG4069	chr3L:12534589-12537315	64.8583	24.7257	-1.39128	5e-05
CG12909	chr2R:10310112-10311143	94.4294	36.0494	-1.38926	5e-05
CG3940	chr3R:10112236-10120081	17.0088	6.51243	-1.38501	5e-05
CG11980	chr3R:9004016-9006226	160.967	61.7047	-1.38331	5e-05
CG43062	chr3R:11750332-11750916	6.31364	2.42215	-1.38218	0.00115
CG13096	chr2L:8509068-8511866	174.993	67.2352	-1.38001	5e-05
vig2	chr3R:25123372-25125619	646.859	248.609	-1.37957	5e-05
exu	chr2R:20667426-20673495	162.413	62.6058	-1.3753	5e-05
CG31288	chr3R:25297959-25299557	18.3211	7.07249	-1.37321	5e-05
CG11583	chr3L:4277961-4282817	121.233	46.8475	-1.37174	5e-05
CG5114	chr3L:14982834-14984486	97.2057	37.5719	-1.37139	5e-05
CG8005	chr3L:8198206-8199491	31.1769	12.0583	-1.37045	5e-05
NHP2	chr3L:14801327-14802168	328.21	127.273	-1.36669	5e-05
Baldspot	chr3L:16648441-16661615	75.3239	29.2323	-1.36555	5e-05
l(3)72Dn	chr3L:16226125-16228737	73.9375	28.6942	-1.36555	5e-05
Tina-1	chr2R:24940624-24942413	110.199	42.7714	-1.3654	5e-05
CG1561	chrX:11580771-11585750	2.95282	1.14646	-1.3649	0.00775
ras	chrX:10711162-10757666	173.999	67.5867	-1.36427	5e-05
Nlp	chr3R:30003680-30010352	794.847	308.85	-1.36377	5e-05
CG7006	chr3R:24850626-24851385	152.087	59.1177	-1.36323	5e-05
me31B	chr2L:10239340-10242172	885.264	344.457	-1.36178	5e-05
CG1671	chr2R:9848060-9850642	58.5461	22.7832	-1.3616	5e-05
CG8036	chr3R:8667867-8673702	376.845	146.858	-1.35954	5e-05
Ns1	chr3R:17070522-17072675	146.641	57.1852	-1.35857	5e-05
CG7637	chr2R:10809396-10810936	596.339	233.302	-1.35394	5e-05
CG42368	chr2L:6377770-6411326	2.61825	1.02477	-1.35331	0.0025
Surf6	chr3R:19890688-19904868	73.3388	28.7431	-1.35136	5e-05
CG5323	chr2R:18615059-18619328	109.76	43.0547	-1.35011	5e-05
CG8642	chr2R:8600414-8614155	6.1172	2.40533	-1.34664	0.00515
CG13741	chr2R:9087833-9094658	87.573	34.467	-1.34527	5e-05
Dpt	chr2R:18865764-18866260	4.6736	1.84217	-1.34313	0.0068
Asph	chr2R:16110330-16116996	32.066	12.6398	-1.34307	5e-05
Roe1	chr2R:13554076-13555606	82.493	32.5435	-1.3419	5e-05
CG7911	chr3R:30003680-30010352	740.574	292.434	-1.34053	5e-05
Cap-H2	chr3R:10761147-10767804	34.4603	13.6502	-1.33601	5e-05
CG4806	chr2R:24666157-24668343	61.7881	24.4836	-1.33551	5e-05
l(3)07882	chr3R:17534814-17539963	62.43	24.7559	-1.33446	5e-05
mtrm	chr3L:8405453-8422205	157.375	62.4116	-1.33432	5e-05
CG11674	chrX:14201361-14225879	128.556	50.9848	-1.33426	5e-05
Tsp66E	chr3L:8905917-8932065	43.4556	17.2504	-1.33291	5e-05
CG17386	chr2R:14420323-14424764	1.66152	0.659575	-1.3329	5e-05
CG10635	chr3L:5366454-5368008	115.097	45.7234	-1.33185	5e-05
mbm	chr2L:271911-273715	78.5866	31.258	-1.33006	5e-05
CG1785	chrX:8714935-8720277	93.1902	37.0753	-1.32972	5e-05
Ir40a	chr2L:22189525-22214376	1.26293	0.502918	-1.32838	0.00495
CG5535	chr3L:17852623-17856794	71.4759	28.582	-1.32235	5e-05
CG7627	chr2L:8355677-8362469	156.613	62.6544	-1.32172	5e-05
Nmd3	chrX:2181210-2184668	90.8964	36.4737	-1.31737	5e-05
Non3	chr3R:18223721-18226082	122.879	49.3636	-1.31572	5e-05
l(2)37Cc	chr2L:19121344-19123869	292.739	117.612	-1.31558	5e-05
CG7841	chr3L:15505187-15508252	24.6238	9.89377	-1.31546	5e-05
CG14544	chr3R:26059495-26063011	34.3264	13.8039	-1.31425	5e-05
CycA	chr3L:11826718-11833578	318.475	128.186	-1.31294	5e-05
CD98hc	chr3R:7974408-7978428	103.487	41.6729	-1.31227	5e-05
gammaTub37C	chr2L:19183862-19185726	35.2612	14.2204	-1.31012	5e-05
CG6724	chr2L:10768233-10769952	90.1359	36.4164	-1.30751	5e-05
CG1542	chr3R:31213457-31214784	130.314	52.6873	-1.30646	5e-05
CG32732	chrX:6908276-6968829	32.5462	13.1653	-1.30574	5e-05
Atg10	chr2R:7832170-7885982	5.4393	2.2092	-1.2999	0.0148
CG8545	chr2R:12465677-12471775	137.631	55.9573	-1.29841	5e-05
CG8080	chr2R:9087833-9094658	31.9389	13.0032	-1.29645	0.0002
bor	chr3R:16261354-16264115	94.6129	38.5385	-1.29574	5e-05
RpLP0-like	chr2R:10096479-10099590	203.371	82.8809	-1.295	5e-05
pit	chr3R:22034297-22038925	98.3795	40.2327	-1.28999	5e-05
CG4753	chr3L:16378973-16381570	52.3817	21.4458	-1.28836	5e-05
Art8	chr2L:11004819-11011086	54.061	22.1561	-1.28688	0.00015
r-l	chr3R:21065240-21073319	138.947	57.0556	-1.2841	5e-05
CG42358	chr3R:19154096-19162300	61.2746	25.1952	-1.28214	0.0006
CG6023	chrX:18314123-18321193	6.93979	2.85497	-1.28141	5e-05
CG30154	chr2R:20533358-20533934	6.18234	2.54679	-1.27947	0.00605
CG6201	chr2L:11106942-11113061	6.42629	2.65047	-1.27774	0.00585
tral	chr3L:12515058-12520954	344.896	142.373	-1.27649	5e-05
CG13067	chr3L:16271281-16271918	87.8792	36.3229	-1.27464	5e-05
CG6937	chr3R:22584772-22586625	115.887	47.9084	-1.27437	5e-05
Hsp83	chr3L:3192968-3197631	2255.34	932.498	-1.27417	5e-05
mtDNA-helicase	chr2L:9890884-9893446	21.7728	9.00485	-1.27375	5e-05
CG3788	chr2R:22925106-22934077	8.66936	3.58641	-1.27338	0.0102
AIF	chr2L:2151753-2155389	59.2721	24.5214	-1.27331	5e-05
l(2)34Fc	chr2L:14349019-14351513	3.10255	1.28536	-1.27128	0.0177
swa	chrX:6363417-6365708	88.5475	36.6951	-1.27086	5e-05
RluA-2	chr2L:10477072-10482975	21.954	9.10191	-1.27024	5e-05
CG7246	chrX:9078822-9081057	43.6011	18.0798	-1.26998	5e-05
Duox	chr2L:2815969-2830248	14.8681	6.16593	-1.26983	5e-05
fu12	chr2L:8449690-8463994	41.5986	17.2677	-1.26846	5e-05
msk	chr3L:8116178-8121579	312.138	129.633	-1.26775	5e-05
alpha-Man-IIb	chr3R:15804247-15832632	21.3163	8.86381	-1.26595	5e-05
Pxt	chr3R:17719453-17722955	127.306	53.0444	-1.26302	5e-05
Nup37	chr3R:25247657-25249100	25.6719	10.7002	-1.26256	5e-05
CG7208	chr3R:18183655-18188707	32.517	13.554	-1.26248	5e-05
Tom40	chrX:7736892-7739978	163.927	68.4295	-1.26037	5e-05
CG3756	chr2L:4969003-4973921	69.6967	29.0956	-1.26029	5e-05
Drep-2	chr2R:9291855-9302821	40.0015	16.7033	-1.25992	5e-05
CG32024	chr3L:8807600-8808407	51.7939	21.6315	-1.25965	5e-05
CG33714	chrX:21317935-21319296	26.1407	10.926	-1.25853	0.0198
CG5033	chr2R:17789678-17792448	86.2426	36.1139	-1.25585	5e-05
CG8939	chrX:15997015-15999698	97.2165	40.7346	-1.25495	5e-05
Cyp318a1	chrX:12032631-12035283	23.0156	9.64473	-1.2548	5e-05
Cct5	chr2R:12174801-12178553	353.161	148.005	-1.25468	5e-05
CG5800	chrX:17636280-17639003	49.477	20.7497	-1.25367	5e-05
CG12050	chr2L:21094965-21102429	106.967	44.8803	-1.25302	5e-05
rpk	chr3R:4645980-4648884	31.7429	13.3582	-1.24871	5e-05
CG7137	chr2R:19227343-19228613	48.8131	20.544	-1.24855	5e-05
CG30349	chr2R:8907517-8910885	110.416	46.5749	-1.24532	5e-05
Ude	chr3R:24788053-24799668	5.46451	2.30591	-1.24475	5e-05
eIF6	chr2R:23847160-23851480	147.163	62.1637	-1.24328	5e-05
Act87E	chr3R:13425832-13428375	56.7544	23.9802	-1.24289	5e-05
CG3085	chr2R:23074822-23079038	3.89148	1.64521	-1.24205	0.01435
RpI135	chr2L:404284-407969	62.323	26.3575	-1.24155	5e-05
CG5728	chr3R:24318999-24333316	108.826	46.0904	-1.23949	5e-05
CG1234	chr3R:7244231-7246969	65.6759	27.8393	-1.23824	5e-05
RpI12	chr3R:21776137-21777847	70.3627	29.8352	-1.23779	5e-05
CG7839	chr3L:11074768-11078736	76.1346	32.2872	-1.23759	5e-05
CG12512	chr2L:5339131-5342234	34.7485	14.7439	-1.23683	5e-05
srl	chr3R:4422482-4429335	149.413	63.4476	-1.23567	5e-05
olf186-M	chr2R:17843441-17860582	36.4913	15.5066	-1.23467	5e-05
CG3817	chr3R:14898738-14900277	72.1129	30.7596	-1.22922	5e-05
CG5589	chr3L:17802489-17804715	39.1906	16.7261	-1.22841	5e-05
CG15027	chrX:15085158-15085827	87.6749	37.5089	-1.22493	5e-05
Dbp73D	chr3L:16728495-16730818	48.4372	20.743	-1.22349	5e-05
Eip55E	chr2R:18627917-18629395	103.467	44.3391	-1.22252	5e-05
CG42732	chr2R:10322194-10416996	5.35724	2.29595	-1.2224	5e-05
CR45209	chr3R:27108466-27112270	7.46976	3.20143	-1.22235	0.0025
CG8675	chrX:17232941-17305475	60.8055	26.084	-1.22104	0.0104
otu	chrX:8485007-8517029	90.4952	38.8469	-1.22004	5e-05
CycB	chr2R:22803520-22806948	449.345	192.989	-1.2193	5e-05
CG18048	chr3R:6346110-6347519	17.5197	7.53589	-1.21713	5e-05
CG43163	chr3L:8472806-8507146	2.02698	0.872638	-1.21587	5e-05
E(spl)mbeta-HLH	chr3R:26005045-26006023	18.7815	8.08902	-1.21527	5e-05
CG3353	chr3R:21217267-21218791	44.556	19.2017	-1.21438	5e-05
Nle	chr2L:564162-568121	56.1573	24.2113	-1.21379	5e-05
CG6012	chr2L:16860028-16861489	2.37763	1.02512	-1.21373	0.00645
SP1029	chr3R:29244960-29250451	9.47232	4.09339	-1.21042	5e-05
zpg	chr3L:6603683-6608739	201.52	87.0931	-1.21029	5e-05
CG18600	chr3R:18300194-18301728	71.1614	30.788	-1.20873	5e-05
Mys45A	chr2R:9110798-9113951	74.3533	32.31	-1.20242	5e-05
clu	chr2R:16186583-16196333	102.826	44.6993	-1.20187	5e-05
CG14464	chr2R:4829245-4830587	189.082	82.214	-1.20156	5e-05
CG31301	chr3R:15346204-15348012	70.236	30.5553	-1.20079	5e-05
CG13658	chr3R:25287473-25288930	1.72112	0.748767	-1.20076	0.0088
CG12301	chr3L:15580799-15583373	37.8277	16.463	-1.20022	5e-05
qless	chr3R:31236034-31252608	15.2319	6.63047	-1.19991	5e-05
CG2201	chr2L:21614231-21624080	60.8189	26.4815	-1.19954	5e-05
bys	chrX:7901879-7903643	86.5279	37.6804	-1.19935	5e-05
CG12014	chr3L:3378267-3380083	2.44206	1.06667	-1.19499	0.001
fon	chr2L:19383137-19386205	13.1589	5.74861	-1.19475	5e-05
CG9300	chr3L:19552419-19554767	57.5057	25.1336	-1.19409	5e-05
CG12499	chr3R:22440151-22446587	86.5831	37.8922	-1.19218	5e-05
CG40006	chr2L:22622416-22756349	16.6124	7.27141	-1.19195	5e-05
CG1358	chr2R:7595264-7620711	17.9043	7.84784	-1.18994	5e-05
CG16753	chr3L:3055078-3055842	37.1224	16.2893	-1.18836	5e-05
Act88F	chr3R:15439968-15442177	2.05237	0.901137	-1.18747	0.0022
CG17219	chr2L:3029252-3035348	26.5975	11.7042	-1.18426	5e-05
RfC3	chr2L:10419189-10420612	56.5108	24.9073	-1.18196	5e-05
CG10463	chr2L:19758878-19760986	23.9488	10.562	-1.18107	5e-05
stet	chr3L:1475437-1489547	95.8438	42.3151	-1.17951	5e-05
CG12134	chr2R:9971142-9972780	54.2611	23.967	-1.17887	5e-05
CG8064	chr3R:18283659-18288777	63.4596	28.0338	-1.17867	5e-05
Elba2	chr2L:2577686-2579179	16.2496	7.18508	-1.17733	5e-05
CG32164	chr3L:16603052-16609347	56.8963	25.1687	-1.1767	5e-05
CG9004	chr3L:2373727-2377556	22.8167	10.0963	-1.17626	5e-05
RIOK1	chr3L:11646233-11648474	41.3086	18.2839	-1.17587	5e-05
Ahcy13	chrX:15450260-15453167	331.478	146.819	-1.17487	5e-05
CG13185	chr2R:11867875-11885585	78.1035	34.6245	-1.17359	5e-05
CG15100	chr2R:18846857-18850599	58.6907	26.0206	-1.17348	5e-05
eIF-2beta	chr3L:12521128-12526731	317.021	140.646	-1.17251	5e-05
grp	chr2L:16680053-16699926	132.04	58.6125	-1.17169	5e-05
CG3808	chr3L:18990025-19000608	43.4344	19.3049	-1.16987	5e-05
eIF-2gamma	chr3R:15257843-15263458	318.224	141.692	-1.16729	5e-05
Nnp-1	chr2L:13363307-13366189	92.1387	41.0468	-1.16654	5e-05
ea	chr3R:15328728-15330408	18.8421	8.39469	-1.16641	5e-05
vnc	chr3L:9972311-9974023	120.104	53.5234	-1.16605	5e-05
wisp	chrX:11893942-11899920	44.8874	20.0197	-1.16489	5e-05
Nap1	chr2R:23903749-23907294	1036.2	462.688	-1.16318	5e-05
Aats-val	chr2R:13198849-13202709	73.2126	32.7432	-1.1609	5e-05
mtSSB	chr3R:16203370-16205250	201.483	90.1346	-1.16051	5e-05
l(2)35Df	chr2L:15752262-15755900	58.8234	26.3317	-1.15959	5e-05
mael	chr3L:22724232-22727789	50.5024	22.6173	-1.15893	5e-05
CG3735	chr2R:23937076-23939754	34.0691	15.2685	-1.15791	5e-05
Ns3	chrX:1461843-1464220	73.8623	33.1142	-1.15739	5e-05
CG17801	chr3R:17805678-17807085	11.901	5.34372	-1.15517	5e-05
Tcp-1eta	chr3R:8801563-8806234	275.421	123.705	-1.15473	5e-05
CG4554	chr2R:22483302-22492033	35.4777	15.9679	-1.15174	5e-05
CG10576	chr3L:5761962-5765702	570.245	257.2	-1.14869	5e-05
CG13097	chr2L:8512173-8514868	47.5258	21.4406	-1.14837	5e-05
sle	chr3R:10333114-10338265	89.0694	40.1938	-1.14796	5e-05
ico	chr2L:7220368-7223081	31.6468	14.2853	-1.14753	5e-05
CG4829	chrX:16811698-16826494	8.17024	3.68804	-1.14752	5e-05
CG9799	chr3R:13385647-13388709	82.4095	37.2133	-1.14699	5e-05
CG11779	chr3R:19154096-19162300	31.9822	14.4526	-1.14594	0.00055
lov	chr2R:25085779-25139627	1.28749	0.581876	-1.14578	0.0001
CG3800	chr2R:22934568-22937077	533.552	241.391	-1.14426	5e-05
CG15019	chr3L:4403486-4406059	176.204	79.805	-1.14269	5e-05
CG9249	chr2L:21154292-21158611	17.6469	7.99319	-1.14257	0.0059
CG11920	chr3R:25074876-25076382	82.1082	37.203	-1.14211	5e-05
Aats-lys	chrX:9606362-9608884	176.778	80.172	-1.14076	5e-05
CG4975	chr2R:17726913-17732987	27.7224	12.5729	-1.14074	5e-05
l(2)k09022	chr2L:6854141-6860849	99.5488	45.1906	-1.13938	5e-05
san	chr2R:11360705-11361871	123.478	56.0791	-1.13872	5e-05
Rs1	chr2R:8163563-8167769	86.5118	39.2976	-1.13846	5e-05
CG17896	chrX:490786-493495	181.034	82.2667	-1.13788	5e-05
pen	chrX:21345357-21349843	117.45	53.3845	-1.13756	5e-05
CR44289	chr3R:27535830-27537903	1.83209	0.834039	-1.13531	0.00325
CG7744	chr2R:19452503-19455527	39.8775	18.1695	-1.13406	5e-05
CG32344	chr3L:321232-324720	49.8013	22.741	-1.13089	5e-05
CG14721	chr3R:11735446-11741783	26.7469	12.2189	-1.13025	0.0003
CG17514	chr3L:27967243-28012599	280.444	128.126	-1.13015	5e-05
CG1142	chr3R:7472457-7473781	65.013	29.7046	-1.13004	0.0003
CG7182	chr3L:8344420-8346382	108.144	49.4126	-1.13	5e-05
CG8611	chrX:17413266-17422145	32.0631	14.6543	-1.12959	5e-05
CG14545	chr3R:25850409-25851291	222.088	101.723	-1.12648	5e-05
CG11897	chr3R:29158121-29164966	131.008	60.0619	-1.12513	5e-05
T-cp1	chr3R:22489104-22491439	383.209	175.731	-1.12477	5e-05
l(2)34Fd	chr2L:14352076-14355085	42.1228	19.3238	-1.12422	5e-05
Taz	chr2R:12753025-12756414	22.1251	10.1567	-1.12326	5e-05
Ski6	chr2L:13219978-13222429	51.8971	23.8248	-1.12319	5e-05
CG6565	chr2L:13374018-13376404	47.3397	21.7395	-1.12273	5e-05
kra	chr3R:5595363-5601136	953.323	438.416	-1.12066	5e-05
stg	chr3R:29251825-29255800	71.7038	32.9754	-1.12066	5e-05
Mtap	chr2R:17427794-17429315	85.6022	39.3967	-1.11957	5e-05
bcd	chr3R:6755841-6759466	21.0177	9.67395	-1.11943	5e-05
l(3)02640	chr3L:1333238-1339415	80.4303	37.0574	-1.11798	5e-05
CG11899	chr3R:29200453-29202525	68.5287	31.5845	-1.11749	5e-05
CG33217	chr3L:23126024-23132209	192.682	88.8059	-1.11749	5e-05
CG6733	chr3R:23070515-23112730	42.0275	19.3737	-1.11723	0.0018
Gr61a	chr3L:841450-843701	1.68327	0.776137	-1.11689	0.0083
Phb2	chr2R:18819466-18829699	309.901	142.972	-1.11607	5e-05
CG14543	chr3R:26056629-26058223	53.4534	24.6889	-1.11442	5e-05
Mt2	chr2L:12096524-12097687	12.0169	5.55485	-1.11325	5e-05
Aatf	chr2L:6717624-6719389	40.053	18.5264	-1.11233	5e-05
Proc-R	chrX:4707915-4729487	8.93271	4.13183	-1.11232	5e-05
CG10286	chr3R:6368964-6374025	88.4425	40.9127	-1.11219	5e-05
Peb	chr2R:25175125-25176715	1.83028	0.847086	-1.11148	0.01315
x16	chr2L:6914300-6920210	91.1252	42.2543	-1.10875	0.0014
mRpL10	chr2L:203778-210725	63.8254	29.6223	-1.10744	5e-05
CG15561	chr3R:31214807-31215942	20.363	9.45127	-1.10737	5e-05
png	chrX:1356487-1357601	17.3719	8.06365	-1.10725	5e-05
Rcc1	chr3L:5930261-5932773	158.605	73.6765	-1.10616	5e-05
Cctgamma	chr3R:16647604-16649978	251.014	116.614	-1.10603	5e-05
CG7338	chr3L:21335214-21343716	81.6091	37.9414	-1.10496	5e-05
CG17259	chr2L:3035492-3038793	135.305	62.9337	-1.10431	5e-05
CG7328	chr3L:20139209-20140607	8.70762	4.05016	-1.1043	5e-05
CG4749	chr2L:1147821-1150677	13.6773	6.36595	-1.10333	5e-05
Naam	chr3R:19671449-19698742	15.6511	7.28652	-1.10297	5e-05
CG9896	chr2R:22985373-23048325	13.8908	6.46959	-1.10239	5e-05
rdx	chr3R:13964884-14032057	131.696	61.3427	-1.10224	5e-05
awd	chr3R:31744281-31746077	2750.71	1281.37	-1.10212	5e-05
snoRNA:Psi28S-2622	chr3L:1475437-1489547	8023.24	3742.77	-1.10008	5e-05
CG17475	chr3R:17129338-17130426	11.1115	5.18348	-1.10007	5e-05
CG11123	chr2R:7440705-7445792	54.3819	25.3927	-1.09871	5e-05
AdSL	chr3R:17014575-17027987	65.7875	30.7232	-1.09849	5e-05
CG2199	chr3L:1339459-1342403	72.5818	33.9115	-1.09783	5e-05
CG11180	chr2R:20618502-20623429	51.7126	24.1666	-1.0975	5e-05
Gasp	chr3R:6088798-6100887	19.4305	9.08292	-1.0971	5e-05
wcd	chr2R:16345837-16347500	57.9077	27.0895	-1.09602	5e-05
Tudor-SN	chr3L:258175-264380	284.524	133.173	-1.09525	5e-05
Nmt	chr3L:8176134-8178429	129.914	60.8341	-1.09461	5e-05
CG7950	chr3R:30056858-30058131	97.008	45.4508	-1.0938	5e-05
CG5645	chr3L:12132145-12136706	28.5229	13.3721	-1.09289	5e-05
CG9643	chr2L:2977121-2979288	42.2545	19.8135	-1.09262	5e-05
Ak6	chr2R:12566184-12569847	71.5995	33.6388	-1.08982	5e-05
CG9485	chr2R:21312398-21320017	13.5608	6.37265	-1.08947	5e-05
CG15717	chrX:13128951-13134839	81.5302	38.3254	-1.08904	5e-05
CG6073	chr3R:26170846-26188807	45.3075	21.2995	-1.08893	5e-05
CG33655	chr2R:21312398-21320017	17.5605	8.27231	-1.08597	5e-05
aub	chr2L:10989400-11001476	104.099	49.0413	-1.08589	5e-05
CG32350	chr3L:23147655-23150668	61.4914	28.9763	-1.08551	5e-05
CG10565	chr3L:21131445-21136353	148.736	70.2478	-1.08223	5e-05
CG5966	chrX:5988790-5992640	7.93448	3.74804	-1.082	5e-05
mRpS30	chrX:15786046-15788288	90.1609	42.5958	-1.08179	5e-05
l(1)G0004	chrX:20391446-20393751	54.4738	25.7483	-1.08109	5e-05
CG6927	chrX:4906899-4908821	43.194	20.4292	-1.0802	5e-05
muskelin	chr2R:12628696-12632378	44.0666	20.8442	-1.08004	5e-05
dbe	chr2L:868672-869857	44.8681	21.3406	-1.07209	5e-05
ltd	chr2R:9177863-9186342	49.4201	23.5062	-1.07206	5e-05
Mat89Ba	chr3R:16267011-16272415	57.7638	27.4976	-1.07086	5e-05
CG33713	chrX:21317935-21319296	142.659	67.9352	-1.07034	5e-05
kz	chrX:2225295-2242035	22.2407	10.5937	-1.07	0.0006
Rrp42	chr2R:16014907-16017154	43.773	20.8553	-1.06963	0.00015
CG3045	chr2R:22136967-22174691	30.4927	14.5367	-1.06876	5e-05
CG42455	chr3L:9972311-9974023	26.8632	12.8213	-1.06709	0.00325
CG42487	chr3R:27957355-27959245	15.6103	7.45553	-1.06611	5e-05
CG9922	chr3R:14032370-14036398	170.002	81.3526	-1.06329	5e-05
egg	chr2R:24775533-24780428	13.3891	6.40835	-1.06303	5e-05
CG13993	chr2L:6069078-6070686	120.656	57.758	-1.06281	5e-05
CG9791	chr3R:4311554-4314372	29.6327	14.1862	-1.0627	5e-05
EfTuM	chr2R:13506429-13513112	176.573	84.5813	-1.06185	5e-05
CG13850	chr3R:22405938-22410915	69.7525	33.4176	-1.06164	5e-05
ect	chr3L:10190275-10201837	4.24032	2.03175	-1.06145	5e-05
CG7519	chr3L:21493082-21493907	100.53	48.2823	-1.05805	5e-05
CG10560	chr3R:25318549-25320101	27.7387	13.323	-1.05798	5e-05
Ranbp9	chr3R:11412521-11416142	91.3432	43.8825	-1.05765	5e-05
CG14100	chr3L:19586252-19590524	32.6893	15.7102	-1.05712	0.00435
eIF-3p66	chr3R:23680038-23682317	295.683	142.169	-1.05645	5e-05
Nup50	chr2R:8123035-8127242	95.076	45.7309	-1.05591	5e-05
Dbp21E2	chr2L:811583-815950	20.1929	9.72352	-1.0543	5e-05
CG12355	chr3L:15492963-15495549	32.1924	15.5139	-1.05316	5e-05
mRpL13	chr2L:18855125-18859248	103.854	50.1008	-1.05165	0.00425
Hel25E	chr2L:5539325-5542314	362.529	174.914	-1.05145	5e-05
CG14516	chr3R:29138661-29146893	68.0764	32.8484	-1.05133	5e-05
koko	chr3R:18403025-18404726	36.3462	17.5422	-1.05097	5e-05
CG7845	chr2R:6074470-6076367	75.6892	36.5517	-1.05015	5e-05
aralar1	chr3R:30445634-30455867	47.9126	23.141	-1.04995	5e-05
CG6967	chr2R:17062774-17087633	16.1515	7.80757	-1.04873	5e-05
CG12128	chr2R:10026838-10032893	50.37	24.3522	-1.04851	5e-05
feo	chrX:10852445-10854869	53.8017	26.0347	-1.04721	5e-05
CG34310	chr2L:6663663-6676635	145.67	70.687	-1.04318	5e-05
eEF1delta	chr2L:10232506-10234450	631.704	306.992	-1.04105	5e-05
Tig	chr2L:6412314-6423310	3.21807	1.56396	-1.04099	5e-05
E(spl)m3-HLH	chr3R:26021822-26023127	52.4035	25.484	-1.04007	5e-05
CG8791	chr2R:7926652-7931016	7.03621	3.42668	-1.03799	0.00205
CG1575	chrX:8117011-8121147	45.3172	22.0722	-1.03783	5e-05
sesB	chrX:10772540-10786958	1765.61	859.986	-1.03778	5e-05
CG1703	chrX:11611926-11615840	81.3749	39.6418	-1.03756	5e-05
mago	chr2R:21128576-21142261	113.858	55.5405	-1.03562	5e-05
CG9286	chr3R:13780963-13782082	72.8015	35.56	-1.03371	5e-05
CG1360	chr2R:7587772-7590109	13.7868	6.73917	-1.03265	5e-05
Hsp26	chr3L:9376417-9377427	329.099	161.037	-1.03113	5e-05
CG33172	chrX:15769663-15772985	27.3053	13.3663	-1.03058	5e-05
CG8539	chr3L:7497210-7498831	11.6271	5.69237	-1.03039	5e-05
RpI1	chr2R:14591202-14601216	113.273	55.4744	-1.02991	5e-05
CG6412	chr2L:17499267-17501106	74.7915	36.6916	-1.02743	5e-05
mge	chr3L:3907851-3909931	170.894	83.8836	-1.02664	5e-05
CG11444	chrX:4387675-4611385	219.525	107.783	-1.02626	0.0002
Pglym78	chr3R:29148247-29151794	120.679	59.2536	-1.0262	5e-05
Pabp2	chr2R:8131430-8135315	69.9558	34.4351	-1.02256	5e-05
snRNA:U1:82Eb	chr3R:4947932-4948096	202.908	99.9091	-1.02214	0.00055
CG8012	chr3L:8215279-8216198	120.974	59.7031	-1.01882	5e-05
CG44005	chr3L:18070299-18072123	33.28	16.443	-1.01718	5e-05
Tcp-1zeta	chrX:15746647-15748971	313.137	154.829	-1.01612	5e-05
CG1971	chr3R:31805467-31806769	5.98451	2.96044	-1.01542	0.00025
snoRNA:2R:9445410	chr2R:13557904-13558055	714.097	353.536	-1.01426	5e-05
CG10341	chr2L:18698713-18703105	42.0761	20.836	-1.01392	5e-05
mRpL23	chr3L:2372198-2373704	96.8995	48.0536	-1.01184	5e-05
serp	chr3L:19700976-19708015	3.91621	1.94268	-1.01141	5e-05
CG40042	chr2L:23312464-23313578	346.908	172.112	-1.0112	5e-05
CG11399	chr3L:20778798-20786197	38.67	19.1989	-1.01019	5e-05
CG3335	chr3L:9624236-9631795	37.3941	18.5823	-1.00888	5e-05
mnd	chr3L:14985099-14991667	50.9219	25.323	-1.00784	5e-05
alphaTub67C	chr3L:9681267-9683370	123.225	61.2978	-1.00739	5e-05
shu	chr2R:23841460-23843286	91.6862	45.6525	-1.00601	5e-05
r	chrX:16655358-16668712	81.224	40.4843	-1.00454	5e-05
TFAM	chr3R:20575244-20577010	126.193	62.8994	-1.00452	5e-05
CG44254	chr3R:24912994-24917864	29.7154	14.8466	-1.00107	5e-05
nod	chrX:11580771-11585750	21.384	10.6901	-1.00026	5e-05
Aats-arg	chrX:15841768-15844145	93.2138	46.6029	-1.00012	5e-05

## Sheet: Sheet2
gene	locus	WT FPKM	setdb1 GLKD FPKM	log2(fold_change)	p_value	q_value
Pglym78	chr3R:29148247-29151794	125.653	62.6253	-1.00463	5e-05	0.000248463
sesB	chrX:10772540-10786958	1838.24	916.117	-1.00472	5e-05	0.000248463
Hsp26	chr3L:9376417-9377427	342.638	170.755	-1.00476	5e-05	0.000248463
CG1360	chr2R:7587772-7590109	14.3715	7.15768	-1.00565	5e-05	0.000248463
CG9286	chr3R:13780963-13782082	75.7776	37.7263	-1.0062	5e-05	0.000248463
CG8791	chr2R:7926652-7931016	7.33438	3.64616	-1.0083	0.00135	0.00499641
E(spl)m3-HLH	chr3R:26021822-26023127	54.5723	27.1274	-1.00842	5e-05	0.000248463
CG1575	chrX:8117011-8121147	47.2237	23.4319	-1.01104	5e-05	0.000248463
CG34310	chr2L:6663663-6676635	151.736	75.2487	-1.01182	5e-05	0.000248463
CG6967	chr2R:17062774-17087633	16.8123	8.33312	-1.01258	5e-05	0.000248463
eEF1delta	chr2L:10232506-10234450	657.6	325.485	-1.01462	5e-05	0.000248463
CG1703	chrX:11611926-11615840	84.7438	41.9374	-1.01487	5e-05	0.000248463
CG7845	chr2R:6074470-6076367	78.7583	38.9236	-1.01679	5e-05	0.000248463
CG14506	chr3R:29293742-29297180	0.564163	0.278718	-1.0173	0.0116	0.0327689
Tig	chr2L:6412314-6423310	3.35163	1.65548	-1.01762	5e-05	0.000248463
CG12355	chr3L:15492963-15495549	33.5251	16.5576	-1.01775	5e-05	0.000248463
CG12128	chr2R:10026838-10032893	52.4547	25.8733	-1.01961	5e-05	0.000248463
aralar1	chr3R:30445634-30455867	49.9037	24.5871	-1.02125	5e-05	0.000248463
feo	chrX:10852445-10854869	56.0087	27.5767	-1.0222	5e-05	0.000248463
CG14516	chr3R:29138661-29146893	70.9168	34.9145	-1.0223	5e-05	0.000248463
mRpL13	chr2L:18855125-18859248	108.235	53.276	-1.02261	0.00445	0.0143225
koko	chr3R:18403025-18404726	37.8799	18.6381	-1.02318	5e-05	0.000248463
CG10560	chr3R:25318549-25320101	28.875	14.1982	-1.02411	5e-05	0.000248463
Hel25E	chr2L:5539325-5542314	377.447	185.577	-1.02426	5e-05	0.000248463
Dbp21E2	chr2L:811583-815950	21.0457	10.3303	-1.02664	5e-05	0.000248463
Ranbp9	chr3R:11412521-11416142	95.1363	46.6456	-1.02825	5e-05	0.000248463
Nup50	chr2R:8123035-8127242	99.0086	48.5365	-1.02848	5e-05	0.000248463
eIF-3p66	chr3R:23680038-23682317	307.781	150.776	-1.0295	5e-05	0.000248463
CG7519	chr3L:21493082-21493907	104.721	51.3003	-1.02951	5e-05	0.000248463
CG13850	chr3R:22405938-22410915	72.6382	35.5813	-1.02961	5e-05	0.000248463
CG14100	chr3L:19586252-19590524	34.0578	16.6735	-1.03043	0.00605	0.0187171
CG9791	chr3R:4311554-4314372	30.8453	15.0989	-1.0306	5e-05	0.000248463
egg	chr2R:24775533-24780428	13.9392	6.80619	-1.03423	5e-05	0.000248463
CG13993	chr2L:6069078-6070686	125.595	61.3031	-1.03474	5e-05	0.000248463
CG3045	chr2R:22136967-22174691	31.7416	15.4917	-1.03488	5e-05	0.000248463
CG42487	chr3R:27957355-27959245	16.2527	7.9315	-1.03501	5e-05	0.000248463
ect	chr3L:10190275-10201837	4.41557	2.15355	-1.03588	5e-05	0.000248463
CG18367	chr2R:19636659-19637400	6.45275	3.14546	-1.03664	0.01445	0.0396222
CG9922	chr3R:14032370-14036398	176.907	86.1899	-1.0374	5e-05	0.000248463
EfTuM	chr2R:13506429-13513112	184.102	89.5889	-1.03911	5e-05	0.000248463
CG32350	chr3L:23147655-23150668	63.9573	31.1218	-1.03919	5e-05	0.000248463
Rrp42	chr2R:16014907-16017154	45.6152	22.189	-1.03967	5e-05	0.000248463
Mat89Ba	chr3R:16267011-16272415	60.1629	29.2596	-1.03996	5e-05	0.000248463
CG33713	chrX:21317935-21319296	148.527	72.1735	-1.04119	5e-05	0.000248463
kz	chrX:2225295-2242035	23.1582	11.249	-1.04172	0.0004	0.00168445
ltd	chr2R:9177863-9186342	51.4824	24.9961	-1.04238	5e-05	0.000248463
CG42455	chr3L:9972311-9974023	27.9925	13.5891	-1.04259	0.0017	0.00611701
dbe	chr2L:868672-869857	46.733	22.6084	-1.04758	5e-05	0.000248463
muskelin	chr2R:12628696-12632378	45.9067	22.1839	-1.04919	5e-05	0.000248463
CG6927	chrX:4906899-4908821	44.9965	21.7231	-1.05058	5e-05	0.000248463
CG5966	chrX:5988790-5992640	8.26492	3.98961	-1.05075	5e-05	0.000248463
mRpS30	chrX:15786046-15788288	93.8112	45.2511	-1.05181	5e-05	0.000248463
aub	chr2L:10989400-11001476	108.385	52.2379	-1.053	5e-05	0.000248463
CG33655	chr2R:21312398-21320017	18.3147	8.80552	-1.05652	5e-05	0.000248463
Ak6	chr2R:12566184-12569847	74.4962	35.8121	-1.05672	5e-05	0.000248463
CG10565	chr3L:21131445-21136353	154.805	74.3785	-1.0575	5e-05	0.000248463
l(1)G0004	chrX:20391446-20393751	56.726	27.238	-1.05839	5e-05	0.000248463
CG6073	chr3R:26170846-26188807	47.1767	22.6405	-1.05917	5e-05	0.000248463
CG15717	chrX:13128951-13134839	84.9538	40.7007	-1.06162	5e-05	0.000248463
CG9485	chr2R:21312398-21320017	14.1306	6.76719	-1.06219	5e-05	0.000248463
CG5645	chr3L:12132145-12136706	29.6601	14.1951	-1.06313	5e-05	0.000248463
CG9643	chr2L:2977121-2979288	43.9606	21.0379	-1.06322	5e-05	0.000248463
Gasp	chr3R:6088798-6100887	20.2224	9.67348	-1.06384	5e-05	0.000248463
snoRNA:Psi28S-2622	chr3L:1475437-1489547	8354.62	3995.27	-1.06428	5e-05	0.000248463
rdx	chr3R:13964884-14032057	137.014	65.5019	-1.06472	5e-05	0.000248463
Tudor-SN	chr3L:258175-264380	296.166	141.553	-1.06507	5e-05	0.000248463
CG7950	chr3R:30056858-30058131	101.032	48.2699	-1.06562	5e-05	0.000248463
CG11180	chr2R:20618502-20623429	53.7843	25.6749	-1.06683	5e-05	0.000248463
Nmt	chr3L:8176134-8178429	135.373	64.5991	-1.06736	5e-05	0.000248463
CG2199	chr3L:1339459-1342403	75.511	36.0272	-1.0676	5e-05	0.000248463
wcd	chr2R:16345837-16347500	60.2958	28.7357	-1.06921	5e-05	0.000248463
CG7328	chr3L:20139209-20140607	9.06071	4.31736	-1.06948	5e-05	0.000248463
CG17475	chr3R:17129338-17130426	11.5766	5.51252	-1.07043	5e-05	0.000248463
CG33217	chr3L:23126024-23132209	200.35	95.3936	-1.07056	5e-05	0.000248463
AdSL	chr3R:17014575-17027987	68.5507	32.6283	-1.07105	5e-05	0.000248463
Peb	chr2R:25175125-25176715	1.90502	0.90651	-1.07141	0.00625	0.0192374
Naam	chr3R:19671449-19698742	16.2971	7.75499	-1.07142	5e-05	0.000248463
CG9896	chr2R:22985373-23048325	14.4655	6.88264	-1.07158	5e-05	0.000248463
CG11123	chr2R:7440705-7445792	56.634	26.9399	-1.07192	5e-05	0.000248463
Proc-R	chrX:4707915-4729487	9.29755	4.41045	-1.07592	5e-05	0.000248463
CG7338	chr3L:21335214-21343716	84.9824	40.3054	-1.07619	5e-05	0.000248463
CG4749	chr2L:1147821-1150677	14.2529	6.75163	-1.07795	5e-05	0.000248463
mRpL10	chr2L:203778-210725	66.4619	31.4823	-1.07799	5e-05	0.000248463
x16	chr2L:6914300-6920210	94.8377	44.9123	-1.07835	0.00255	0.00877057
awd	chr3R:31744281-31746077	2866.94	1357.07	-1.07902	5e-05	0.000248463
Rcc1	chr3L:5930261-5932773	165.192	78.1664	-1.07952	5e-05	0.000248463
CG17259	chr2L:3035492-3038793	140.921	66.6183	-1.0809	5e-05	0.000248463
Cctgamma	chr3R:16647604-16649978	261.583	123.608	-1.0815	5e-05	0.000248463
png	chrX:1356487-1357601	18.0941	8.54788	-1.08188	5e-05	0.000248463
Mt2	chr2L:12096524-12097687	12.5202	5.91255	-1.0824	5e-05	0.000248463
CG10286	chr3R:6368964-6374025	92.1085	43.4885	-1.0827	5e-05	0.000248463
CG15561	chr3R:31214807-31215942	21.1939	9.99924	-1.08376	5e-05	0.000248463
bcd	chr3R:6755841-6759466	21.8842	10.3193	-1.08454	5e-05	0.000248463
CG14543	chr3R:26056629-26058223	55.6131	26.2198	-1.08476	5e-05	0.000248463
Aatf	chr2L:6717624-6719389	41.6806	19.6233	-1.08681	5e-05	0.000248463
CG6733	chr3R:23070515-23112730	43.7901	20.6121	-1.08711	0.0014	0.00515785
CG17514	chr3L:27967243-28012599	291.764	137.284	-1.08764	5e-05	0.000248463
Phb2	chr2R:18819466-18829699	322.684	151.754	-1.08838	5e-05	0.000248463
Mtap	chr2R:17427794-17429315	89.1332	41.8856	-1.08951	5e-05	0.000248463
kra	chr3R:5595363-5601136	992.09	466.121	-1.08977	5e-05	0.000248463
Gr61a	chr3L:841450-843701	1.75685	0.82519	-1.09019	0.00345	0.0114482
stg	chr3R:29251825-29255800	74.6512	35.0632	-1.09021	5e-05	0.000248463
CG11899	chr3R:29200453-29202525	71.4414	33.5516	-1.09038	5e-05	0.000248463
l(3)02640	chr3L:1333238-1339415	83.836	39.3546	-1.09104	5e-05	0.000248463
CG6565	chr2L:13374018-13376404	49.2794	23.1323	-1.09107	5e-05	0.000248463
Ski6	chr2L:13219978-13222429	54.0327	25.317	-1.09373	5e-05	0.000248463
CG11897	chr3R:29158121-29164966	136.433	63.9166	-1.09393	5e-05	0.000248463
CG14545	chr3R:25850409-25851291	231.37	108.303	-1.09512	5e-05	0.000248463
Taz	chr2R:12753025-12756414	23.056	10.7924	-1.09512	5e-05	0.000248463
l(2)34Fd	chr2L:14352076-14355085	43.8639	20.5022	-1.09726	5e-05	0.000248463
CR44289	chr3R:27535830-27537903	1.90769	0.891173	-1.09805	0.00065	0.00260512
CG14721	chr3R:11735446-11741783	27.8691	12.9941	-1.10081	5e-05	0.000248463
T-cp1	chr3R:22489104-22491439	399.463	186.195	-1.10124	5e-05	0.000248463
CG32344	chr3L:321232-324720	51.8363	24.1597	-1.10136	5e-05	0.000248463
CG7744	chr2R:19452503-19455527	41.54	19.3516	-1.10205	5e-05	0.000248463
sas	chr3R:7162877-7183702	0.883423	0.411308	-1.10289	5e-05	0.000248463
CG1142	chr3R:7472457-7473781	67.6783	31.4938	-1.10363	0.0003	0.00129904
CG7182	chr3L:8344420-8346382	112.625	52.3991	-1.10391	5e-05	0.000248463
CG8611	chrX:17413266-17422145	33.3906	15.5282	-1.10455	5e-05	0.000248463
san	chr2R:11360705-11361871	128.421	59.7086	-1.10487	5e-05	0.000248463
CG11920	chr3R:25074876-25076382	85.5099	39.6255	-1.10966	5e-05	0.000248463
CG4975	chr2R:17726913-17732987	28.8724	13.3795	-1.10967	5e-05	0.000248463
l(2)k09022	chr2L:6854141-6860849	103.736	48.0499	-1.11031	5e-05	0.000248463
CG17896	chrX:490786-493495	188.79	87.3672	-1.11162	5e-05	0.000248463
CG14221	chrX:19618818-19621245	0.704649	0.325909	-1.11243	0.012	0.0337384
Rs1	chr2R:8163563-8167769	90.0557	41.6402	-1.11284	5e-05	0.000248463
CG9249	chr2L:21154292-21158611	18.4003	8.50772	-1.11288	0.00315	0.0105672
CG3800	chr2R:22934568-22937077	555.158	256.47	-1.11411	5e-05	0.000248463
GV1	chr3L:1810587-1822903	1.62943	0.752483	-1.11464	0.01125	0.0319294
pen	chrX:21345357-21349843	122.302	56.448	-1.11545	5e-05	0.000248463
Aats-lys	chrX:9606362-9608884	184.11	84.9439	-1.11599	5e-05	0.000248463
CG15019	chr3L:4403486-4406059	183.433	84.6071	-1.1164	5e-05	0.000248463
lov	chr2R:25085779-25139627	1.34101	0.618176	-1.11723	5e-05	0.000248463
CG11779	chr3R:19154096-19162300	33.3025	15.3484	-1.11754	0.0008	0.00313936
CG9799	chr3R:13385647-13388709	85.8408	39.5347	-1.11854	5e-05	0.000248463
sle	chr3R:10333114-10338265	92.7358	42.6994	-1.11891	5e-05	0.000248463
CG4829	chrX:16811698-16826494	8.51229	3.91934	-1.11894	5e-05	0.000248463
ico	chr2L:7220368-7223081	32.9689	15.1723	-1.11967	5e-05	0.000248463
CG13097	chr2L:8512173-8514868	49.4681	22.7284	-1.122	5e-05	0.000248463
CG17801	chr3R:17805678-17807085	12.3914	5.6925	-1.12221	5e-05	0.000248463
CG4554	chr2R:22483302-22492033	36.9526	16.9755	-1.12222	5e-05	0.000248463
CG10576	chr3L:5761962-5765702	593.936	272.724	-1.12287	5e-05	0.000248463
CG3735	chr2R:23937076-23939754	35.4667	16.2416	-1.12678	5e-05	0.000248463
mael	chr3L:22724232-22727789	52.6027	24.0567	-1.1287	5e-05	0.000248463
Tcp-1eta	chr3R:8801563-8806234	287.055	131.216	-1.12939	5e-05	0.000248463
Actbeta	chr4:1077330-1084796	0.541337	0.247374	-1.12983	0.00565	0.0176308
mtSSB	chr3R:16203370-16205250	209.829	95.8478	-1.1304	5e-05	0.000248463
Ns3	chrX:1461843-1464220	76.8572	35.094	-1.13096	5e-05	0.000248463
l(2)35Df	chr2L:15752262-15755900	61.2775	27.9544	-1.13228	5e-05	0.000248463
wisp	chrX:11893942-11899920	46.7413	21.3073	-1.13335	5e-05	0.000248463
Aats-val	chr2R:13198849-13202709	76.2364	34.722	-1.13463	5e-05	0.000248463
Nnp-1	chr2L:13363307-13366189	95.8986	43.5615	-1.13846	5e-05	0.000248463
Nap1	chr2R:23903749-23907294	1078.84	489.864	-1.13903	5e-05	0.000248463
eIF-2gamma	chr3R:15257843-15263458	331.581	150.541	-1.13921	5e-05	0.000248463
ea	chr3R:15328728-15330408	19.6271	8.91035	-1.13929	5e-05	0.000248463
CG3808	chr3L:18990025-19000608	45.2503	20.5254	-1.14052	5e-05	0.000248463
grp	chr2L:16680053-16699926	137.553	62.3379	-1.1418	5e-05	0.000248463
vnc	chr3L:9972311-9974023	125.087	56.6821	-1.14196	5e-05	0.000248463
CG13185	chr2R:11867875-11885585	81.3137	36.8365	-1.14236	5e-05	0.000248463
stet	chr3L:1475437-1489547	99.8484	45.143	-1.14524	5e-05	0.000248463
CG15100	chr2R:18846857-18850599	61.1412	27.6268	-1.14608	5e-05	0.000248463
RIOK1	chr3L:11646233-11648474	42.9878	19.424	-1.14609	5e-05	0.000248463
CG17219	chr2L:3029252-3035348	27.6536	12.4949	-1.14613	5e-05	0.000248463
CG12134	chr2R:9971142-9972780	56.4543	25.4735	-1.14808	5e-05	0.000248463
CG32164	chr3L:16603052-16609347	59.2933	26.7543	-1.1481	5e-05	0.000248463
CG9004	chr3L:2373727-2377556	23.7425	10.7081	-1.14877	5e-05	0.000248463
CG5282	chr3L:20424423-20426071	1.19306	0.53796	-1.14909	0.01005	0.029027
RfC3	chr2L:10419189-10420612	58.8623	26.521	-1.15021	5e-05	0.000248463
eIF-2beta	chr3L:12521128-12526731	330.023	148.694	-1.15022	5e-05	0.000248463
CG8064	chr3R:18283659-18288777	66.1091	29.7655	-1.1512	5e-05	0.000248463
Elba2	chr2L:2577686-2579179	16.9266	7.61711	-1.15198	5e-05	0.000248463
CG10463	chr2L:19758878-19760986	24.9322	11.2185	-1.15213	5e-05	0.000248463
Ahcy13	chrX:15450260-15453167	345.71	155.44	-1.1532	5e-05	0.000248463
CG40006	chr2L:22622416-22756349	17.287	7.76538	-1.15456	5e-05	0.000248463
CG14464	chr2R:4829245-4830587	196.808	88.2037	-1.15788	5e-05	0.000248463
CG1358	chr2R:7595264-7620711	18.653	8.35417	-1.15884	5e-05	0.000248463
CG12499	chr3R:22440151-22446587	90.1621	40.3505	-1.15994	5e-05	0.000248463
Act88F	chr3R:15439968-15442177	2.13744	0.954669	-1.16281	0.00035	0.0014931
CG2201	chr2L:21614231-21624080	63.2967	28.2648	-1.16312	5e-05	0.000248463
CG16753	chr3L:3055078-3055842	38.6468	17.2335	-1.16514	5e-05	0.000248463
CG12014	chr3L:3378267-3380083	2.54442	1.13431	-1.16552	0.0002	0.000898621
CG9300	chr3L:19552419-19554767	59.9137	26.7098	-1.16552	5e-05	0.000248463
CG7848	chr2R:16433851-16435954	0.709494	0.316156	-1.16616	0.01125	0.0319294
CG34377	chr3R:22308662-22324094	0.939038	0.418386	-1.16635	5e-05	0.000248463
fon	chr2L:19383137-19386205	13.7134	6.10634	-1.16721	5e-05	0.000248463
CG13658	chr3R:25287473-25288930	1.79273	0.798256	-1.16724	0.0032	0.0107188
qless	chr3R:31236034-31252608	15.8643	7.06132	-1.16777	5e-05	0.000248463
CG12301	chr3L:15580799-15583373	39.3598	17.4863	-1.1705	5e-05	0.000248463
CG31301	chr3R:15346204-15348012	73.1251	32.4839	-1.17064	5e-05	0.000248463
clu	chr2R:16186583-16196333	107.066	47.5261	-1.1717	5e-05	0.000248463
zpg	chr3L:6603683-6608739	209.771	92.8956	-1.17514	5e-05	0.000248463
bys	chrX:7901879-7903643	90.1715	39.9284	-1.17525	5e-05	0.000248463
Mys45A	chr2R:9110798-9113951	77.4057	34.2485	-1.1764	5e-05	0.000248463
CG18600	chr3R:18300194-18301728	74.126	32.686	-1.18131	5e-05	0.000248463
CG6012	chr2L:16860028-16861489	2.47608	1.09067	-1.18284	0.0021	0.0073744
SP1029	chr3R:29244960-29250451	9.86944	4.34074	-1.18503	5e-05	0.000248463
CG18048	chr3R:6346110-6347519	18.2347	8.01488	-1.18593	5e-05	0.000248463
Nle	chr2L:564162-568121	58.5324	25.7257	-1.18603	5e-05	0.000248463
CG3353	chr3R:21217267-21218791	46.403	20.3815	-1.18696	5e-05	0.000248463
CR45209	chr3R:27108466-27112270	7.77686	3.4152	-1.18722	0.00115	0.00433365
otu	chrX:8485007-8517029	94.2721	41.3435	-1.18917	5e-05	0.000248463
E(spl)mbeta-HLH	chr3R:26005045-26006023	19.5786	8.57887	-1.19042	5e-05	0.000248463
CycB	chr2R:22803520-22806948	467.898	205.02	-1.19043	5e-05	0.000248463
CG43163	chr3L:8472806-8507146	2.11326	0.92592	-1.19051	5e-05	0.000248463
CG42732	chr2R:10322194-10416996	5.58102	2.44123	-1.19292	5e-05	0.000248463
Dbp73D	chr3L:16728495-16730818	50.4687	22.0399	-1.19527	5e-05	0.000248463
Eip55E	chr2R:18627917-18629395	107.847	47.0624	-1.19635	5e-05	0.000248463
CG5589	chr3L:17802489-17804715	40.7854	17.7909	-1.19692	5e-05	0.000248463
CG8675	chrX:17232941-17305475	63.2544	27.579	-1.1976	0.009	0.0263827
CG15027	chrX:15085158-15085827	91.2858	39.7606	-1.19905	5e-05	0.000248463
srl	chr3R:4422482-4429335	155.441	67.6756	-1.19966	5e-05	0.000248463
olf186-M	chr2R:17843441-17860582	37.9841	16.5278	-1.2005	5e-05	0.000248463
dao	chr2L:15248878-15254715	0.829576	0.360331	-1.20305	0.0004	0.00168445
CG3817	chr3R:14898738-14900277	75.063	32.5863	-1.20384	5e-05	0.000248463
CG1234	chr3R:7244231-7246969	68.3632	29.5958	-1.20783	5e-05	0.000248463
RpI12	chr3R:21776137-21777847	73.2503	31.7057	-1.20809	5e-05	0.000248463
CG7839	chr3L:11074768-11078736	79.2848	34.2895	-1.20928	5e-05	0.000248463
RpI135	chr2L:404284-407969	64.9321	28.0801	-1.20938	5e-05	0.000248463
CG5728	chr3R:24318999-24333316	113.307	48.9781	-1.21003	5e-05	0.000248463
CG12512	chr2L:5339131-5342234	36.2342	15.6555	-1.21069	5e-05	0.000248463
eIF6	chr2R:23847160-23851480	153.215	65.9381	-1.21638	5e-05	0.000248463
rpk	chr3R:4645980-4648884	33.0576	14.2261	-1.21644	5e-05	0.000248463
CG30349	chr2R:8907517-8910885	114.986	49.4777	-1.21661	5e-05	0.000248463
CG3085	chr2R:23074822-23079038	4.05103	1.7417	-1.21779	0.0088	0.0258824
Act87E	chr3R:13425832-13428375	59.1764	25.442	-1.21781	5e-05	0.000248463
CG12050	chr2L:21094965-21102429	111.385	47.7977	-1.22055	5e-05	0.000248463
Ude	chr3R:24788053-24799668	5.69094	2.44186	-1.22069	5e-05	0.000248463
CG7137	chr2R:19227343-19228613	50.8655	21.8016	-1.22225	5e-05	0.000248463
Drep-2	chr2R:9291855-9302821	41.6104	17.7947	-1.2255	5e-05	0.000248463
CG32024	chr3L:8807600-8808407	53.9571	23.0744	-1.22552	5e-05	0.000248463
Cyp318a1	chrX:12032631-12035283	23.9841	10.2548	-1.22577	5e-05	0.000248463
CG5800	chrX:17636280-17639003	51.5154	21.9883	-1.22827	5e-05	0.000248463
CG5033	chr2R:17789678-17792448	89.8293	38.2959	-1.22999	5e-05	0.000248463
CG3756	chr2L:4969003-4973921	72.5708	30.9308	-1.23035	5e-05	0.000248463
Tom40	chrX:7736892-7739978	170.78	72.7583	-1.23095	5e-05	0.000248463
CG8939	chrX:15997015-15999698	101.255	43.126	-1.23136	5e-05	0.000248463
CG33714	chrX:21317935-21319296	27.2184	11.58	-1.23295	0.01645	0.0442438
alpha-Man-IIb	chr3R:15804247-15832632	22.1907	9.44088	-1.23296	5e-05	0.000248463
Cct5	chr2R:12174801-12178553	368.129	156.544	-1.23364	5e-05	0.000248463
Pxt	chr3R:17719453-17722955	132.69	56.4163	-1.23388	5e-05	0.000248463
CG7208	chr3R:18183655-18188707	33.8654	14.394	-1.23434	5e-05	0.000248463
Nup37	chr3R:25247657-25249100	26.7424	11.363	-1.23479	5e-05	0.000248463
RluA-2	chr2L:10477072-10482975	22.8515	9.70779	-1.23507	5e-05	0.000248463
fu12	chr2L:8449690-8463994	43.3054	18.3522	-1.23859	5e-05	0.000248463
uif	chr2L:6972827-7010359	0.958428	0.405872	-1.23964	5e-05	0.000248463
msk	chr3L:8116178-8121579	325.059	137.651	-1.23969	5e-05	0.000248463
CG7246	chrX:9078822-9081057	45.3997	19.1985	-1.24169	5e-05	0.000248463
Duox	chr2L:2815969-2830248	15.4922	6.54936	-1.24211	5e-05	0.000248463
CG13067	chr3L:16271281-16271918	91.5342	38.6744	-1.24293	5e-05	0.000248463
CG18810	chr2L:20648911-20650079	1.75425	0.741	-1.24331	0.0101	0.0291501
mtDNA-helicase	chr2L:9890884-9893446	22.669	9.57329	-1.24363	5e-05	0.000248463
swa	chrX:6363417-6365708	92.1982	38.9349	-1.24367	5e-05	0.000248463
AIF	chr2L:2151753-2155389	61.7294	26.0658	-1.2438	5e-05	0.000248463
tral	chr3L:12515058-12520954	358.954	151.542	-1.24408	5e-05	0.000248463
CG3788	chr2R:22925106-22934077	9.03022	3.81013	-1.24492	0.0032	0.0107188
CG30154	chr2R:20533358-20533934	6.44191	2.71596	-1.24603	0.00085	0.0033131
CG6201	chr2L:11106942-11113061	6.69275	2.82093	-1.24643	0.0029	0.00983523
l(2)34Fc	chr2L:14349019-14351513	3.23544	1.36326	-1.2469	0.00635	0.0195085
CG1340	chr3R:30726086-30728052	0.800859	0.337355	-1.24728	0.0059	0.0183104
Ipod	chrX:10231001-10233080	1.1537	0.485698	-1.24813	0.0057	0.0177645
CG6937	chr3R:22584772-22586625	120.709	50.7525	-1.24998	5e-05	0.000248463
Hsp83	chr3L:3192968-3197631	2349.17	986.116	-1.25232	5e-05	0.000248463
CG42358	chr3R:19154096-19162300	63.8015	26.7695	-1.253	0.00085	0.0033131
CG6023	chrX:18314123-18321193	7.23262	3.03348	-1.25355	5e-05	0.000248463
r-l	chr3R:21065240-21073319	144.719	60.5538	-1.25696	5e-05	0.000248463
CG43673	chrX:15779145-15780214	1.63987	0.685937	-1.25743	0.01325	0.0367736
Art8	chr2L:11004819-11011086	56.3243	23.5467	-1.25823	5e-05	0.000248463
pit	chr3R:22034297-22038925	102.494	42.7139	-1.26276	5e-05	0.000248463
CG4753	chr3L:16378973-16381570	54.5837	22.7207	-1.26446	5e-05	0.000248463
Atg10	chr2R:7832170-7885982	5.66554	2.35826	-1.26449	0.00585	0.0181754
RpLP0-like	chr2R:10096479-10099590	211.744	88.0188	-1.26644	5e-05	0.000248463
CG8080	chr2R:9087833-9094658	33.2705	13.8045	-1.26911	5e-05	0.000248463
bor	chr3R:16261354-16264115	98.5451	40.8498	-1.27045	5e-05	0.000248463
CG8545	chr2R:12465677-12471775	143.263	59.304	-1.27246	5e-05	0.000248463
CG32732	chrX:6908276-6968829	33.8927	13.9864	-1.27695	5e-05	0.000248463
CG12164	chr2R:7311394-7313495	0.930846	0.384045	-1.27727	0.0051	0.0161351
tadr	chr2L:21075404-21081053	0.841303	0.346993	-1.27772	0.0036	0.0118825
CG6724	chr2L:10768233-10769952	93.9007	38.6594	-1.28032	5e-05	0.000248463
CycA	chr3L:11826718-11833578	331.498	136.457	-1.28056	5e-05	0.000248463
CG1542	chr3R:31213457-31214784	135.654	55.8143	-1.28123	5e-05	0.000248463
CG7841	chr3L:15505187-15508252	25.6255	10.5373	-1.28207	5e-05	0.000248463
gammaTub37C	chr2L:19183862-19185726	36.7399	15.0927	-1.28349	5e-05	0.000248463
CD98hc	chr3R:7974408-7978428	107.76	44.2475	-1.28416	5e-05	0.000248463
CG14544	chr3R:26059495-26063011	35.7484	14.6766	-1.28436	5e-05	0.000248463
l(2)37Cc	chr2L:19121344-19123869	304.895	124.808	-1.2886	5e-05	0.000248463
Nmd3	chrX:2181210-2184668	94.6993	38.7329	-1.2898	5e-05	0.000248463
Non3	chr3R:18223721-18226082	128.051	52.3609	-1.29016	5e-05	0.000248463
CG7627	chr2L:8355677-8362469	163.208	66.6861	-1.29125	5e-05	0.000248463
CG5535	chr3L:17852623-17856794	74.5432	30.3828	-1.29482	5e-05	0.000248463
Ir40a	chr2L:22189525-22214376	1.31446	0.535289	-1.29608	0.00125	0.00465972
Tsp66E	chr3L:8905917-8932065	45.2363	18.4148	-1.29662	5e-05	0.000248463
Cap-H2	chr3R:10761147-10767804	35.8711	14.549	-1.30191	5e-05	0.000248463
CG1835	chrX:20661916-20669669	2.19151	0.888458	-1.30255	0.01425	0.0391362
mbm	chr2L:271911-273715	81.851	33.175	-1.3029	5e-05	0.000248463
CG17386	chr2R:14420323-14424764	1.73102	0.701079	-1.30397	5e-05	0.000248463
mtrm	chr3L:8405453-8422205	164.034	66.3892	-1.30498	5e-05	0.000248463
CG1785	chrX:8714935-8720277	96.9935	39.2426	-1.30547	5e-05	0.000248463
CG10635	chr3L:5366454-5368008	119.713	48.3865	-1.3069	5e-05	0.000248463
CG31551	chr3R:5627851-5632033	0.429746	0.173698	-1.3069	0.00055	0.00224074
CG4806	chr2R:24666157-24668343	64.3148	25.9578	-1.30898	5e-05	0.000248463
l(3)07882	chr3R:17534814-17539963	65.0022	26.235	-1.30899	5e-05	0.000248463
CG11674	chrX:14201361-14225879	134.028	54.0881	-1.30915	5e-05	0.000248463
Lgr1	chr3R:17725776-17733207	0.880833	0.355312	-1.30978	0.00095	0.00366056
CG7911	chr3R:30003680-30010352	770.573	310.399	-1.31181	5e-05	0.000248463
CG13741	chr2R:9087833-9094658	91.1812	36.705	-1.31276	5e-05	0.000248463
Dpt	chr2R:18865764-18866260	4.86941	1.95707	-1.31505	0.0016	0.00579823
Roe1	chr2R:13554076-13555606	85.9152	34.5094	-1.31592	5e-05	0.000248463
CG42368	chr2L:6377770-6411326	2.72596	1.09422	-1.31686	0.00115	0.00433365
Asph	chr2R:16110330-16116996	33.395	13.3907	-1.31841	5e-05	0.000248463
CG7637	chr2R:10809396-10810936	620.374	248.624	-1.31917	5e-05	0.000248463
CG8642	chr2R:8600414-8614155	6.3683	2.55172	-1.31944	0.00215	0.0075346
CG8248	chr2R:8918939-8922755	2.99032	1.19711	-1.32074	0.0132	0.036656
CG5323	chr2R:18615059-18619328	114.418	45.7656	-1.32198	5e-05	0.000248463
me31B	chr2L:10239340-10242172	921.235	367.36	-1.32638	5e-05	0.000248463
Surf6	chr3R:19890688-19904868	76.2817	30.4073	-1.32692	5e-05	0.000248463
CG11835	chr2L:560567-563819	0.612953	0.244166	-1.32791	0.001	0.00383166
Baldspot	chr3L:16648441-16661615	78.4337	31.1999	-1.32993	5e-05	0.000248463
Ns1	chr3R:17070522-17072675	152.672	60.7214	-1.33016	5e-05	0.000248463
CG1671	chr2R:9848060-9850642	60.9615	24.1912	-1.33342	5e-05	0.000248463
CG7006	chr3R:24850626-24851385	158.433	62.8689	-1.33346	5e-05	0.000248463
l(3)72Dn	chr3L:16226125-16228737	77.0101	30.5518	-1.33379	5e-05	0.000248463
CG8036	chr3R:8667867-8673702	392.832	155.684	-1.33529	5e-05	0.000248463
ras	chrX:10711162-10757666	181.25	71.7575	-1.33678	5e-05	0.000248463
Nlp	chr3R:30003680-30010352	826.697	327.174	-1.3373	5e-05	0.000248463
CG9865	chr2R:21666686-21669916	5.71053	2.25962	-1.33754	0.01815	0.0481198
Tina-1	chr2R:24940624-24942413	114.782	45.416	-1.33762	5e-05	0.000248463
CG1561	chrX:11580771-11585750	3.07511	1.21663	-1.33775	0.00335	0.01116
NHP2	chr3L:14801327-14802168	341.664	135.092	-1.33863	5e-05	0.000248463
CG8005	chr3L:8198206-8199491	32.4725	12.8203	-1.34078	5e-05	0.000248463
CG5114	chr3L:14982834-14984486	101.122	39.913	-1.34117	5e-05	0.000248463
CG11583	chr3L:4277961-4282817	126.262	49.7527	-1.34358	5e-05	0.000248463
CG31288	chr3R:25297959-25299557	19.0911	7.51854	-1.34438	5e-05	0.000248463
exu	chr2R:20667426-20673495	169.215	66.545	-1.34645	5e-05	0.000248463
CG43062	chr3R:11750332-11750916	6.57147	2.58414	-1.34653	0.00045	0.00187059
CG11980	chr3R:9004016-9006226	167.548	65.657	-1.35155	5e-05	0.000248463
vig2	chr3R:25123372-25125619	673.065	263.462	-1.35315	5e-05	0.000248463
CG3940	chr3R:10112236-10120081	17.7198	6.92651	-1.35517	5e-05	0.000248463
CG13096	chr2L:8509068-8511866	182.3	71.2307	-1.35574	5e-05	0.000248463
CR45571	chr3R:30612027-30615478	0.655818	0.255858	-1.35795	0.00375	0.0123134
CG4069	chr3L:12534589-12537315	67.5621	26.2645	-1.3631	5e-05	0.000248463
CG31097	chr3R:25296127-25297778	5.45135	2.11576	-1.36544	5e-05	0.000248463
CG12909	chr2R:10310112-10311143	98.3292	38.1563	-1.3657	5e-05	0.000248463
Tom70	chr2L:12034189-12038511	77.9851	30.2485	-1.36633	5e-05	0.000248463
rost	chr2L:8985935-8989539	77.8098	30.177	-1.3665	5e-05	0.000248463
gwl	chr3R:18746369-18750360	97.8237	37.9073	-1.36771	5e-05	0.000248463
CG42807	chr2R:13570594-13572759	62.3567	24.1523	-1.36839	5e-05	0.000248463
CG33156	chr2R:13548243-13553240	26.0227	10.0648	-1.37046	5e-05	0.000248463
Npc2b	chr3R:14089516-14092425	42.8398	16.5688	-1.37048	5e-05	0.000248463
CR45053	chr3R:9631640-9637611	127.985	49.3492	-1.37488	5e-05	0.000248463
CG13773	chr2L:6906665-6907844	53.3684	20.5563	-1.37641	5e-05	0.000248463
CG1516	chr2R:9850702-9861545	51.576	19.8472	-1.37776	5e-05	0.000248463
ade5	chrX:12757035-12760617	197.455	75.9737	-1.37795	5e-05	0.000248463
out	chrX:19310512-19322106	68.0505	26.1831	-1.37797	5e-05	0.000248463
Nsun2	chrX:4111155-4130016	77.3198	29.6673	-1.38197	5e-05	0.000248463
CG11837	chr3R:29049492-29050721	61.5536	23.6103	-1.38243	5e-05	0.000248463
CG31446	chr3R:15693085-15694194	1.79425	0.687991	-1.38292	0.0071	0.0215054
nclb	chr2R:10875747-10877296	117.836	45.1688	-1.38338	5e-05	0.000248463
CG11563	chr3R:31737034-31737999	108.975	41.7353	-1.38465	5e-05	0.000248463
CG12592	chr3R:10338341-10340872	7.71769	2.95383	-1.38558	5e-05	0.000248463
CG31098	chr3R:25291369-25292977	26.9721	10.2847	-1.39097	5e-05	0.000248463
CG4619	chr2L:9938862-9947648	58.961	22.4567	-1.39262	5e-05	0.000248463
Cyp313b1	chr3R:8643069-8645650	8.72306	3.3206	-1.39339	5e-05	0.000248463
CG11842	chr3R:29052679-29053913	0.957752	0.363429	-1.39798	0.0151	0.0411322
CG3071	chrX:2262836-2270761	98.8207	37.4164	-1.40114	5e-05	0.000248463
Frq2	chrX:18177611-18205144	3.73158	1.41166	-1.4024	5e-05	0.000248463
CG7091	chr3R:12977999-12980535	42.2652	15.9675	-1.40433	5e-05	0.000248463
CG3011	chrX:5908134-5916797	179.93	67.822	-1.40761	5e-05	0.000248463
Fst	chr3R:9638181-9650706	4.60807	1.73613	-1.40829	5e-05	0.000248463
Gycbeta100B	chr3R:31134391-31178278	2.27144	0.855558	-1.40867	0.0001	0.000474708
Gk	chr3L:1738406-1745421	49.2497	18.5423	-1.4093	5e-05	0.000248463
CG6712	chr2L:12091821-12096511	68.6872	25.8323	-1.41087	5e-05	0.000248463
CR44155	chr3R:4645980-4648884	49.9478	18.768	-1.41215	5e-05	0.000248463
hoip	chr2L:9699790-9700459	912.071	342.571	-1.41274	5e-05	0.000248463
CG10702	chr2L:19064831-19069851	6.63628	2.4912	-1.41353	5e-05	0.000248463
Art1	chr3R:10786480-10788226	205.481	77.1319	-1.4136	5e-05	0.000248463
CG15068	chr2R:18390352-18390629	171.501	64.3508	-1.41419	5e-05	0.000248463
CG9253	chr2L:21143228-21148546	144.722	54.2876	-1.41459	5e-05	0.000248463
CG31918	chr2L:5055057-5058248	19.8673	7.43764	-1.41748	5e-05	0.000248463
CG14210	chrX:19616195-19618537	103.936	38.8994	-1.41787	5e-05	0.000248463
CG3831	chr2R:22937278-22941169	57.8049	21.6294	-1.4182	5e-05	0.000248463
CG13900	chr3L:826719-833385	305.949	114.285	-1.42065	5e-05	0.000248463
bam	chr3R:25242019-25245057	21.5023	8.02295	-1.42229	5e-05	0.000248463
CG9246	chr2L:21163640-21173185	107.823	40.2009	-1.42336	5e-05	0.000248463
Hsp60	chrX:11108481-11112308	517.319	192.463	-1.42647	5e-05	0.000248463
Nmdmc	chr3R:9042507-9052231	76.0376	28.2803	-1.42692	0.0001	0.000474708
CG8326	chrX:17628163-17629492	41.1851	15.3054	-1.42809	5e-05	0.000248463
ppan	chr3R:21116253-21118856	69.6192	25.8342	-1.4302	5e-05	0.000248463
Sas10	chrX:5317408-5322696	47.4134	17.5881	-1.4307	5e-05	0.000248463
CG34437	chr3R:28283718-28284725	4.51242	1.67193	-1.43239	0.0002	0.000898621
CG34357	chr3R:4491942-4558067	0.843648	0.312439	-1.43307	0.00135	0.00499641
CG10157	chr3R:23678894-23679855	28.0413	10.308	-1.44379	5e-05	0.000248463
CG34433	chr3R:30649960-30650858	1.71226	0.628343	-1.44628	0.009	0.0263827
aret	chr2L:12175003-12313438	703.709	257.794	-1.44876	5e-05	0.000248463
l(1)G0020	chrX:8714935-8720277	79.3713	29.0745	-1.44886	5e-05	0.000248463
l(2)09851	chr2R:5754516-5756327	131.781	48.007	-1.45683	5e-05	0.000248463
Art3	chr3R:15227604-15229408	67.021	24.4059	-1.45738	5e-05	0.000248463
CG7384	chr2L:10507080-10510453	19.3796	7.05704	-1.45741	5e-05	0.000248463
Eap	chr2R:24780916-24783500	56.8437	20.6707	-1.45941	5e-05	0.000248463
CG30109	chr2R:17670081-17670748	47.5179	17.2736	-1.4599	5e-05	0.000248463
CG6293	chr3R:10264305-10311613	37.5052	13.6333	-1.45995	5e-05	0.000248463
CG16772	chr2L:19962678-19963844	1.37866	0.501137	-1.45999	0.0024	0.00830703
CG14118	chr3L:12892657-12894758	0.93132	0.337581	-1.46404	0.00625	0.0192374
caz	chrX:16288809-16293520	56.0108	20.2884	-1.46505	5e-05	0.000248463
CG31871	chr2L:10662080-10671487	0.642892	0.23278	-1.46561	0.00515	0.0162734
nop5	chr2L:6914300-6920210	408.207	147.575	-1.46785	5e-05	0.000248463
CG15353	chr2L:2006762-2007688	10.791	3.89735	-1.46926	0.0021	0.0073744
Dl	chr3R:19302730-19326217	40.0236	14.4388	-1.4709	5e-05	0.000248463
CG30043	chr2R:12359435-12363165	0.849098	0.306182	-1.47154	0.0005	0.00205904
CG12814	chr3R:10171155-10189603	7.71114	2.77955	-1.47209	5e-05	0.000248463
CG11160	chrX:11044755-11049540	3.25772	1.17221	-1.47463	5e-05	0.000248463
AGO3	chr3L:23554592-23689640	154.523	55.4032	-1.47979	5e-05	0.000248463
Cyp313a4	chr3R:12679278-12681375	16.6796	5.97994	-1.47988	5e-05	0.000248463
CG10396	chr2R:5353993-5354723	2.80393	1.00497	-1.4803	0.0055	0.0172268
CG42624	chr3R:2136429-2137402	1.41295	0.505342	-1.48338	0.0109	0.0311058
comt	chrX:13259020-13262488	8.43853	3.01577	-1.48446	5e-05	0.000248463
CG11555	chr2L:273835-283269	87.2345	30.9297	-1.49591	5e-05	0.000248463
CG11313	chr3R:30729836-30731165	1.15355	0.408455	-1.49783	0.0081	0.0240928
verm	chr3L:19690032-19695260	5.70633	2.00754	-1.50713	5e-05	0.000248463
Scp2	chr3R:16574542-16583663	57.1919	20.0542	-1.51191	5e-05	0.000248463
CG17669	chr2R:18452736-18454462	2.55163	0.894024	-1.51303	5e-05	0.000248463
CG3999	chr3R:10251517-10255268	1.38268	0.484361	-1.51331	5e-05	0.000248463
CG9143	chr2R:20274596-20278915	65.0646	22.7259	-1.51754	5e-05	0.000248463
CG32037	chr3L:9489501-9492215	3.29105	1.14938	-1.51769	5e-05	0.000248463
CG18178	chr3L:9717785-9719144	104.834	36.5606	-1.51974	5e-05	0.000248463
U3-55K	chr2R:14858844-14860758	72.1139	25.1398	-1.52031	5e-05	0.000248463
Cyp6a8	chr2R:14887170-14889010	1.91381	0.66693	-1.52084	5e-05	0.000248463
Ir93a	chr3R:20851708-20859945	1.28969	0.448716	-1.52315	5e-05	0.000248463
vito	chr3L:5776323-5777333	49.8902	17.3428	-1.52442	5e-05	0.000248463
CTPsyn	chr3L:15097913-15113003	154.529	53.6891	-1.52517	5e-05	0.000248463
Cks30A	chr2L:9330762-9331981	62.3901	21.674	-1.52535	5e-05	0.000248463
GstE6	chr2R:18406010-18406761	134.973	46.7904	-1.52839	5e-05	0.000248463
CG15766	chrX:5814863-5815820	15.9331	5.49909	-1.53477	5e-05	0.000248463
CG12725	chrX:13401838-13402863	1.29277	0.445664	-1.53643	0.00845	0.0249987
ade3	chr2L:7013395-7023898	145.397	50.0286	-1.53917	5e-05	0.000248463
CG12325	chr2R:10823404-10835709	45.1912	15.5336	-1.54065	5e-05	0.000248463
CG4884	chr3R:27957355-27959245	14.283	4.90629	-1.54159	0.00125	0.00465972
CG9925	chr3R:13960711-13964174	130.814	44.9062	-1.54254	5e-05	0.000248463
Nopp140	chr3L:21832773-21841356	316.588	108.126	-1.54989	5e-05	0.000248463
CG32409	chr3L:5899527-5902456	125.245	42.6496	-1.55415	5e-05	0.000248463
CG12119	chrX:9206125-9210887	17.3318	5.90068	-1.55447	5e-05	0.000248463
SpdS	chr3R:9631640-9637611	55.306	18.8152	-1.55554	5e-05	0.000248463
fs(1)Ya	chrX:2724285-2726577	78.0292	26.5064	-1.55767	5e-05	0.000248463
Zmynd10	chr3L:13024762-13026437	2.83128	0.959237	-1.5615	0.0001	0.000474708
CG8301	chr3R:9581305-9586648	6.35149	2.14377	-1.56695	5e-05	0.000248463
Cht2	chr3L:1746906-1755934	7.71893	2.60524	-1.56698	5e-05	0.000248463
stnA	chrX:22980721-23004648	1.34827	0.454102	-1.57002	5e-05	0.000248463
ap	chr2R:5706201-5727525	2.48119	0.830474	-1.57902	5e-05	0.000248463
CG15543	chr3R:30742879-30744474	1.2587	0.420608	-1.58138	0.0042	0.0136165
Fib	chr2R:23072908-23074725	295.46	98.4721	-1.58518	5e-05	0.000248463
snoRNA:2R:9445205	chr2R:13557699-13557850	347.838	115.888	-1.58568	5e-05	0.000248463
CG15067	chr2R:18384566-18385589	28.3477	9.43942	-1.58646	5e-05	0.000248463
MtnD	chr3R:20534961-20535301	54.0726	17.9673	-1.58952	5e-05	0.000248463
orb	chr3R:23260609-23280856	226.776	75.3073	-1.5904	5e-05	0.000248463
CG31262	chr3R:17217115-17223074	22.3616	7.42154	-1.59123	5e-05	0.000248463
CG4267	chr2L:2242377-2247383	12.0465	3.99129	-1.59369	5e-05	0.000248463
CG5527	chr3R:27954916-27957326	1.24636	0.41253	-1.59515	5e-05	0.000248463
Chd64	chr3L:4114288-4122388	297.363	98.2386	-1.59786	5e-05	0.000248463
slam	chr2L:6372387-6377284	7.46897	2.45885	-1.60292	5e-05	0.000248463
Uhg3	chr2L:20647532-20648847	128.297	42.1567	-1.60566	5e-05	0.000248463
cad	chr2L:20770730-20783135	45.9037	15.0695	-1.60698	5e-05	0.000248463
fs(1)M3	chrX:5955628-5964247	97.2304	31.8605	-1.60964	5e-05	0.000248463
mos	chr2R:12705171-12752936	40.7067	13.3383	-1.60969	5e-05	0.000248463
Nop60B	chr2R:24174876-24186343	518.845	169.923	-1.61042	5e-05	0.000248463
CG15093	chr2R:18775410-18777166	123.831	40.2653	-1.62076	5e-05	0.000248463
PH4alphaPV	chr3R:30646105-30648551	2.34652	0.762985	-1.6208	5e-05	0.000248463
CR45189	chr3R:30765925-30789202	7.08395	2.30182	-1.62178	0.0092	0.0269055
FK506-bp1	chr3R:15330737-15333133	629.744	204.204	-1.62475	5e-05	0.000248463
CG17270	chr3R:20816444-20818929	28.2131	9.13786	-1.62643	5e-05	0.000248463
ey	chr4:697688-721173	1.03978	0.336424	-1.62793	5e-05	0.000248463
CG17261	chr2L:3042550-3043593	5.95608	1.92632	-1.62852	5e-05	0.000248463
CG6745	chr3L:8510002-8518738	42.9598	13.8696	-1.63106	5e-05	0.000248463
CG7497	chr3L:17633448-17638001	54.159	17.4759	-1.63183	5e-05	0.000248463
CG9505	chr2L:6367881-6370190	10.9422	3.52515	-1.63414	5e-05	0.000248463
Ndg	chr2R:10313890-10322104	0.894684	0.288064	-1.63499	5e-05	0.000248463
Cyp6a19	chr2R:14877785-14881372	68.9334	22.1524	-1.63774	5e-05	0.000248463
clos	chr2R:9587192-9605624	95.2452	30.4284	-1.64623	5e-05	0.000248463
CG7433	chr3L:19997713-20002446	85.548	27.2722	-1.6493	5e-05	0.000248463
hng3	chr3L:737679-755489	17.3175	5.5193	-1.64967	0.0085	0.0251233
mod	chr3R:32052059-32054974	1181.44	374.567	-1.65725	5e-05	0.000248463
snoRNA:CG31191-a	chr3R:20909212-20945530	787.289	249.583	-1.65737	0.00625	0.0192374
Su(var)3-9	chr3R:15257843-15263458	25.151	7.95875	-1.66	0.00245	0.00845697
CG17018	chr2L:22308754-22368796	98.9999	31.3235	-1.66018	5e-05	0.000248463
CG34432	chr3R:30649150-30649873	2.11465	0.668317	-1.66182	0.01135	0.0321751
CG3457	chrX:2187819-2188919	12.112	3.80832	-1.66921	5e-05	0.000248463
dpr6	chr3L:9974650-10139360	10.2477	3.21381	-1.67295	5e-05	0.000248463
CAHbeta	chr3R:8980859-8984315	8.90225	2.77654	-1.68088	0.00175	0.00627639
Nop56	chr3R:22419094-22421068	460.198	143.087	-1.68536	5e-05	0.000248463
CG42259	chrX:1046223-1047009	74.8189	23.2422	-1.68666	5e-05	0.000248463
Pka-C2	chr3R:30695536-30697138	3.5344	1.09074	-1.69615	5e-05	0.000248463
l(1)1Bi	chrX:629772-635545	93.8817	28.8346	-1.70304	5e-05	0.000248463
Hrb87F	chr3R:13656845-13660531	80.1134	24.4943	-1.7096	5e-05	0.000248463
Ork1	chrX:10878053-10891250	32.0026	9.74909	-1.71485	5e-05	0.000248463
Cbs	chrX:21045137-21049096	53.4698	16.2704	-1.71647	5e-05	0.000248463
alpha-Est1	chr3R:7545732-7549124	18.3952	5.57378	-1.7226	5e-05	0.000248463
CG31728	chr2L:13251508-13257426	0.586008	0.177457	-1.72345	0.0034	0.0113058
CG31267	chr3R:17134196-17135283	5.16687	1.55753	-1.73003	5e-05	0.000248463
smg	chr3L:8990316-8997989	176.994	53.0769	-1.73754	5e-05	0.000248463
CG9427	chr3R:9625156-9626930	3.94891	1.18209	-1.74011	0.0002	0.000898621
CR45596	chr3R:14288228-14288665	6.46873	1.93368	-1.74213	0.00215	0.0075346
CG15861	chr2R:24943391-24948378	8.95778	2.67096	-1.74578	0.0026	0.00892561
La	chr2L:20348392-20350012	320.89	95.5735	-1.74739	5e-05	0.000248463
Bka	chr2L:9895286-9896104	85.0615	25.3298	-1.74767	5e-05	0.000248463
CR43903	chr3R:23689006-23694983	156.581	46.3589	-1.75599	0.0005	0.00205904
CG45084	chr2L:16042046-16048757	138.914	40.7731	-1.76851	5e-05	0.000248463
Elp2	chr2R:10645734-10648634	117.869	34.433	-1.77532	5e-05	0.000248463
fs(1)N	chrX:1322512-1329438	91.1555	26.4885	-1.78296	5e-05	0.000248463
Dsk	chr3R:4189691-4190260	2.14868	0.62256	-1.78717	0.0149	0.0406733
CG43672	chrX:15773170-15778703	8.59213	2.48594	-1.78922	5e-05	0.000248463
FucTC	chrX:23007671-23011303	1.45542	0.420383	-1.79166	0.0008	0.00313936
CG31559	chr3R:6150115-6157235	0.566234	0.162904	-1.79738	0.0076	0.0228252
CG6767	chr3L:9683578-9696700	368.84	105.781	-1.80192	5e-05	0.000248463
pgc	chr2R:22329725-22332813	308.713	88.283	-1.80606	5e-05	0.000248463
CG13606	chr3R:24172627-24184144	1.08153	0.308949	-1.80763	0.00965	0.0280346
CG43155	chrX:11459785-11476504	0.861657	0.245911	-1.80898	0.00635	0.0195085
CG7149	chr2L:7786159-7790557	19.8595	5.62169	-1.82075	5e-05	0.000248463
Uhg2	chr2L:9893805-9895003	292.464	82.4532	-1.82661	5e-05	0.000248463
CG4300	chr3L:12271655-12277251	124.613	35.1177	-1.82718	5e-05	0.000248463
CG4038	chr2R:21092221-21101453	94.7736	26.6308	-1.83139	5e-05	0.000248463
Uhg8	chr3L:20453292-20466041	80.2714	22.5373	-1.83257	5e-05	0.000248463
Ir47a	chr2R:10322194-10416996	1.59015	0.446146	-1.83358	0.002	0.00706837
Fmo-1	chr2R:23962955-23964641	4.44847	1.24016	-1.84278	5e-05	0.000248463
CG4198	chrX:5313257-5317295	4.22601	1.17384	-1.84806	0.0001	0.000474708
Ugt86Di	chr3R:11151025-11153849	0.578602	0.160693	-1.84826	0.0043	0.0139051
5SrRNA:CR33405	chr2R:19752095-19752229	295.636	81.872	-1.85238	0.0003	0.00129904
CG11852	chr3R:25237613-25238895	77.0965	21.3136	-1.85489	5e-05	0.000248463
CG16836	chr2R:18388994-18389443	29.1131	7.96859	-1.86927	5e-05	0.000248463
Zip89B	chr3R:16305757-16308700	4.86714	1.33082	-1.87076	5e-05	0.000248463
CG10254	chr3R:23689006-23694983	192.983	52.6908	-1.87285	5e-05	0.000248463
CG2955	chr2L:4149278-4151203	1.44031	0.392179	-1.87679	0.0002	0.000898621
GstD5	chr3R:12375732-12376572	3.76021	1.01962	-1.88279	5e-05	0.000248463
snoRNA:Me18S-A1576	chr2L:9893805-9895003	1599.16	432.769	-1.88564	0.00905	0.0265177
5SrRNA-Psi:CR33363	chr2R:19762426-19762570	73.4004	19.6145	-1.90387	0.01095	0.0312219
CG31013	chr3R:30643766-30645880	1.54305	0.40678	-1.92346	0.0002	0.000898621
asparagine-synthetase	chr3L:21172852-21183278	101.621	26.5743	-1.93509	5e-05	0.000248463
yl	chrX:14193213-14199958	458.22	119.764	-1.93585	5e-05	0.000248463
CG43370	chr2R:17539321-17545045	0.919241	0.239514	-1.94033	5e-05	0.000248463
CR45192	chr3R:5830061-5838782	8.54003	2.22383	-1.94119	0.0067	0.0204369
CR40976	chrX:23283691-23284036	1215.02	310.446	-1.96856	5e-05	0.000248463
CG7255	chr3L:15304254-15311195	59.7626	15.2459	-1.97082	5e-05	0.000248463
CG14787	chrX:1460806-1461676	4.19072	1.06476	-1.97667	0.00035	0.0014931
scro	chr3L:24724161-24769123	3.32968	0.8435	-1.98092	5e-05	0.000248463
Uhg4	chr2R:9095272-9098525	405.845	102.736	-1.98198	0.0003	0.00129904
CG6675	chr2L:22108963-22110449	1.13955	0.287131	-1.98869	0.0034	0.0113058
CG4408	chr3R:23361888-23363574	18.314	4.6127	-1.98926	5e-05	0.000248463
CG30076	chr2R:14526266-14587917	23.4265	5.87217	-1.99618	5e-05	0.000248463
CG17036	chr2L:12698917-12700746	6.7823	1.69795	-1.99798	5e-05	0.000248463
Uhg1	chr2R:17699096-17719346	253.043	63.2839	-1.99947	5e-05	0.000248463
dhd	chrX:5312170-5313125	2086.66	519.715	-2.0054	5e-05	0.000248463
PGRP-SB1	chr3L:16727298-16727989	8.21792	2.04303	-2.00806	5e-05	0.000248463
Jhe	chr2R:16119792-16122773	1.12651	0.279342	-2.01175	0.0006	0.00242603
CG18563	chr2L:17452923-17458775	0.972438	0.238835	-2.02559	0.01445	0.0396222
CG4398	chr2R:16432243-16433183	30.2068	7.39643	-2.02997	5e-05	0.000248463
CG7458	chr3L:21955109-21958041	28.5596	6.98695	-2.03124	5e-05	0.000248463
CG42540	chr3L:4556086-4592295	0.436175	0.106173	-2.03849	0.00065	0.00260512
CG10005	chr3R:11975155-11977197	0.796767	0.192828	-2.04684	0.01785	0.0474444
CG45544	chr3R:29256484-29257425	6.26585	1.51484	-2.04834	5e-05	0.000248463
Cpr49Ae	chr2R:12402215-12405108	3.79459	0.906363	-2.06578	5e-05	0.000248463
CG8630	chr3R:13279720-13284527	5.29837	1.26357	-2.06804	5e-05	0.000248463
CG7460	chr3L:17690014-17750588	9.07833	2.15616	-2.07396	5e-05	0.000248463
CG13308	chr3L:8808543-8809307	2.2331	0.529508	-2.07633	0.00715	0.0216344
CG12288	chr2L:16888489-16917052	97.2001	22.7205	-2.09696	5e-05	0.000248463
CG7203	chr2L:7752169-7753186	5.85828	1.3655	-2.10105	0.0001	0.000474708
CR44953	chr3R:29755189-29759040	7.21798	1.61654	-2.15869	5e-05	0.000248463
CG33281	chr2L:3324236-3326637	28.5665	6.39396	-2.15954	5e-05	0.000248463
Ir41a	chr2R:4917518-5021955	0.667616	0.149054	-2.16318	0.00555	0.0173591
CG31010	chr3R:30704761-30706121	1.4972	0.330889	-2.17784	0.00135	0.00499641
osk	chr3R:8934278-8938395	1024.59	223.165	-2.19886	5e-05	0.000248463
Lsp1beta	chr2L:898499-901316	8.83307	1.89657	-2.21952	5e-05	0.000248463
CG42357	chr3L:2020553-2021958	0.851402	0.180348	-2.23906	0.0161	0.0434208
CG33511	chr2L:21081126-21082494	29.3181	6.20436	-2.24044	5e-05	0.000248463
CG41106	chrX:22945320-22946339	1.43615	0.299754	-2.26036	0.00795	0.0237203
ZnT35C	chr2L:15228727-15247714	132.906	27.7306	-2.26086	5e-05	0.000248463
CR41443	chr2R:5253944-5255295	0.815331	0.168986	-2.27048	0.00795	0.0237203
CG30059	chr2R:13411737-13414620	1.63456	0.336552	-2.28	5e-05	0.000248463
BicC	chr2L:16042046-16048757	28.8616	5.93252	-2.28243	5e-05	0.000248463
CG13068	chr3L:16269391-16269911	8.86596	1.80473	-2.29649	0.00035	0.0014931
NimC4	chr2L:14040169-14094401	13.6863	2.71442	-2.33401	5e-05	0.000248463
CG13822	chr3R:23677357-23678421	14.5626	2.81397	-2.37159	5e-05	0.000248463
CG31862	chr2L:12338847-12339477	9.84119	1.87466	-2.3922	5e-05	0.000248463
yin	chrX:3862965-3880379	116.332	22.0677	-2.39824	5e-05	0.000248463
CG8503	chr2R:14243777-14246066	33.3627	6.27019	-2.41165	5e-05	0.000248463
CG31174	chr3R:21868002-21869514	1.81961	0.339501	-2.42214	0.0051	0.0161351
Tim17a1	chr3R:12363666-12364680	3.0547	0.560498	-2.44625	0.0004	0.00168445
5-HT1A	chr2R:19067154-19121958	0.689385	0.122152	-2.49664	5e-05	0.000248463
mid	chr2L:5461638-5467610	12.0779	2.03272	-2.57088	5e-05	0.000248463
obst-B	chr2L:10032689-10038954	2.43462	0.408082	-2.57677	0.00015	0.000689525
CG16820	chr2L:13246231-13250189	6.94051	1.1632	-2.57694	5e-05	0.000248463
CG13397	chr2L:8408887-8411868	78.2981	12.5439	-2.64199	5e-05	0.000248463
ple	chr3L:6713355-6719525	6.05972	0.951327	-2.67124	5e-05	0.000248463
CG6639	chr2L:17452923-17458775	1.59285	0.247804	-2.68434	0.00015	0.000689525
CG31693	chr2L:22015189-22017334	0.483711	0.0747352	-2.69429	0.01745	0.0465546
CG13324	chr2R:13049145-13049656	4.19969	0.644565	-2.70389	0.00125	0.00465972
Hsp67Bc	chr3L:9371510-9372497	26.3337	4.01848	-2.71219	5e-05	0.000248463
phr6-4	chr2L:20643350-20645791	41.8558	6.35624	-2.71918	5e-05	0.000248463
Nplp4	chr2L:2008413-2009072	2.91438	0.439585	-2.72898	0.01125	0.0319294
IM2	chr2R:18386601-18387030	100.059	14.8905	-2.74839	5e-05	0.000248463
Cyp4e3	chr2L:9747838-9750071	6.22507	0.922525	-2.75443	5e-05	0.000248463
Cyp6a2	chr2R:6759714-6798941	22.219	3.28465	-2.75798	5e-05	0.000248463
CG8736	chr2R:8594030-8595001	2.7632	0.405542	-2.76842	0.00285	0.00968327
CG31517	chr3R:13948419-13949742	29.1426	4.23745	-2.78186	5e-05	0.000248463
Tsp42En	chr2R:7052746-7054399	8.28289	1.19127	-2.79764	5e-05	0.000248463
GstE14	chr2R:13239728-13241013	39.4211	5.61024	-2.81284	5e-05	0.000248463
APC7	chrX:6597087-6599699	33.6987	4.77529	-2.81903	5e-05	0.000248463
CG12069	chr3R:30693571-30695498	1.37801	0.190447	-2.85512	0.0008	0.00313936
CR45280	chr2R:7254601-7256696	2.90759	0.400436	-2.86018	5e-05	0.000248463
CG2993	chr3R:7804664-7810014	2.46733	0.336869	-2.87269	5e-05	0.000248463
CR43708	chr2L:3043946-3056143	656.608	88.2703	-2.89503	5e-05	0.000248463
CR45184,snoRNA:Me5.8S-G74	chr3L:826719-833385	53.6683	7.14464	-2.90914	0.0115	0.0325248
snk	chr3R:13038374-13044086	2.80126	0.372434	-2.91102	0.0011	0.004167
Hsp22	chr3L:9372721-9374964	72.6852	9.50316	-2.93518	5e-05	0.000248463
CG8100	chr3L:14083614-14085964	0.735495	0.0929991	-2.98343	0.0022	0.00768974
E(spl)malpha-BFM	chr3R:26010892-26011568	3.7776	0.462192	-3.03091	0.00015	0.000689525
CG14651	chr3R:4480811-4484215	0.647586	0.0792296	-3.03096	0.00045	0.00187059
CG31248	chr3R:7129319-7130908	16.1557	1.97281	-3.03372	5e-05	0.000248463
Lsp2	chr3L:12129392-12131869	21.978	2.67545	-3.0382	5e-05	0.000248463
CG4115	chr3R:12360007-12363255	15.2233	1.84491	-3.04466	5e-05	0.000248463
CG14572	chr3L:21741533-21742441	1.39808	0.168614	-3.05165	0.00805	0.0239664
Hsp68	chr3R:24054390-24057310	71.4652	8.41727	-3.08582	5e-05	0.000248463
CG31279	chr3R:16430680-16432897	2.73394	0.316949	-3.10866	0.002	0.00706837
CG15236	chr2R:6828355-6839055	0.754867	0.0868184	-3.12015	0.0002	0.000898621
onecut	chr4:598554-607649	0.907211	0.103036	-3.13829	5e-05	0.000248463
scpr-C	chr3R:11225519-11226681	6.61797	0.734475	-3.1716	5e-05	0.000248463
CG8534	chr3R:9810019-9813939	13.4231	1.43826	-3.22231	5e-05	0.000248463
CR44024	chr4:427330-431769	0.710961	0.0752938	-3.23917	0.0029	0.00983523
snRNA:U6atac:29B	chr2L:8389723-8389820	68377.7	7111.31	-3.26534	5e-05	0.000248463
IM3	chr2R:18387894-18388734	128.392	13.3226	-3.26861	5e-05	0.000248463
CG18586	chr3L:5871500-5875466	18.0305	1.85936	-3.27756	5e-05	0.000248463
CG17470	chr2L:20642305-20643244	16.1696	1.62319	-3.31638	5e-05	0.000248463
scpr-A	chr3R:11241182-11242120	3.01075	0.289237	-3.3798	0.00045	0.00187059
CG15820	chr3L:2172994-2174332	17.5748	1.68617	-3.38168	5e-05	0.000248463
CG13028	chr3L:16923251-16927434	1.92792	0.183597	-3.39243	0.0085	0.0251233
Hsp70Ba	chr3R:12465452-12467776	5.18635	0.469758	-3.46473	5e-05	0.000248463
lcs	chrX:21396726-21397316	4.66845	0.409603	-3.51065	0.00035	0.0014931
obst-A	chrX:20239854-20243209	1.45761	0.126768	-3.52333	0.0014	0.00515785
CG1678	chrX:21402338-21402772	7.47278	0.637092	-3.55207	0.0015	0.00547934
CG18088	chr2L:8967534-8975428	1.07079	0.091272	-3.55236	0.00075	0.00296256
Lsp1gamma	chr3L:66429-68995	27.8693	2.25228	-3.62922	5e-05	0.000248463
Cpr92F	chr3R:20669570-20672821	1.86744	0.146017	-3.67685	0.00075	0.00296256
CG12998	chrX:17218666-17219787	13.3733	1.04131	-3.68289	5e-05	0.000248463
CG13082	chr2L:19538424-19539740	10.0523	0.777015	-3.69343	5e-05	0.000248463
CG40472	chr3L:24927129-24927708	41.0493	3.17293	-3.69347	5e-05	0.000248463
CG3513	chr2L:3692698-3693182	7.5746	0.582978	-3.69966	0.00705	0.0213675
H15	chr2L:5404279-5416593	2.15096	0.160589	-3.74353	5e-05	0.000248463
CG3264	chr2R:22208463-22210765	4.62929	0.331323	-3.80448	5e-05	0.000248463
Hsp70Bc	chr3R:12509075-12511461	1.09541	0.076751	-3.83515	0.00045	0.00187059
fd102C	chr4:836985-844529	1.14894	0.0791553	-3.85947	0.00075	0.00296256
CG10073	chr2R:19380542-19384965	4.16292	0.235064	-4.14647	5e-05	0.000248463
CG2650	chrX:2685579-2693886	7.45871	0.410345	-4.18402	0.00115	0.00433365
CG11231	chr4:798473-800222	2.87363	0.147689	-4.28224	0.00015	0.000689525
CG5568	chr3L:5871500-5875466	17.0183	0.872124	-4.28641	5e-05	0.000248463
Fbp2	chr2L:9426783-9431052	13.5458	0.678681	-4.31896	0.00035	0.0014931
Cda4	chrX:22583633-22632710	3.08446	0.14415	-4.41937	5e-05	0.000248463
e	chr3R:21229838-21237177	2.62533	0.114396	-4.52039	5e-05	0.000248463
MtnB	chr3R:20503101-20503746	82.3219	3.3388	-4.62387	5e-05	0.000248463
CG13075	chr3L:16083992-16087525	25.1703	0.930746	-4.75719	5e-05	0.000248463
Fbp1	chr3L:14094588-14098053	25.024	0.612387	-5.35273	5e-05	0.000248463
Cht5	chr3R:13767548-13770732	27.2026	0.247254	-6.7816	5e-05	0.000248463
