# Supplementary material for: The H3K9 methyltransferase SETDB1 maintains female identity in Drosophila germ cells
Source: Nat Commun. 2018 Oct 8;9:4155. doi: 10.1038/s41467-018-06697-x (PMC6175928; doi:10.1038/s41467-018-06697-x)
Supplement: Supplementary file 8 — Supplementary Data 5 [file 41467_2018_6697_MOESM8_ESM.xlsx]

## Sheet: Sheet1
gene	locus	WT FPKM	wde GLKD FPKM	log2(fold_change)	p_value	q_value
Cht5	chr3R:13767548-13770732	27.0113	0.0641155	-8.71867	0.00155	0.00526155
Scp2	chr3R:16574542-16583663	56.7831	0.33728	-7.39537	5e-05	0.000231814
CG12998	chrX:17218666-17219787	13.281	0.153208	-6.43773	0.00325	0.0100988
MtnC	chr3R:20360307-20360634	214.349	3.24671	-6.04484	5e-05	0.000231814
CG17475	chr3R:17129338-17130426	11.4944	0.175436	-6.03384	0.0005	0.00189573
CR43708	chr2L:3043946-3056143	651.943	10.2508	-5.99094	0.0169	0.041985
CG16826	chr2L:13347772-13349020	6.0769	0.106638	-5.83254	0.00335	0.0103342
e	chr3R:21229838-21237177	2.60654	0.0464491	-5.81034	0.00195	0.00644383
CG8534	chr3R:9810019-9813939	13.3276	0.246495	-5.75671	0.0043	0.012826
Vha100-5	chr2L:11738947-11744524	2.96046	0.0561053	-5.72154	0.0016	0.00540976
CG33258	chr3L:16082550-16083638	16.8496	0.328368	-5.68125	5e-05	0.000231814
CG3290	chr2R:22206004-22207987	64.1765	1.25747	-5.67345	5e-05	0.000231814
CG2650	chrX:2685579-2693886	7.40697	0.155115	-5.57748	0.0125	0.0325029
CG33511	chr2L:21081126-21082494	29.1055	0.643227	-5.49982	5e-05	0.000231814
CG32633	chrX:13561670-13563359	4.41703	0.0989123	-5.48078	0.01005	0.0270127
alphaTry	chr2R:11344259-11345119	8.57381	0.206707	-5.37428	0.00225	0.00731102
Mal-A1	chr2R:8447450-8451904	4.69595	0.116833	-5.3289	5e-05	0.000231814
CapaR	chr3L:21558973-21562181	3.07973	0.0769373	-5.32298	0.0066	0.0187485
CG31288	chr3R:25297959-25299557	18.9549	0.475045	-5.31837	5e-05	0.000231814
CG31266	chr3R:17132661-17133719	5.45157	0.152518	-5.15962	0.01955	0.0475877
CG33281	chr2L:3324236-3326637	28.3604	0.819334	-5.11328	5e-05	0.000231814
CG31517	chr3R:13948419-13949742	28.9341	0.846195	-5.09564	5e-05	0.000231814
CG1503	chrX:21093843-21116914	6.10594	0.183774	-5.05421	0.0005	0.00189573
snoRNA:2R:9445205	chr2R:13557699-13557850	345.317	10.5339	-5.0348	0.0139	0.035576
CG9568	chr2L:9010582-9011358	9.60499	0.297785	-5.01144	0.0082	0.0226327
CG32024	chr3L:8807600-8808407	53.5651	1.6771	-4.99726	5e-05	0.000231814
CG15254	chr2L:15613904-15614828	4.19863	0.133696	-4.9729	0.0069	0.0195057
CG11659	chr3R:19775458-19777280	2.49615	0.0804927	-4.95471	0.00605	0.0173058
CG12519	chr3L:19472490-19473145	11.9335	0.397063	-4.90951	0.0097	0.0261544
Mal-A2	chr2R:8453626-8455782	3.67265	0.127236	-4.85124	0.0002	0.000827303
Fst	chr3R:9638181-9650706	4.57591	0.159745	-4.84021	0.00015	0.0006403
Mdr50	chr2R:14246965-14252597	2.48844	0.0883997	-4.81506	5e-05	0.000231814
CG13082	chr2L:19538424-19539740	9.98196	0.359421	-4.79558	5e-05	0.000231814
CG13704	chr3L:4898899-4900869	4.39391	0.158371	-4.79413	0.0128	0.0331045
decay	chr3R:16499057-16501050	4.39689	0.163628	-4.748	0.0002	0.000827303
CG10553	chr3R:25316460-25318111	60.6074	2.25658	-4.74729	5e-05	0.000231814
CG14606	chr3R:7214338-7217083	5.64913	0.212347	-4.73353	5e-05	0.000231814
CG31267	chr3R:17134196-17135283	5.1302	0.194073	-4.72434	0.00185	0.00615003
ple	chr3L:6713355-6719525	6.01619	0.239954	-4.64802	5e-05	0.000231814
CG31097	chr3R:25296127-25297778	5.41208	0.218254	-4.6321	5e-05	0.000231814
MtnE	chr3R:20534020-20534704	31.078	1.25698	-4.62785	5e-05	0.000231814
IM2	chr2R:18386601-18387030	99.3416	4.24634	-4.54811	5e-05	0.000231814
Smvt	chr3R:31759403-31761579	22.7668	0.974757	-4.54575	5e-05	0.000231814
CG9270	chr2L:20929455-20934113	4.18771	0.182828	-4.5176	5e-05	0.000231814
CG7881	chr2R:5960274-5966856	5.34953	0.234686	-4.51061	5e-05	0.000231814
CG10560	chr3R:25318549-25320101	28.6674	1.26313	-4.50433	5e-05	0.000231814
CG17470	chr2L:20642305-20643244	16.0553	0.720691	-4.47752	5e-05	0.000231814
Cpr97Eb	chr3R:27089703-27091130	2.70611	0.121867	-4.47284	0.00165	0.00556693
CG17018	chr2L:22308754-22368796	98.2797	4.4545	-4.46356	5e-05	0.000231814
CG8628	chr3L:7130873-7131505	67.1533	3.05488	-4.45827	5e-05	0.000231814
vanin-like	chrX:6200187-6202559	2.31466	0.105334	-4.45775	0.0004	0.00155704
CG10911	chr2R:18052549-18054066	31.0902	1.46746	-4.40506	5e-05	0.000231814
CG31198	chr3R:21754323-21757758	37.7478	1.7993	-4.39088	5e-05	0.000231814
CG13492	chr2R:21820661-21831409	8.77105	0.432758	-4.34112	5e-05	0.000231814
CG2680	chrX:2704570-2707427	31.5983	1.56999	-4.33102	5e-05	0.000231814
CG18095	chr2L:14027000-14031539	14.8945	0.763903	-4.28524	5e-05	0.000231814
CG3690	chrX:948584-951900	23.9403	1.2538	-4.25506	5e-05	0.000231814
CG9673	chrX:16696130-16711145	6.09085	0.326029	-4.22357	0.00015	0.0006403
CG6733	chr3R:23070515-23112730	43.4764	2.33378	-4.21949	5e-05	0.000231814
CG9914	chrX:16303869-16308687	18.365	0.985895	-4.21938	0.00285	0.00900727
Cyp6a2	chr2R:6759714-6798941	22.0632	1.18452	-4.21927	5e-05	0.000231814
CG5697	chr3R:21015948-21017120	15.9749	0.875271	-4.18993	5e-05	0.000231814
IM3	chr2R:18387894-18388734	127.469	6.99883	-4.18689	5e-05	0.000231814
CG11878	chr3R:25273836-25275237	12.1693	0.669533	-4.18394	5e-05	0.000231814
CG34284	chr3R:18902337-18902933	118.194	6.56483	-4.17025	5e-05	0.000231814
CG8774	chr3R:13298767-13302334	8.30721	0.466924	-4.1531	5e-05	0.000231814
CG2187	chr3R:31755355-31758637	21.2728	1.20291	-4.14441	5e-05	0.000231814
Cyp4p1	chr2R:9227784-9247249	5.12334	0.289888	-4.14352	5e-05	0.000231814
l(2)34Fc	chr2L:14349019-14351513	3.2123	0.18333	-4.13109	0.0179	0.0440353
salt	chr3R:31747642-31754705	50.0375	2.87004	-4.12387	5e-05	0.000231814
Irk3	chr2L:18708845-18713748	35.8019	2.06109	-4.11856	5e-05	0.000231814
CG11889	chr3R:25270208-25273267	34.8303	2.0327	-4.09887	5e-05	0.000231814
CG31862	chr2L:12338847-12339477	9.77041	0.570843	-4.09725	0.00025	0.0010152
CG7882	chr2R:5957620-5960183	53.2375	3.12089	-4.09241	5e-05	0.000231814
snoRNA:Psi28S-3342	chrX:5524301-5524465	40001	2353.32	-4.08727	5e-05	0.000231814
zyd	chrX:23023316-23035550	19.8107	1.18191	-4.06709	5e-05	0.000231814
CG31272	chr3R:10756295-10759398	12.5869	0.776284	-4.0192	5e-05	0.000231814
CG8837	chr2L:3320244-3323141	5.50537	0.33989	-4.0177	5e-05	0.000231814
CG13068	chr3L:16269391-16269911	8.80312	0.547061	-4.00824	0.0088	0.024079
obst-A	chrX:20239854-20243209	1.44692	0.0906858	-3.99597	0.00175	0.00585798
CG34043	chr2L:10278950-10280872	20.2452	1.28977	-3.9724	5e-05	0.000231814
CG14195	chrX:19208693-19212082	2.71799	0.173713	-3.96776	5e-05	0.000231814
Tsp42Eq	chr2R:7062107-7063569	5.58158	0.358389	-3.96108	0.0001	0.00044113
CG3699	chrX:946661-947500	54.1016	3.50249	-3.94922	5e-05	0.000231814
CR45192	chr3R:5830061-5838782	8.47825	0.549517	-3.94753	0.01255	0.0326176
Muc11A	chrX:12043697-12335214	9.24825	0.60254	-3.94005	0.00355	0.0108786
CG31380	chr3R:25787996-25789455	3.15385	0.207814	-3.92375	0.0002	0.000827303
CG7433	chr3L:19997713-20002446	84.9416	5.62042	-3.91772	5e-05	0.000231814
spheroide	chrX:16696130-16711145	3.02988	0.202197	-3.90543	0.004	0.0120806
Fmo-1	chr2R:23962955-23964641	4.41715	0.301949	-3.87074	5e-05	0.000231814
CG42732	chr2R:10322194-10416996	5.54135	0.382155	-3.85801	5e-05	0.000231814
stnA	chrX:22980721-23004648	1.33867	0.0925326	-3.85469	5e-05	0.000231814
IM1	chr2R:18383948-18384378	19.4192	1.34529	-3.8515	0.00025	0.0010152
CG9119	chr3L:1200785-1232700	36.1233	2.52836	-3.83666	5e-05	0.000231814
CG6337	chr2R:13833574-13835096	1.93247	0.13564	-3.83259	0.0023	0.00744947
CG12355	chr3L:15492963-15495549	33.2802	2.34188	-3.82893	5e-05	0.000231814
Phae1	chr2L:12109416-12110664	2.3594	0.167454	-3.81658	0.0037	0.0113039
CG14820	chr3L:6932925-6934824	1.52797	0.10925	-3.8059	0.00245	0.00787779
CG31663	chr2L:1858608-1881480	8.30648	0.599685	-3.79196	5e-05	0.000231814
GstD5	chr3R:12375732-12376572	3.73356	0.269684	-3.79121	0.0003	0.0011959
Oatp58Dc	chr2R:22223680-22228574	13.538	0.98062	-3.78718	5e-05	0.000231814
CG31248	chr3R:7129319-7130908	16.0394	1.18167	-3.76272	5e-05	0.000231814
CG42249	chrX:11103036-11108148	2.27655	0.167817	-3.76188	5e-05	0.000231814
CG6465	chr3R:10675559-10677251	10.135	0.75505	-3.74663	5e-05	0.000231814
snoRNA:Psi18S-301	chr3R:20574905-20575043	1564.92	117.01	-3.74139	5e-05	0.000231814
fd102C	chr4:836985-844529	1.14059	0.0873784	-3.70636	0.00055	0.00206204
CG31343	chr3R:21745265-21749003	17.7073	1.36225	-3.70028	5e-05	0.000231814
CG32023	chr3L:8803601-8804182	71.259	5.48826	-3.69865	5e-05	0.000231814
snoRNA:Psi28S-2622	chr3L:1475437-1489547	8293.72	640.639	-3.69444	5e-05	0.000231814
CG44014	chr3R:15507939-15508886	7.31315	0.568442	-3.68541	5e-05	0.000231814
Dpt	chr2R:18865764-18866260	4.83545	0.384065	-3.65423	0.002	0.00659138
sphinx	chr4:959674-978489	4.44737	0.353753	-3.65214	0.01415	0.0361325
CG31265	chr3R:17128211-17129120	3.59467	0.287044	-3.64651	0.00025	0.0010152
CG7203	chr2L:7752169-7753186	5.81554	0.465056	-3.64444	0.0007	0.00257053
CG14120	chr3L:12885038-12889244	1.75256	0.141099	-3.63468	5e-05	0.000231814
Oatp33Eb	chr2L:12448483-12453242	2.43049	0.196731	-3.62695	5e-05	0.000231814
CG12963	chr2R:15555445-15562436	11.0763	0.899148	-3.62277	5e-05	0.000231814
CG30047	chr2R:12351792-12355413	1.87043	0.152623	-3.61532	5e-05	0.000231814
NaPi-T	chr2R:14842719-14845874	37.8245	3.09524	-3.6112	5e-05	0.000231814
CG34426	chr3L:8802462-8803599	25.5763	2.09975	-3.60652	5e-05	0.000231814
CG13067	chr3L:16271281-16271918	90.8777	7.51829	-3.59545	5e-05	0.000231814
His1:CG33855	chr2L:21531301-21532324	2.88105	0.240989	-3.57956	0.0016	0.00540976
CG42235	chr3R:25907021-25922634	63.4054	5.33569	-3.57086	5e-05	0.000231814
List	chr2R:18718113-18754675	6.04434	0.522865	-3.53107	5e-05	0.000231814
Oatp58Da	chr2R:22217284-22220905	6.83765	0.593134	-3.52707	5e-05	0.000231814
Acp65Aa	chr3L:6152049-6152745	1.95257	0.169386	-3.52698	0.0153	0.0386244
CG1139	chr3L:1971637-1974285	4.18355	0.363666	-3.52404	5e-05	0.000231814
CG14694	chr3R:10858201-10859813	9.89709	0.862313	-3.52072	5e-05	0.000231814
CG18480	chr2L:15630001-15634987	1.66626	0.145436	-3.51815	5e-05	0.000231814
CG31262	chr3R:17217115-17223074	22.1984	1.94792	-3.51045	5e-05	0.000231814
CG34198	chr2R:19682445-19682977	6.33288	0.556727	-3.50782	0.0016	0.00540976
MtnD	chr3R:20534961-20535301	53.6804	4.7313	-3.50408	5e-05	0.000231814
CG10073	chr2R:19380542-19384965	4.13269	0.364298	-3.50389	5e-05	0.000231814
CG4928	chrX:16913179-16938209	40.0243	3.56392	-3.48934	5e-05	0.000231814
Dh31-R	chr2R:13267797-13295927	2.81478	0.254329	-3.46825	5e-05	0.000231814
snoRNA:U3:9B	chrX:10348169-10348337	4203.83	380.863	-3.46436	5e-05	0.000231814
Cyp4e1	chr2R:8447450-8451904	2.34502	0.213319	-3.45852	0.00025	0.0010152
CG3168	chrX:6720003-6739986	117.394	11.0169	-3.41357	5e-05	0.000231814
CG8028	chrX:19277175-19280349	9.23891	0.880209	-3.3918	5e-05	0.000231814
CG8468	chr2R:14219897-14235449	8.21625	0.785619	-3.38658	0.00165	0.00556693
CG15255	chr2L:15610170-15611719	3.44673	0.329748	-3.38579	0.0002	0.000827303
Pkg21D	chr2L:784335-790798	3.02097	0.290759	-3.37711	5e-05	0.000231814
CG6602	chr3L:6072138-6075245	35.7533	3.44569	-3.37521	5e-05	0.000231814
snRNA:U1:82Eb	chr3R:4947932-4948096	209.65	20.5187	-3.35297	5e-05	0.000231814
CR45596	chr3R:14288228-14288665	6.42266	0.629676	-3.35049	0.00485	0.0142368
CG10513	chr3R:25275789-25277212	84.2196	8.28827	-3.34501	5e-05	0.000231814
CG10086	chr3R:7790632-7793483	3.89876	0.384002	-3.34383	5e-05	0.000231814
APC7	chrX:6597087-6599699	33.4578	3.30694	-3.33877	5e-05	0.000231814
CG3285	chr2L:3330927-3334790	14.1112	1.40308	-3.33016	5e-05	0.000231814
Ugt37b1	chr2L:6225047-6226842	1.95435	0.194582	-3.32824	0.0001	0.00044113
CG42833	chr3L:20200092-20201638	31.6847	3.1674	-3.32241	5e-05	0.000231814
PGRP-SB1	chr3L:16727298-16727989	8.15931	0.823263	-3.30902	5e-05	0.000231814
scpr-A	chr3R:11241182-11242120	2.98949	0.302279	-3.30595	0.0001	0.00044113
CG15406	chr2L:3304099-3319872	27.3123	2.78764	-3.29243	5e-05	0.000231814
Hsp67Bc	chr3L:9371510-9372497	26.147	2.68432	-3.28401	5e-05	0.000231814
CG8249	chr2R:15762564-15855645	2.71287	0.280836	-3.27202	0.0155	0.039067
snoRNA:229	chr2R:23072908-23074725	3748.34	388.681	-3.26959	0.0105	0.0280253
CG3270	chr2R:6693429-6696661	44.7849	4.66627	-3.26267	5e-05	0.000231814
CG12824	chr2R:7790367-7791170	3.26186	0.340778	-3.25879	0.01035	0.0276849
CG17110	chr3R:23070515-23112730	3.67199	0.398627	-3.20345	0.01055	0.0281249
CG1468	chrX:9878421-9879279	1.6417	0.179919	-3.18977	0.00015	0.0006403
CG18747	chr3R:7780883-7783446	1.19183	0.131222	-3.1831	0.0023	0.00744947
Cyp6a18	chr3R:27478674-27482904	12.0579	1.32951	-3.18102	5e-05	0.000231814
CG2681	chrX:2708683-2711668	1.79994	0.199718	-3.17192	5e-05	0.000231814
unsRNA:d-a	chr2L:8466816-8488671	476.333	53.1201	-3.16464	5e-05	0.000231814
ap	chr2R:5706201-5727525	2.46304	0.274742	-3.16429	5e-05	0.000231814
His1:CG33813	chr2L:21421854-21422877	26.1266	2.93254	-3.1553	5e-05	0.000231814
CG4115	chr3R:12360007-12363255	15.1149	1.70715	-3.14631	5e-05	0.000231814
CG30016	chr2R:10874891-10875392	43.8738	4.98224	-3.13849	5e-05	0.000231814
Lkr	chr3L:5512420-5529341	1.13792	0.129885	-3.13109	0.0003	0.0011959
Irk2	chr3R:23513616-23519445	7.34405	0.844245	-3.12084	5e-05	0.000231814
CG17664	chr2R:23603721-23616754	7.77654	0.900582	-3.1102	5e-05	0.000231814
CG2993	chr3R:7804664-7810014	2.44979	0.286086	-3.09814	5e-05	0.000231814
Cpr49Ae	chr2R:12402215-12405108	3.76748	0.443532	-3.08649	5e-05	0.000231814
Hsp68	chr3R:24054390-24057310	70.9619	8.40294	-3.07808	5e-05	0.000231814
nAChRalpha3	chrX:8252669-8367169	1.69696	0.201302	-3.07551	0.0183	0.0448898
GstE14	chr2R:13239728-13241013	39.138	4.72107	-3.05138	5e-05	0.000231814
ey	chr4:697688-721173	1.03233	0.125604	-3.03895	0.0001	0.00044113
CG17778	chrX:494613-496369	1.17483	0.143287	-3.03547	0.00625	0.0178273
CG2955	chr2L:4149278-4151203	1.4299	0.17442	-3.03528	0.0002	0.000827303
CG9512	chrX:14839375-14953697	64.7888	7.93494	-3.02945	5e-05	0.000231814
CG32695	chrX:9872381-9874057	12.5059	1.54914	-3.01307	0.0001	0.00044113
CG31373	chr3R:10708486-10709364	54.5871	6.77613	-3.01003	5e-05	0.000231814
snk	chr3R:13038374-13044086	2.78162	0.346099	-3.00667	5e-05	0.000231814
GstD4	chr3R:12374099-12374824	1.48415	0.185318	-3.00157	0.02005	0.0485702
zetaTry	chr2R:11339185-11340132	4.4012	0.557038	-2.98205	5e-05	0.000231814
CG5568	chr3L:5871500-5875466	16.8957	2.15202	-2.97289	5e-05	0.000231814
CG8791	chr2R:7926652-7931016	7.28175	0.928824	-2.97081	5e-05	0.000231814
CG34038	chr2R:25167658-25169855	1.12487	0.143518	-2.97046	0.01435	0.0365506
FucTC	chrX:23007671-23011303	1.44475	0.18629	-2.9552	0.0004	0.00155704
Ugt35b	chr3R:11168502-11170246	18.1727	2.36212	-2.94362	5e-05	0.000231814
CG13658	chr3R:25287473-25288930	1.77984	0.233116	-2.93263	0.00065	0.00240363
Sr-CIV	chr2L:3519676-3524056	2.42057	0.319108	-2.92323	0.0002	0.000827303
E(spl)malpha-BFM	chr3R:26010892-26011568	3.75112	0.496345	-2.91791	0.0002	0.000827303
Peb	chr2R:25175125-25176715	1.89122	0.250701	-2.91528	0.00065	0.00240363
snoRNA:Dek-a	chr2R:16856219-16867714	6585.84	878.463	-2.90631	0.0033	0.0102112
CG7084	chr3R:22298804-22304420	25.0516	3.34782	-2.90361	5e-05	0.000231814
CG45544	chr3R:29256484-29257425	6.22216	0.838209	-2.89203	5e-05	0.000231814
CG15556	chr3R:31127964-31130666	2.71651	0.370593	-2.87385	5e-05	0.000231814
CG15543	chr3R:30742879-30744474	1.24959	0.170693	-2.87199	0.00325	0.0100988
CG7059	chr3R:22389779-22394104	2.51032	0.343371	-2.87003	0.00015	0.0006403
CG31106	chr3R:25216296-25218708	28.7162	3.93387	-2.86784	5e-05	0.000231814
CG17752	chr3R:19610224-19612437	28.8487	3.95715	-2.86597	5e-05	0.000231814
CG9396	chr3R:9570413-9571623	17.8324	2.45763	-2.85916	5e-05	0.000231814
Oseg5	chr2L:20831261-20835840	4.18668	0.580868	-2.84952	5e-05	0.000231814
Ork1	chrX:10878053-10891250	31.7759	4.41796	-2.84648	5e-05	0.000231814
Act88F	chr3R:15439968-15442177	2.12265	0.295996	-2.84221	5e-05	0.000231814
AGO3	chr3L:23554592-23689640	153.392	21.5683	-2.83024	5e-05	0.000231814
CG13311	chr3L:8801539-8802164	12.5032	1.75958	-2.829	5e-05	0.000231814
CG30411	chr2R:23412319-23419684	2.12455	0.303278	-2.80845	0.01465	0.0372378
CG8503	chr2R:14243777-14246066	33.1292	4.7461	-2.80329	5e-05	0.000231814
Fmo-2	chr2R:6642417-6645098	12.7703	1.83968	-2.79526	5e-05	0.000231814
Cyp6a16	chr2L:5620614-5623762	2.09732	0.306338	-2.77535	5e-05	0.000231814
Hex-C	chr2R:15218378-15241589	28.6806	4.19099	-2.77471	5e-05	0.000231814
CG15068	chr2R:18390352-18390629	170.265	24.9997	-2.7678	5e-05	0.000231814
CG15408	chr2L:3330927-3334790	11.9333	1.7691	-2.7539	5e-05	0.000231814
CG12825	chr2R:7789205-7789988	23.496	3.48571	-2.75289	5e-05	0.000231814
CG13309	chr3L:8810394-8811265	102.73	15.3308	-2.74435	5e-05	0.000231814
CG18327	chr2R:14165050-14168233	9.29611	1.39176	-2.73972	5e-05	0.000231814
CG16836	chr2R:18388994-18389443	28.9051	4.34677	-2.73331	5e-05	0.000231814
CR44953	chr3R:29755189-29759040	7.16687	1.08079	-2.72925	5e-05	0.000231814
CR40741	chrX_DS483685v1_random:10824-11775	144.252	21.7992	-2.72624	5e-05	0.000231814
snoRNA:Or-aca4	chr2R:17604950-17639138	15362.1	2335.37	-2.71765	5e-05	0.000231814
CG10170	chr3R:23532944-23534767	2.30334	0.354634	-2.69932	5e-05	0.000231814
Damm	chr2R:11865175-11866383	3.31789	0.512366	-2.69502	0.0003	0.0011959
CG9312	chr3R:13765755-13767103	4.0236	0.622528	-2.69227	5e-05	0.000231814
CG6726	chr3R:23070515-23112730	164.908	25.6234	-2.68613	5e-05	0.000231814
snoRNA:2R:9445410	chr2R:13557904-13558055	738.814	114.873	-2.68517	5e-05	0.000231814
CG18107	chr2R:18384566-18385589	19.4404	3.02704	-2.68308	0.0053	0.0153907
CG13606	chr3R:24172627-24184144	1.07356	0.167351	-2.68145	0.01435	0.0365506
Cyp4ad1	chr2R:8439394-8442806	1.47142	0.231584	-2.6676	0.00115	0.00402192
CG10702	chr2L:19064831-19069851	6.58883	1.03879	-2.66512	5e-05	0.000231814
His1:CG33861	chr2L:21521615-21522638	2.94308	0.467158	-2.65535	0.0002	0.000827303
CG42368	chr2L:6377770-6411326	2.70623	0.430676	-2.65161	5e-05	0.000231814
CG15760	chrX:13669698-13676232	1.08282	0.173965	-2.63793	5e-05	0.000231814
roX1	chrX:3811697-3862697	1.14509	0.18484	-2.63111	0.01055	0.0281249
Gasp	chr3R:6088798-6100887	20.0767	3.24114	-2.63095	5e-05	0.000231814
Tsp42En	chr2R:7052746-7054399	8.22303	1.33319	-2.62479	5e-05	0.000231814
CR45184,snoRNA:Me5.8S-G74	chr3L:826719-833385	53.2611	8.67299	-2.61848	0.0072	0.0202557
CG8083	chr2R:9078720-9082374	1.09791	0.180266	-2.60656	0.0012	0.00417834
Pebp1	chr3R:22466033-22466679	4.05051	0.666391	-2.60366	0.00015	0.0006403
CG16727	chr3R:19613380-19615784	12.4831	2.05906	-2.59992	5e-05	0.000231814
Kr	chr2R:25183627-25255318	1.96481	0.325012	-2.59582	0.0032	0.00996574
CR44363	chr3L:11405534-11406094	2.2798	0.379936	-2.58508	0.00355	0.0108786
CG31010	chr3R:30704761-30706121	1.48649	0.247741	-2.58501	0.00165	0.00556693
NAAT1	chrX:5405237-5410849	2.6318	0.454698	-2.53307	5e-05	0.000231814
CG3999	chr3R:10251517-10255268	1.37277	0.237224	-2.53277	5e-05	0.000231814
CadN	chr2L:17647052-17778340	12.6091	2.18482	-2.52888	5e-05	0.000231814
ry	chr3R:13032527-13038020	3.37075	0.588408	-2.51818	5e-05	0.000231814
CR45485	chrX:16303869-16308687	42.389	7.41944	-2.51431	5e-05	0.000231814
CG1299	chr3L:4148695-4152473	1.15887	0.203895	-2.50682	0.0002	0.000827303
obst-B	chr2L:10032689-10038954	2.41719	0.427289	-2.50005	0.0001	0.00044113
CG12069	chr3R:30693571-30695498	1.36818	0.242506	-2.49616	0.00055	0.00206204
Mur29B	chr2L:8352186-8355172	1.57243	0.281217	-2.48324	0.0001	0.00044113
scpr-C	chr3R:11225519-11226681	6.57113	1.18366	-2.47288	5e-05	0.000231814
CG42876	chr2L:15810570-15812141	1.11242	0.201372	-2.46576	0.00365	0.0111634
CG14572	chr3L:21741533-21742441	1.38815	0.252918	-2.45642	0.0036	0.0110226
CG12725	chrX:13401838-13402863	1.28346	0.233879	-2.4562	0.0084	0.0231386
alpha-Est1	chr3R:7545732-7549124	18.2641	3.36359	-2.44094	5e-05	0.000231814
CG9717	chr3R:30584019-30587302	5.22896	0.964872	-2.43812	5e-05	0.000231814
fusl	chr2L:5330469-5338073	4.41206	0.816962	-2.43311	5e-05	0.000231814
CG4019	chr2R:23603721-23616754	11.5051	2.13206	-2.43196	5e-05	0.000231814
mir-989	chr2R:14145350-14145524	33.1699	6.15642	-2.42971	0.017	0.0421579
Faa	chr3L:4072031-4073954	2.5432	0.475253	-2.41988	5e-05	0.000231814
ninaD	chr2L:18081627-18083608	18.9299	3.54106	-2.41841	5e-05	0.000231814
CG9498	chr2L:6349392-6351034	16.8005	3.15209	-2.41412	5e-05	0.000231814
CG9509	chrX:14839375-14953697	21.3515	4.02276	-2.40808	0.00765	0.0213538
CG14292	chr3R:18904932-18905655	121.03	22.8046	-2.40796	5e-05	0.000231814
CG10514	chr3R:25278426-25279846	118.126	22.297	-2.4054	5e-05	0.000231814
Tsp42Er	chr2R:7064398-7066113	3.42177	0.646468	-2.40409	0.00035	0.00137788
CG11407	chr3R:19781245-19783145	2.54065	0.489055	-2.37713	5e-05	0.000231814
CG6201	chr2L:11106942-11113061	6.64508	1.28155	-2.37439	0.0008	0.00290314
Npc2b	chr3R:14089516-14092425	42.5351	8.20542	-2.37401	5e-05	0.000231814
CG32037	chr3L:9489501-9492215	3.2674	0.63523	-2.36279	5e-05	0.000231814
Cyp6a21	chr2R:14885263-14886947	1.6496	0.320954	-2.36168	5e-05	0.000231814
snRNA:U5:23D	chr2L:3043946-3056143	1961.7	385.083	-2.34887	5e-05	0.000231814
dhd	chrX:5312170-5313125	2071.78	408.293	-2.34319	5e-05	0.000231814
CG3831	chr2R:22937278-22941169	57.3877	11.3119	-2.3429	5e-05	0.000231814
CG12493	chr3L:4692782-4796253	9.64115	1.92199	-2.32661	0.00635	0.0180846
snoRNA:Psi18S-531	chrX:762559-765130	8394.22	1675.9	-2.32446	0.02005	0.0485702
CG17684	chr2R:1866079-2262115	1.11934	0.223857	-2.322	0.00085	0.00306852
CG43968	chr3L:23784230-23787405	4.10422	0.829484	-2.30682	5e-05	0.000231814
Oatp58Db	chr2R:22221179-22223590	3.92027	0.793454	-2.30474	5e-05	0.000231814
Tsp29Fa	chr2L:8933961-8936096	7.37275	1.49419	-2.30284	5e-05	0.000231814
CG18473	chr3R:9363304-9364838	5.94468	1.21103	-2.29537	5e-05	0.000231814
CG8051	chrX:19301329-19307925	1.77248	0.361724	-2.29281	5e-05	0.000231814
CG6293	chr3R:10264305-10311613	37.2324	7.61743	-2.28919	5e-05	0.000231814
Uhg4	chr2R:9095272-9098525	402.919	82.5666	-2.28686	5e-05	0.000231814
CG32512	chrX:21053962-21082391	14.2786	2.9305	-2.28464	5e-05	0.000231814
CG34433	chr3R:30649960-30650858	1.69997	0.349449	-2.28236	0.0043	0.012826
CG12974	chr3L:21281751-21285962	2.41641	0.501103	-2.26969	5e-05	0.000231814
CG15155	chr2L:18154850-18155942	25.9777	5.40074	-2.26605	5e-05	0.000231814
Asph	chr2R:16110330-16116996	33.1635	6.89967	-2.265	5e-05	0.000231814
CR45280	chr2R:7254601-7256696	2.88646	0.601485	-2.2627	5e-05	0.000231814
snoRNA:Psi18S-1086	chr3L:826719-833385	19125.5	4010.43	-2.25366	0.001	0.00354766
CG34423	chr2R:23357659-23359204	11.6358	2.44784	-2.24898	5e-05	0.000231814
CG43062	chr3R:11750332-11750916	6.52396	1.37426	-2.24709	0.0001	0.00044113
CG14245	chr3R:26727313-26730117	47.4575	10.0253	-2.24299	5e-05	0.000231814
CG17027	chr3L:15970081-15982869	9.74675	2.06581	-2.23821	0.01275	0.0330137
CG2930	chrX:3862965-3880379	10.3956	2.20569	-2.23668	0.00415	0.0124793
axo	chr3L:4629603-4687317	1.46593	0.311658	-2.23378	5e-05	0.000231814
Kua	chr2L:20097580-20103375	2.47311	0.52748	-2.22914	5e-05	0.000231814
CG5819	chr2R:22293399-22296955	2.11479	0.45443	-2.21839	5e-05	0.000231814
CG7402	chr3L:17887704-17891404	1.34614	0.290117	-2.21412	5e-05	0.000231814
CG6300	chr3R:19730714-19775231	1.75905	0.379653	-2.21204	5e-05	0.000231814
CG15067	chr2R:18384566-18385589	28.1501	6.09954	-2.20637	5e-05	0.000231814
CG32368	chr3L:7915436-7915846	6.1679	1.33807	-2.20462	0.00065	0.00240363
CG1246	chr3L:2648047-2651850	1.87138	0.406647	-2.20225	0.01355	0.0348168
CG13028	chr3L:16923251-16927434	1.91425	0.41852	-2.19342	0.00565	0.0162919
snRNA:U4:39B	chr2L:21212321-21220572	25856.3	5654.14	-2.19314	5e-05	0.000231814
tty	chrX:21328612-21339676	2.54287	0.558947	-2.18567	5e-05	0.000231814
caz	chrX:16288809-16293520	55.615	12.279	-2.17928	5e-05	0.000231814
snRNA:U2:14B	chrX:16254671-16254863	83.0703	18.3653	-2.17735	5e-05	0.000231814
ZnT35C	chr2L:15228727-15247714	131.956	29.2901	-2.17157	5e-05	0.000231814
CG11852	chr3R:25237613-25238895	76.5524	17.0058	-2.17043	5e-05	0.000231814
CG15531	chr3R:30194789-30196228	4.80487	1.06927	-2.16787	5e-05	0.000231814
IM4	chr2R:20868495-20869321	26.7814	6.04422	-2.1476	5e-05	0.000231814
CG7460	chr3L:17690014-17750588	9.01387	2.04061	-2.14315	5e-05	0.000231814
Mal-B2	chr2L:11814155-11928572	10.8698	2.4621	-2.14237	0.00025	0.0010152
CG3835	chrX:2141488-2144937	30.5735	6.96197	-2.13471	5e-05	0.000231814
CG13086	chr2L:19364374-19365470	3.85222	0.883035	-2.12515	0.00015	0.0006403
Osm6	chr2L:6555716-6557502	1.59852	0.368935	-2.11529	0.00015	0.0006403
Mal-A6	chr2R:8465157-8467595	1.58792	0.370129	-2.10104	5e-05	0.000231814
CG17108	chr2L:10692939-10694103	1.18689	0.278683	-2.09049	0.01065	0.0283642
CG42324	chr3L:3472446-3510895	3.16836	0.745574	-2.08731	0.0103	0.0275777
CG15142	chr2L:17497993-17498821	3.19513	0.759132	-2.07345	5e-05	0.000231814
CG30441	chr2R:5350476-5352122	15.066	3.59398	-2.06764	0.014	0.0357989
GstE10	chr2R:18396637-18399223	14.3708	3.44627	-2.06003	0.0042	0.0126023
unc	chrX:21093843-21116914	1.46697	0.353676	-2.05234	5e-05	0.000231814
CG5096	chr2L:10380102-10384723	6.06732	1.46601	-2.04916	0.00065	0.00240363
SteXh:CG42398	chrX_DS483995v1_random:1448-2180	3.28117	0.792852	-2.04909	0.00135	0.00465532
CG31021	chr3R:30602205-30604041	1.02939	0.248967	-2.04776	0.00325	0.0100988
CR44201	chr2R:7393545-7396194	11.5497	2.81689	-2.03568	0.00855	0.0234876
CG6767	chr3L:9683578-9696700	366.179	89.6119	-2.03079	5e-05	0.000231814
CG3635	chr2L:22175414-22183991	1.3475	0.33084	-2.02607	0.0017	0.00570957
CG5527	chr3R:27954916-27957326	1.23762	0.304297	-2.02402	5e-05	0.000231814
CG4653	chrX:16696130-16711145	2.29796	0.565865	-2.02182	0.0111	0.0293933
CR41609	chrX_DS483685v1_random:10824-11775	7575.16	1875.1	-2.01431	5e-05	0.000231814
snRNA:U5:14B	chrX:16254007-16254117	1927.62	481.632	-2.00082	0.00485	0.0142368
CG1315	chr3R:6641231-6644434	2.36479	0.591067	-2.00032	5e-05	0.000231814
Pka-C2	chr3R:30695536-30697138	3.50928	0.877711	-1.99936	5e-05	0.000231814
CG4306	chr3L:18461956-18463163	7.69422	1.9245	-1.99929	5e-05	0.000231814
CG15861	chr2R:24943391-24948378	8.89449	2.24777	-1.98442	0.0082	0.0226327
Cyp4p3	chr2R:9227784-9247249	3.19686	0.808909	-1.98261	5e-05	0.000231814
Haspin	chr2R:4014110-4049342	71.2207	18.1	-1.9763	5e-05	0.000231814
ect	chr3L:10190275-10201837	4.38461	1.11744	-1.97225	5e-05	0.000231814
CG8654	chr2R:19979241-19984895	4.38331	1.11818	-1.97088	5e-05	0.000231814
Uro	chr2L:7780084-7781415	10.8553	2.78055	-1.96496	5e-05	0.000231814
CG17562	chr3R:16615308-16617154	1.08242	0.277954	-1.96135	0.001	0.00354766
St3	chr2R:23683376-23687980	8.49765	2.20395	-1.94697	0.0009	0.0032301
kdn	chrX:6350628-6361323	98.7144	25.6631	-1.94356	5e-05	0.000231814
CG7408	chr3L:17879095-17884376	2.5498	0.669967	-1.92822	5e-05	0.000231814
Ucrh	chr3L:25120708-25126171	803.095	211.368	-1.92582	5e-05	0.000231814
CG8785	chr2R:12640689-12648224	3.96009	1.04268	-1.92524	5e-05	0.000231814
ko	chr3L:21075580-21131159	11.4698	3.02012	-1.92517	5e-05	0.000231814
Hrb87F	chr3R:13656845-13660531	79.544	21.0095	-1.92072	5e-05	0.000231814
mael	chr3L:22724232-22727789	52.2258	13.8148	-1.91854	5e-05	0.000231814
CG42807	chr2R:13570594-13572759	61.9085	16.3865	-1.91763	5e-05	0.000231814
os	chrX:18305353-18309291	2.38318	0.631789	-1.91537	5e-05	0.000231814
Cyp313a4	chr3R:12679278-12681375	16.5602	4.39656	-1.91328	5e-05	0.000231814
CG8550	chr2R:12471914-12474021	1.12278	0.29817	-1.91287	0.0006	0.00223514
CG11380	chrX:1191307-1196660	1.44995	0.38563	-1.91071	5e-05	0.000231814
CG9865	chr2R:21666686-21669916	5.66944	1.51143	-1.90729	0.0097	0.0261544
CG9896	chr2R:22985373-23048325	14.3619	3.84508	-1.90117	5e-05	0.000231814
CG9331	chr2L:20822827-20827744	22.6815	6.07567	-1.9004	5e-05	0.000231814
CG43673	chrX:15779145-15780214	1.62824	0.439735	-1.8886	0.00445	0.0131988
Gycbeta100B	chr3R:31134391-31178278	2.25526	0.612447	-1.88064	5e-05	0.000231814
CR40976	chrX:23283691-23284036	1206.16	328.319	-1.87725	5e-05	0.000231814
verm	chr3L:19690032-19695260	5.66549	1.54398	-1.87555	5e-05	0.000231814
Zip71B	chr3L:14992288-14997817	7.46187	2.04738	-1.86576	5e-05	0.000231814
CG16820	chr2L:13246231-13250189	6.89094	1.89905	-1.85942	5e-05	0.000231814
CG41128	chr3R:3750362-3752353	465.743	129.715	-1.84418	5e-05	0.000231814
CR43907	chr2R:11616194-11616694	2.69376	0.750701	-1.84331	0.01095	0.0290377
pgc	chr2R:22329725-22332813	306.477	85.9101	-1.83488	5e-05	0.000231814
CG8630	chr3R:13279720-13284527	5.26068	1.4776	-1.832	5e-05	0.000231814
Ugt36Bc	chr2L:16799024-16801584	10.3576	2.90931	-1.83194	5e-05	0.000231814
CG33514	chr3L:4365433-4367458	3.18535	0.897626	-1.82727	0.0012	0.00417834
Crg-1	chrX:3792973-3797339	4.2603	1.20202	-1.82549	5e-05	0.000231814
ytr	chr2R:23847160-23851480	25.7817	7.27532	-1.82527	5e-05	0.000231814
per	chrX:2685579-2693886	3.7016	1.04795	-1.82058	5e-05	0.000231814
CG12288	chr2L:16888489-16917052	96.5159	27.4314	-1.81494	5e-05	0.000231814
Tps1	chr2L:4388326-4393876	35.5674	10.1108	-1.81466	5e-05	0.000231814
clos	chr2R:9587192-9605624	94.5663	26.953	-1.81088	5e-05	0.000231814
LKR	chr2L:7791174-7796260	7.87793	2.25181	-1.80673	5e-05	0.000231814
mesh	chr3R:31178388-31195762	2.83311	0.810445	-1.8056	5e-05	0.000231814
CG18522	chr3R:15532136-15537292	26.0116	7.48046	-1.79796	5e-05	0.000231814
snoRNA:Or-CD2	chr2R:9095272-9098525	15557.9	4495.88	-1.79097	5e-05	0.000231814
CG9804	chr3R:4436221-4437329	4.96134	1.44369	-1.78097	0.0045	0.0133222
Uhg8	chr3L:20453292-20466041	79.6989	23.221	-1.77913	5e-05	0.000231814
CG13323	chr2R:13044694-13047256	21.3292	6.2517	-1.77051	5e-05	0.000231814
CG7966	chr3R:13049397-13051453	15.1093	4.43322	-1.76901	5e-05	0.000231814
mos	chr2R:12705171-12752936	40.415	11.8678	-1.76784	5e-05	0.000231814
Cda4	chrX:22583633-22632710	3.06241	0.90021	-1.76634	5e-05	0.000231814
CG18048	chr3R:6346110-6347519	18.1054	5.39684	-1.74623	5e-05	0.000231814
CG9812	chr2R:23412319-23419684	3.27217	0.980589	-1.73853	5e-05	0.000231814
CR44537	chr3L:813299-814487	1.02977	0.308943	-1.73692	0.017	0.0421579
Tig	chr2L:6412314-6423310	3.32818	0.999244	-1.73582	5e-05	0.000231814
CG9702	chr3R:30579428-30582117	2.89564	0.8722	-1.73115	5e-05	0.000231814
slam	chr2L:6372387-6377284	7.41683	2.24409	-1.72467	5e-05	0.000231814
CG31174	chr3R:21868002-21869514	1.80657	0.547321	-1.7228	0.01055	0.0281249
ine	chr2L:4465173-4477022	2.93262	0.88856	-1.72265	0.0003	0.0011959
hdm	chrX:7918516-7920131	1.08997	0.330722	-1.72059	0.004	0.0120806
neo	chr3R:29819130-29825800	1.84338	0.559775	-1.71943	5e-05	0.000231814
CG7149	chr2L:7786159-7790557	19.7148	5.99641	-1.71711	5e-05	0.000231814
CG13822	chr3R:23677357-23678421	14.4602	4.40453	-1.71502	5e-05	0.000231814
ds	chr2L:640012-715307	2.3834	0.728081	-1.71085	5e-05	0.000231814
CG10680	chr2L:19964044-19966510	7.07997	2.1643	-1.70984	5e-05	0.000231814
CG40127	chr2R:4186834-4188127	571.898	174.844	-1.70969	5e-05	0.000231814
Hsp22	chr3L:9372721-9374964	72.1711	22.0772	-1.70886	5e-05	0.000231814
CG33080	chrX:5698556-5717778	5.56277	1.70644	-1.70481	5e-05	0.000231814
Gr47b	chr2R:11361899-11363405	1.14039	0.350153	-1.70347	0.00965	0.0260386
CG13397	chr2L:8408887-8411868	77.7392	23.9213	-1.70034	5e-05	0.000231814
Cyp6a23	chr2R:14875828-14877654	14.1846	4.36615	-1.69989	5e-05	0.000231814
Gr61a	chr3L:841450-843701	1.74399	0.541091	-1.68845	0.00015	0.0006403
Cyp318a1	chrX:12032631-12035283	23.8132	7.39018	-1.68808	5e-05	0.000231814
CR44510	chr3L:69137-69894	2.56467	0.796924	-1.68626	0.00405	0.0122183
CG14483	chr2R:17585194-17586294	4.95682	1.54255	-1.6841	0.02025	0.0489691
CG8642	chr2R:8600414-8614155	6.32333	1.96964	-1.68275	0.00095	0.0033898
CG1544	chr3R:31196915-31203722	1.97621	0.615841	-1.68211	5e-05	0.000231814
CG33156	chr2R:13548243-13553240	25.8367	8.05615	-1.68126	5e-05	0.000231814
CG34232	chr2R:12164908-12165812	1.30062	0.406937	-1.67632	0.00615	0.0175601
CG11796	chr3L:20436249-20439921	2.9041	0.909305	-1.67525	0.0159	0.0399481
Uhg2	chr2L:9893805-9895003	290.363	91.2205	-1.67043	5e-05	0.000231814
Ir93a	chr3R:20851708-20859945	1.28055	0.402841	-1.66849	5e-05	0.000231814
SpdS	chr3R:9631640-9637611	54.9133	17.3157	-1.66507	0.00025	0.0010152
CanB	chrX:5332498-5334449	1.09327	0.345837	-1.66049	0.00855	0.0234876
CG40472	chr3L:24927129-24927708	40.7485	12.9083	-1.65845	5e-05	0.000231814
CG13905	chr3L:902897-903810	6.2746	1.99167	-1.65554	5e-05	0.000231814
CG12119	chrX:9206125-9210887	17.2098	5.46514	-1.6549	5e-05	0.000231814
Lsp1gamma	chr3L:66429-68995	27.6689	8.78783	-1.65469	5e-05	0.000231814
l(1)1Bi	chrX:629772-635545	93.2195	29.6827	-1.65101	5e-05	0.000231814
CG4038	chr2R:21092221-21101453	94.104	30.0002	-1.64928	5e-05	0.000231814
CG12592	chr3R:10338341-10340872	7.66336	2.45048	-1.64491	5e-05	0.000231814
Spn42Dd	chr2R:6880994-6884873	13.7827	4.4099	-1.64404	5e-05	0.000231814
comt	chrX:13259020-13262488	8.37846	2.68649	-1.64096	5e-05	0.000231814
Ipod	chrX:10231001-10233080	1.14573	0.368827	-1.63526	0.0033	0.0102112
Cyp6a8	chr2R:14887170-14889010	1.9001	0.612589	-1.63308	5e-05	0.000231814
CG8483	chr3R:13208753-13214465	1.83119	0.59051	-1.63274	5e-05	0.000231814
CG1561	chrX:11580771-11585750	3.05363	0.985759	-1.63122	0.00345	0.0105985
Glycogenin	chr2R:21200482-21214972	10.0658	3.25677	-1.62795	5e-05	0.000231814
inaF-D	chrX:11724245-11736617	6.03739	1.95682	-1.62542	5e-05	0.000231814
CG30076	chr2R:14526266-14587917	23.2626	7.60522	-1.61295	0.00035	0.00137788
snoRNA:Psi18S-176	chr2R:23839910-23840064	39360.2	12880.4	-1.61156	5e-05	0.000231814
CG14464	chr2R:4829245-4830587	195.379	64.0645	-1.60868	5e-05	0.000231814
CG7322	chrX:18855872-18857757	21.4936	7.06497	-1.60515	5e-05	0.000231814
glec	chr3R:21850693-21856266	49.495	16.3997	-1.59362	5e-05	0.000231814
Mur18B	chrX:19213253-19214938	170.774	56.5977	-1.59327	5e-05	0.000231814
CG7255	chr3L:15304254-15311195	59.3291	19.6984	-1.59066	5e-05	0.000231814
serp	chr3L:19700976-19708015	4.05008	1.34521	-1.59012	5e-05	0.000231814
E(spl)m2-BFM	chr3R:26016513-26017470	1.8221	0.605602	-1.58916	0.00075	0.00273872
Zmynd10	chr3L:13024762-13026437	2.81115	0.935673	-1.58708	5e-05	0.000231814
Clect27	chr2L:4796599-4801923	1.71392	0.570912	-1.58596	0.0002	0.000827303
CG6142	chr3R:26133153-26137148	1.8001	0.599748	-1.58565	5e-05	0.000231814
CG16704	chr2L:3692122-3692587	11.7163	3.92498	-1.57776	0.00225	0.00731102
CG13148	chr2R:12686248-12689876	1.86041	0.623823	-1.57641	0.0002	0.000827303
CR43144	chr2L:21657624-21658249	11.6161	3.90764	-1.57176	5e-05	0.000231814
CG7137	chr2R:19227343-19228613	50.5073	16.9936	-1.5715	5e-05	0.000231814
CG12721	chrX:12043697-12335214	19.4303	6.53852	-1.57127	0.00915	0.0248588
vas	chr2L:15061655-15074383	187.078	62.9852	-1.57056	5e-05	0.000231814
Dhc36C	chr2L:17501400-17525515	4.38356	1.48185	-1.5647	5e-05	0.000231814
CG43921	chrX:12516633-12568452	1.11725	0.378132	-1.56299	5e-05	0.000231814
CG4753	chr3L:16378973-16381570	54.1982	18.3805	-1.56007	5e-05	0.000231814
CG1607	chr3R:31382108-31391893	1.24846	0.423983	-1.55807	5e-05	0.000231814
CG1358	chr2R:7595264-7620711	18.5197	6.30361	-1.55481	5e-05	0.000231814
Elp2	chr2R:10645734-10648634	117.027	40.0979	-1.54524	5e-05	0.000231814
CG6639	chr2L:17452923-17458775	1.58141	0.544093	-1.53929	0.0005	0.00189573
CG13255	chr3L:20837487-20838839	4.95782	1.70723	-1.53805	5e-05	0.000231814
Cht2	chr3L:1746906-1755934	7.66523	2.64574	-1.53466	5e-05	0.000231814
vvl	chr3L:6790157-6794941	2.16248	0.74648	-1.53451	5e-05	0.000231814
CG18268	chr3R:7802830-7804432	4.73638	1.63645	-1.53321	5e-05	0.000231814
Dhit	chr2R:17792869-17800677	9.66807	3.34778	-1.53002	5e-05	0.000231814
png	chrX:1356487-1357601	17.9675	6.22193	-1.52995	5e-05	0.000231814
mid	chr2L:5461638-5467610	11.9907	4.16873	-1.52424	5e-05	0.000231814
bam	chr3R:25242019-25245057	21.3489	7.42334	-1.52402	5e-05	0.000231814
Corin	chr2R:7540110-7565751	1.21102	0.421213	-1.5236	0.00685	0.0193743
CG10562	chr3R:25321052-25322757	5.2157	1.81748	-1.52092	5e-05	0.000231814
CG18810	chr2L:20648911-20650079	1.74148	0.607876	-1.51846	0.00885	0.0241979
Hsp67Bb	chr3L:9372721-9374964	16.6961	5.83137	-1.51761	0.00225	0.00731102
CG14721	chr3R:11735446-11741783	27.6712	9.66502	-1.51754	5e-05	0.000231814
ltl	chr3L:7518996-7528013	1.07555	0.376705	-1.51357	5e-05	0.000231814
Cks30A	chr2L:9330762-9331981	61.9404	21.7142	-1.51224	5e-05	0.000231814
CG43163	chr3L:8472806-8507146	2.09841	0.735874	-1.51177	5e-05	0.000231814
wat	chr3R:28992976-29020406	14.3651	5.03845	-1.51151	5e-05	0.000231814
CR45189	chr3R:30765925-30789202	7.03321	2.46815	-1.51075	0.0034	0.0104681
CG12014	chr3L:3378267-3380083	2.52661	0.888098	-1.50841	0.0001	0.00044113
CG8323	chr2R:14165050-14168233	19.2747	6.77602	-1.5082	5e-05	0.000231814
CG9486	chr2L:6253122-6323466	1.501	0.528516	-1.5059	0.01925	0.0469605
CG4829	chrX:16811698-16826494	8.45223	2.97628	-1.50582	5e-05	0.000231814
CG32694	chrX:9989689-10006882	1.11517	0.393361	-1.50334	0.00015	0.0006403
Cap-H2	chr3R:10761147-10767804	35.6137	12.5771	-1.50163	5e-05	0.000231814
lolal	chr2R:18154094-18158192	77.7295	27.5185	-1.49806	5e-05	0.000231814
CG4752	chr2R:22478378-22483054	15.3015	5.42394	-1.49626	5e-05	0.000231814
CG34008	chr3R:20580114-20581522	9.22799	3.28798	-1.48882	0.00855	0.0234876
AkhR	chr2L:6711285-6716186	1.46691	0.524232	-1.4845	0.0002	0.000827303
Cyp6d2	chr2R:22650555-22654530	17.284	6.17982	-1.4838	5e-05	0.000231814
CG31467	chr3R:10705169-10706863	3.2932	1.17903	-1.48189	5e-05	0.000231814
MtnB	chr3R:20503101-20503746	81.7439	29.2957	-1.48042	5e-05	0.000231814
alpha-Est5	chr3R:7533495-7536390	19.8258	7.10959	-1.47954	5e-05	0.000231814
fon	chr2L:19383137-19386205	13.6168	4.89352	-1.47644	5e-05	0.000231814
CG4300	chr3L:12271655-12277251	123.725	44.5465	-1.47376	5e-05	0.000231814
CG17514	chr3L:27967243-28012599	289.632	104.483	-1.47095	5e-05	0.000231814
CG14544	chr3R:26059495-26063011	35.4927	12.8455	-1.46625	5e-05	0.000231814
scro	chr3L:24724161-24769123	3.30559	1.1964	-1.46621	5e-05	0.000231814
CG43102	chr3R:17768271-17794490	2.64954	0.961205	-1.46283	5e-05	0.000231814
E(spl)m7-HLH	chr3R:26037037-26038019	6.46725	2.34687	-1.46241	5e-05	0.000231814
CG10799	chr2R:13257885-13258477	2.45346	0.894015	-1.45645	0.0093	0.025223
CG4884	chr3R:27957355-27959245	14.1847	5.17628	-1.45435	0.00285	0.00900727
tau	chr3R:27639885-27656996	3.40076	1.24187	-1.45334	0.00065	0.00240363
Frq2	chrX:18177611-18205144	3.70449	1.35552	-1.45043	5e-05	0.000231814
CG30059	chr2R:13411737-13414620	1.62288	0.596696	-1.44349	0.00015	0.0006403
Ude	chr3R:24788053-24799668	5.65083	2.08344	-1.4395	5e-05	0.000231814
nAChRalpha4	chr3L:23206668-23287448	5.46602	2.01605	-1.43896	5e-05	0.000231814
b	chr2L:13821247-13823979	1.10992	0.409914	-1.43707	0.0009	0.0032301
MED21	chr3L:25107593-25115946	90.0669	33.2961	-1.43565	0.0001	0.00044113
CG9925	chr3R:13960711-13964174	129.873	48.0426	-1.43472	5e-05	0.000231814
CG3597	chr2L:2370151-2371524	5.49194	2.0317	-1.43463	5e-05	0.000231814
CG10157	chr3R:23678894-23679855	27.8452	10.3394	-1.42927	5e-05	0.000231814
CG18586	chr3L:5871500-5875466	17.9007	6.6713	-1.42398	5e-05	0.000231814
Adgf-C	chr3R:13706756-13709129	3.5891	1.33914	-1.42232	5e-05	0.000231814
CG4302	chr2R:21200482-21214972	8.64873	3.23527	-1.4186	0.0017	0.00570957
CG1835	chrX:20661916-20669669	2.17606	0.817259	-1.41286	0.0159	0.0399481
swi2	chr2R:17683573-17695353	9.69846	3.65379	-1.40836	5e-05	0.000231814
Tim17a1	chr3R:12363666-12364680	3.03296	1.14534	-1.40495	0.00095	0.0033898
CG17801	chr3R:17805678-17807085	12.3031	4.66413	-1.39935	5e-05	0.000231814
CG32350	chr3L:23147655-23150668	63.489	24.0736	-1.39906	5e-05	0.000231814
CngA	chr2R:16243144-16259805	2.66983	1.01395	-1.39676	5e-05	0.000231814
Fbp2	chr2L:9426783-9431052	13.4513	5.11517	-1.39489	5e-05	0.000231814
Gbp	chr2R:17136450-17136903	14.48	5.51414	-1.39285	5e-05	0.000231814
Duox	chr2L:2815969-2830248	15.3823	5.85864	-1.39264	5e-05	0.000231814
CG12512	chr2L:5339131-5342234	35.978	13.752	-1.38747	5e-05	0.000231814
CG15279	chr2L:14844992-14851749	16.0097	6.12273	-1.3867	5e-05	0.000231814
CG2225	chr2L:21663805-21677530	17.6083	6.74025	-1.38538	5e-05	0.000231814
CG7497	chr3L:17633448-17638001	53.7722	20.6359	-1.3817	5e-05	0.000231814
CG17036	chr2L:12698917-12700746	6.73372	2.58571	-1.38085	5e-05	0.000231814
Cpr49Ab	chr2R:12378439-12379396	1.55626	0.597675	-1.38065	0.0058	0.0166897
Tequila	chr3L:9074642-9092131	11.7245	4.51507	-1.3767	5e-05	0.000231814
Gip	chrX:10326463-10329872	93.8835	36.207	-1.3746	5e-05	0.000231814
CG3014	chr3R:7799263-7802793	1.22446	0.473132	-1.37183	5e-05	0.000231814
Ms	chr3R:24341550-24343825	1.72184	0.667758	-1.36655	0.0032	0.00996574
GV1	chr3L:1810587-1822903	1.61815	0.632381	-1.35548	0.0023	0.00744947
H15	chr2L:5404279-5416593	2.13574	0.834953	-1.35497	5e-05	0.000231814
CG10031	chr2L:3698450-3699092	3.31474	1.30114	-1.34912	0.0069	0.0195057
CG4198	chrX:5313257-5317295	4.1967	1.64956	-1.34717	0.00555	0.0160369
bnl	chr3R:19794074-19836817	1.93317	0.760248	-1.34642	5e-05	0.000231814
orb	chr3R:23260609-23280856	225.133	88.5406	-1.34636	5e-05	0.000231814
Uhg1	chr2R:17699096-17719346	251.198	99.1084	-1.34175	5e-05	0.000231814
CG1910	chr3R:31747642-31754705	84.4076	33.3119	-1.34133	5e-05	0.000231814
yellow-b	chr2L:16754335-16760554	1.10337	0.435809	-1.34014	0.0041	0.0123456
Cyp6g1	chr2R:12185666-12190377	17.362	6.86032	-1.33959	5e-05	0.000231814
IM14	chr2R:20870391-20870678	24.2421	9.61564	-1.33406	0.0102	0.0273496
CG11779	chr3R:19154096-19162300	33.0641	13.1266	-1.33277	0.00285	0.00900727
Obp99c	chr3R:29682502-29689311	69.9829	27.7961	-1.33212	5e-05	0.000231814
l(1)G0004	chrX:20391446-20393751	56.3338	22.3838	-1.33155	5e-05	0.000231814
Parp	chr3R:3461350-3587054	116.873	46.4435	-1.3314	5e-05	0.000231814
CAHbeta	chr3R:8980859-8984315	8.83857	3.52187	-1.32747	0.0135	0.0347045
CR44608	chr2L:4228920-4229458	2.67126	1.06636	-1.32482	0.01665	0.0415688
snRNA:U5:34A	chr2L:13244847-13244974	1496.77	597.738	-1.32427	5e-05	0.000231814
CG3107	chr2R:5090580-5095090	140.206	56.0238	-1.32343	5e-05	0.000231814
TpnC73F	chr3L:17046062-17048390	96.2945	38.4922	-1.32289	5e-05	0.000231814
E(spl)m3-HLH	chr3R:26021822-26023127	54.1829	21.6595	-1.32284	5e-05	0.000231814
CG18003	chr2R:10883546-10884936	6.42502	2.57011	-1.32187	5e-05	0.000231814
CR43650	chr2R:16829094-16839494	6.13789	2.4582	-1.32014	5e-05	0.000231814
tj	chr2L:19464266-19467758	47.4854	19.0243	-1.31964	5e-05	0.000231814
CG17029	chr3L:15970081-15982869	35.5107	14.257	-1.31658	0.0001	0.00044113
CG13405	chr3L:73944-75332	2.31927	0.933791	-1.3125	0.0008	0.00290314
CG31674	chr2L:20831261-20835840	6.67479	2.6877	-1.31235	5e-05	0.000231814
CG40002	chr3L:24976253-24977118	160.469	64.6372	-1.31186	5e-05	0.000231814
Act87E	chr3R:13425832-13428375	58.7561	23.6792	-1.31112	5e-05	0.000231814
CG4267	chr2L:2242377-2247383	11.9621	4.82815	-1.30893	5e-05	0.000231814
CG9471	chr3R:9770531-9771542	66.6517	27.0006	-1.30365	5e-05	0.000231814
Syn1	chr3L:21745358-21778005	2.42229	0.984028	-1.2996	5e-05	0.000231814
hth	chr3R:10507560-10645773	3.54328	1.4397	-1.29932	5e-05	0.000231814
CG42259	chrX:1046223-1047009	74.2928	30.2015	-1.2986	5e-05	0.000231814
Ca-beta	chr2L:11156117-11203544	3.83822	1.56213	-1.29692	0.0019	0.00629925
Dgk	chr2R:7832170-7885982	1.0177	0.414486	-1.29592	0.01115	0.0295186
Antp	chr3R:6896252-6999228	5.83474	2.38274	-1.29205	5e-05	0.000231814
up	chrX:13593473-13602578	138.061	56.4686	-1.28978	5e-05	0.000231814
CG9505	chr2L:6367881-6370190	10.8651	4.4585	-1.28508	5e-05	0.000231814
Ggamma30A	chr2L:9256562-9302494	1.83927	0.755151	-1.2843	0.00215	0.00702933
AttC	chr2R:13393704-13399368	2.78426	1.14505	-1.28188	0.00075	0.00273872
SK	chrX:5340235-5405138	1.89483	0.779742	-1.281	5e-05	0.000231814
CG34163	chr2L:11988269-11989882	85.9141	35.4229	-1.27821	5e-05	0.000231814
CG10654	chr3L:12504291-12507840	21.4808	8.89737	-1.2716	0.0001	0.00044113
Nplp2	chr3L:13356375-13357223	284.815	118.032	-1.27085	5e-05	0.000231814
CG13540	chr2R:23270476-23271059	2.61441	1.08888	-1.26364	0.01685	0.0419265
CG9629	chr3L:19261393-19268913	12.5741	5.26639	-1.25557	0.0047	0.0138441
Tsp29Fb	chr2L:8937389-8943257	33.0921	13.8813	-1.25334	5e-05	0.000231814
CG31102	chr3R:25293457-25295594	2.63338	1.10502	-1.25284	5e-05	0.000231814
CG40228	chr3L:27082090-27083906	176.356	74.0277	-1.25235	5e-05	0.000231814
CG33178	chrX:15082615-15084017	3.62677	1.52244	-1.2523	0.0118	0.0309733
CG4975	chr2R:17726913-17732987	28.6684	12.0399	-1.25164	5e-05	0.000231814
CG41099	chr3R:3846728-3868401	109.155	46.0932	-1.24375	5e-05	0.000231814
CG9259	chr2L:21089374-21090999	13.2394	5.60286	-1.2406	5e-05	0.000231814
CG31918	chr2L:5055057-5058248	19.7246	8.36216	-1.23805	0.0021	0.00688616
Fis1	chr2R:5603586-5604834	164.797	69.9685	-1.23591	5e-05	0.000231814
CCHa2	chr3R:13389058-13395197	20.1253	8.55499	-1.23417	5e-05	0.000231814
lectin-33A	chr2L:11002071-11002738	3.73526	1.58815	-1.23386	0.0032	0.00996574
CG8223	chr3R:8747797-8768200	13.2587	5.63993	-1.23319	0.00035	0.00137788
CG3457	chrX:2187819-2188919	12.0273	5.1217	-1.23161	5e-05	0.000231814
CG12520	chr3L:12901246-12902737	1.25177	0.533246	-1.2311	0.01395	0.0356875
CG15820	chr3L:2172994-2174332	17.449	7.44132	-1.22951	5e-05	0.000231814
CG7272	chr3L:15500937-15504894	22.7077	9.69269	-1.22821	0.0001	0.00044113
CG30154	chr2R:20533358-20533934	6.39526	2.73011	-1.22804	0.00195	0.00644383
CG10396	chr2R:5353993-5354723	2.78413	1.18873	-1.22781	0.012	0.031372
CG11555	chr2L:273835-283269	86.6196	37.0986	-1.22333	0.00025	0.0010152
AttB	chr2R:14749222-14750165	1.63136	0.699378	-1.22193	0.0148	0.0375674
Cyp28d1	chr2L:5210459-5215081	2.00875	0.862069	-1.22042	0.00095	0.0033898
CG10650	chr2L:18993359-18995934	4.88939	2.10293	-1.21726	5e-05	0.000231814
Apoltp	chr2L:9634178-9656026	1.66771	0.718051	-1.21571	5e-05	0.000231814
gwl	chr3R:18746369-18750360	97.1239	41.8293	-1.21531	5e-05	0.000231814
CG4733	chr3R:19890688-19904868	10.7826	4.64737	-1.21422	0.01525	0.0385245
CG7386	chr3L:6189744-6192049	1.91356	0.825632	-1.21269	5e-05	0.000231814
shu	chr2R:23841460-23843286	94.7266	40.8898	-1.21203	5e-05	0.000231814
CG14615	chrX:22444226-22449491	14.5554	6.28608	-1.21132	5e-05	0.000231814
vig2	chr3R:25123372-25125619	668.346	289.161	-1.20872	5e-05	0.000231814
qin	chr3R:18591026-18659309	43.9818	19.039	-1.20795	5e-05	0.000231814
Cyp28a5	chr2L:13977301-13979569	2.65998	1.15657	-1.20157	0.0002	0.000827303
CG10395	chr2R:5350476-5352122	33.6067	14.626	-1.20022	5e-05	0.000231814
CG15027	chrX:15085158-15085827	90.6473	39.4579	-1.19995	5e-05	0.000231814
CG33714	chrX:21317935-21319296	27.0209	11.778	-1.19798	0.00135	0.00465532
CG2201	chr2L:21614231-21624080	62.8402	27.5117	-1.19164	5e-05	0.000231814
fuss	chr4:959674-978489	4.13944	1.81326	-1.19085	5e-05	0.000231814
CG12744	chr2R:9875280-9891689	78.6542	34.4547	-1.19082	0.0028	0.008872
CG6574	chr3R:10860530-10862988	20.3355	8.91183	-1.19021	5e-05	0.000231814
CG5098	chr2R:18094939-18101031	5.45229	2.39546	-1.18656	5e-05	0.000231814
Ugt86Da	chr3R:11157097-11159744	18.9493	8.34978	-1.18233	5e-05	0.000231814
rin	chr3R:13647003-13654527	157.743	69.5423	-1.18162	5e-05	0.000231814
form3	chr3L:7094817-7125533	4.82567	2.12769	-1.18144	5e-05	0.000231814
Fbp1	chr3L:14094588-14098053	24.8481	10.9578	-1.18118	5e-05	0.000231814
CR45164	chr3L:23147655-23150668	59.6398	26.3521	-1.17836	0.00015	0.0006403
Cyp313b1	chr3R:8643069-8645650	8.66058	3.8417	-1.17272	5e-05	0.000231814
comm2	chr3L:15697593-15699850	5.3801	2.39423	-1.16807	5e-05	0.000231814
CG30440	chr2R:5468318-5495861	6.4046	2.85118	-1.16755	5e-05	0.000231814
ct	chrX:7609147-7678859	10.325	4.59813	-1.16702	5e-05	0.000231814
CG4278	chr2L:16327068-16329132	58.0707	25.9034	-1.16467	5e-05	0.000231814
CG15766	chrX:5814863-5815820	15.8206	7.06853	-1.16232	5e-05	0.000231814
CG17261	chr2L:3042550-3043593	5.91334	2.65028	-1.15783	0.00045	0.00172861
CG10465	chr2R:5339705-5340995	127.022	56.9893	-1.15632	5e-05	0.000231814
Fdxh	chr3L:9367376-9371238	27.0944	12.1574	-1.15616	0.0079	0.0219466
CG4069	chr3L:12534589-12537315	67.0861	30.1364	-1.1545	5e-05	0.000231814
CG16758	chr3L:2499371-2503606	3.60989	1.62656	-1.15013	5e-05	0.000231814
CG14777	chrX:1466133-1470614	34.6832	15.6365	-1.14932	5e-05	0.000231814
asp	chr3R:24753848-24760513	36.3923	16.4114	-1.14893	5e-05	0.000231814
CG12279	chr3R:12705093-12712299	37.8764	17.1024	-1.1471	0.0174	0.0430152
ade5	chrX:12757035-12760617	196.06	88.6016	-1.14589	5e-05	0.000231814
Reph	chr2L:3803544-3810671	52.8575	23.8956	-1.14536	5e-05	0.000231814
CG14210	chrX:19616195-19618537	103.207	46.7246	-1.14329	5e-05	0.000231814
Acon	chr2L:21163640-21173185	217.122	98.3882	-1.14195	5e-05	0.000231814
yin	chrX:3862965-3880379	115.5	52.3808	-1.14078	5e-05	0.000231814
CHES-1-like	chrX:7682337-7709385	35.9587	16.3239	-1.13936	5e-05	0.000231814
su(w[a])	chrX:1012778-1046040	34.1941	15.5378	-1.13796	5e-05	0.000231814
Arc1	chr2R:14357926-14360297	161.213	73.2656	-1.13776	5e-05	0.000231814
CG42588	chr3L:12814253-12824650	8.14569	3.70539	-1.13641	5e-05	0.000231814
Obp18a	chrX:19135080-19135868	4.36737	1.9913	-1.13306	0.002	0.00659138
GABA-B-R2	chr3R:21770332-21775840	2.81866	1.28698	-1.13102	5e-05	0.000231814
Spat	chrX:6528947-6530726	7.18523	3.28241	-1.13028	5e-05	0.000231814
CG6023	chrX:18314123-18321193	7.1808	3.28182	-1.12965	5e-05	0.000231814
Drep-2	chr2R:9291855-9302821	41.321	18.8919	-1.1291	5e-05	0.000231814
snoRNA:Or-aca5	chr2R:9095272-9098525	13739	6294.75	-1.12605	5e-05	0.000231814
Tina-1	chr2R:24940624-24942413	113.962	52.224	-1.12577	5e-05	0.000231814
Tom70	chr2L:12034189-12038511	77.4329	35.5591	-1.12273	5e-05	0.000231814
Cht3	chr2L:22999573-23025915	1.04232	0.47926	-1.12091	5e-05	0.000231814
CG33713	chrX:21317935-21319296	147.476	67.8605	-1.11984	5e-05	0.000231814
CG13012	chrX:16668817-16676753	6.40287	2.94734	-1.11931	5e-05	0.000231814
CG11980	chr3R:9004016-9006226	166.346	76.6597	-1.11765	5e-05	0.000231814
Act57B	chr2R:20944020-20946431	659.639	305.624	-1.10992	5e-05	0.000231814
piwi	chr2L:10976771-10987420	211.692	98.3196	-1.10642	5e-05	0.000231814
Lsp2	chr3L:12129392-12131869	21.8231	10.1364	-1.10632	5e-05	0.000231814
mRpL54	chr2R:21060788-21061587	52.94	24.6261	-1.10417	5e-05	0.000231814
CG31522	chr3R:4441414-4462883	17.2952	8.04555	-1.10411	5e-05	0.000231814
Gpb5	chr2L:23311699-23312464	6.79318	3.16037	-1.104	0.0004	0.00155704
CG7381	chr3R:12967774-12977471	2.85874	1.3304	-1.10352	5e-05	0.000231814
CG6125	chr3R:15402597-15407070	22.8502	10.6612	-1.09984	5e-05	0.000231814
FK506-bp1	chr3R:15330737-15333133	625.424	291.998	-1.09888	5e-05	0.000231814
CG42358	chr3R:19154096-19162300	63.3499	29.6204	-1.09675	0.00975	0.02627
CG13185	chr2R:11867875-11885585	80.7335	37.7696	-1.09594	5e-05	0.000231814
CG2254	chrX:8078349-8081605	13.0155	6.09976	-1.09341	5e-05	0.000231814
CG16985	chr3L:2595780-2600242	36.6803	17.2078	-1.09194	0.0003	0.0011959
CG12814	chr3R:10171155-10189603	7.65605	3.59287	-1.09147	5e-05	0.000231814
Nnf1a	chr2R:20586221-20587238	38.7617	18.2078	-1.09008	5e-05	0.000231814
Imp	chrX:10787868-10824627	69.2235	32.5605	-1.08814	5e-05	0.000231814
Calx	chr3R:20978182-21015613	18.1293	8.52924	-1.08783	5e-05	0.000231814
Wnt6	chr2L:7333713-7352542	1.01615	0.478127	-1.08765	0.00145	0.00495242
CG43156	chrX:11906451-11906868	75.0768	35.3273	-1.08759	5e-05	0.000231814
CG12768	chr3L:22910490-22923532	2.26431	1.06554	-1.08749	5e-05	0.000231814
CG17896	chrX:490786-493495	187.448	88.2275	-1.08719	5e-05	0.000231814
l(2)08717	chr2R:18796974-18803727	36.0045	16.9656	-1.08557	5e-05	0.000231814
CG4594	chr2L:9920159-9921459	19.8045	9.33409	-1.08524	5e-05	0.000231814
CG4398	chr2R:16432243-16433183	29.9901	14.1347	-1.08524	5e-05	0.000231814
ImpL3	chr3L:6259104-6262694	5.81586	2.74705	-1.08211	5e-05	0.000231814
CG40006	chr2L:22622416-22756349	17.1623	8.11572	-1.08045	5e-05	0.000231814
SPE	chr3R:23684056-23688147	2.46102	1.1639	-1.08028	0.0022	0.00717166
RluA-2	chr2L:10477072-10482975	22.6879	10.7438	-1.07842	5e-05	0.000231814
uex	chr2R:3900285-3949756	119.796	56.7651	-1.07751	5e-05	0.000231814
Mtap	chr2R:17427794-17429315	88.4973	41.964	-1.07648	5e-05	0.000231814
CG13926	chr3L:1602953-1618158	26.3016	12.4756	-1.07604	5e-05	0.000231814
chn	chr2R:15115235-15144783	15.7138	7.45951	-1.07488	5e-05	0.000231814
CG3011	chrX:5908134-5916797	178.675	84.8803	-1.07384	5e-05	0.000231814
CG34200	chr2R:5757661-5760407	390.224	185.68	-1.07148	5e-05	0.000231814
CG15546	chr3R:30874364-30876186	1.99867	0.952197	-1.06971	0.00025	0.0010152
fs(1)N	chrX:1322512-1329438	90.5084	43.1548	-1.06853	5e-05	0.000231814
CG15093	chr2R:18775410-18777166	122.958	58.7408	-1.06573	5e-05	0.000231814
CG8080	chr2R:9087833-9094658	33.0346	15.7911	-1.06486	0.00395	0.0119524
CG18661	chr2L:8997604-8999816	13.4321	6.42453	-1.06402	5e-05	0.000231814
mge	chr3L:3907851-3909931	176.68	84.6336	-1.06183	5e-05	0.000231814
CG33978	chr4:157574-175874	1.9918	0.95757	-1.05662	5e-05	0.000231814
CG6745	chr3L:8510002-8518738	42.6569	20.5149	-1.0561	5e-05	0.000231814
Eap	chr2R:24780916-24783500	56.4524	27.2043	-1.0532	5e-05	0.000231814
tnc	chr3R:24984383-25022867	2.83869	1.36818	-1.05297	5e-05	0.000231814
RanGAP	chr2L:19435849-19447317	112.346	54.1713	-1.05234	5e-05	0.000231814
Zip48C	chr2R:11895996-11903918	17.0724	8.23242	-1.05228	0.0039	0.0118172
AcCoAS	chr3L:21270721-21280243	37.15	17.9541	-1.04905	5e-05	0.000231814
CG40042	chr2L:23312464-23313578	358.537	173.385	-1.04814	5e-05	0.000231814
lov	chr2R:25085779-25139627	1.33132	0.644034	-1.04765	5e-05	0.000231814
CG9004	chr3L:2373727-2377556	23.5769	11.4088	-1.04723	5e-05	0.000231814
RfC3	chr2L:10419189-10420612	58.4395	28.3222	-1.04501	5e-05	0.000231814
CG42232	chr3R:16458279-16469663	23.4072	11.3481	-1.0445	5e-05	0.000231814
Slc45-1	chr3L:9203064-9208853	11.2426	5.45536	-1.04324	5e-05	0.000231814
CG4619	chr2L:9938862-9947648	58.5401	28.4226	-1.04239	0.01985	0.0481805
CG30118	chr2R:18426420-18440475	94.6909	45.9762	-1.04234	5e-05	0.000231814
Msp300	chr2L:5100876-5206993	30.8624	14.9856	-1.04227	0.00025	0.0010152
mRpL13	chr2L:18855125-18859248	107.464	52.2472	-1.04043	0.00955	0.0257938
vito	chr3L:5776323-5777333	49.5498	24.1258	-1.0383	5e-05	0.000231814
CycB3	chr3R:24867933-24870816	21.1592	10.3085	-1.03745	5e-05	0.000231814
CG42487	chr3R:27957355-27959245	16.1371	7.86558	-1.03676	5e-05	0.000231814
br	chrX:1523553-1669297	7.18638	3.50425	-1.03616	0.00065	0.00240363
Cdk4	chr2R:16579469-16585448	88.5988	43.2499	-1.03459	5e-05	0.000231814
CG13312	chr3L:8804763-8807213	2.51168	1.22655	-1.03405	0.0019	0.00629925
snRNA:U5:63BC	chr3L:3090800-3090923	6926.04	3385.7	-1.03258	5e-05	0.000231814
Hrb27C	chr2L:6920703-6932057	540.981	264.781	-1.03078	5e-05	0.000231814
Nipped-A	chr2R:5177964-5251022	72.3812	35.4317	-1.03057	5e-05	0.000231814
Uhg3	chr2L:20647532-20648847	127.385	62.3762	-1.03013	5e-05	0.000231814
CG14881	chr3R:16434898-16436597	23.0764	11.3238	-1.02706	0.00015	0.0006403
aret	chr2L:12175003-12313438	698.688	343.062	-1.02618	5e-05	0.000231814
CG14523	chr3R:28870605-28887709	6.00473	2.95115	-1.02482	0.00935	0.0253401
CG3714	chr2L:4189339-4198071	40.4663	19.9163	-1.02277	5e-05	0.000231814
mRpL20	chr3L:13017148-13017867	121.31	59.7826	-1.0209	5e-05	0.000231814
mRpL41	chr2R:15216206-15217617	43.4137	21.4042	-1.02026	0.0001	0.00044113
Stlk	chr2R:4546690-4565281	79.1256	39.0631	-1.01834	5e-05	0.000231814
HIP-R	chrX:3789968-3792477	69.5228	34.345	-1.01739	5e-05	0.000231814
CG14036	chr2L:5054578-5055016	106.632	52.7105	-1.01648	5e-05	0.000231814
CG17751	chr3R:19607253-19609322	4.15805	2.05542	-1.01647	0.00015	0.0006403
Roe1	chr2R:13554076-13555606	85.3074	42.1967	-1.01554	5e-05	0.000231814
Plod	chr3L:11198165-11206016	201.557	99.7122	-1.01535	5e-05	0.000231814
RpL39	chr2R:24060377-24062431	8615.15	4264.1	-1.01463	0.0001	0.00044113
CG10639	chr2L:18969027-18974448	19.2874	9.55033	-1.01404	5e-05	0.000231814
CG13284	chr2L:16842299-16848716	5.8296	2.88705	-1.0138	5e-05	0.000231814
CG31013	chr3R:30643766-30645880	1.53206	0.759016	-1.01327	0.00535	0.0155115
CG10211	chr2L:18517486-18531967	1.2024	0.595812	-1.01299	5e-05	0.000231814
Nmdmc	chr3R:9042507-9052231	75.5051	37.4305	-1.01236	0.0025	0.00801996
Nop60B	chr2R:24174876-24186343	515.195	255.46	-1.01202	5e-05	0.000231814
mod	chr3R:32052059-32054974	1173.02	581.758	-1.01173	5e-05	0.000231814
CD98hc	chr3R:7974408-7978428	106.997	53.1421	-1.00965	5e-05	0.000231814
CG7627	chr2L:8355677-8362469	162.034	80.6539	-1.00648	5e-05	0.000231814
GstE7	chr2R:18406923-18407688	11.0085	5.47974	-1.00644	5e-05	0.000231814
CG14100	chr3L:19586252-19590524	33.8167	16.8449	-1.00543	0.01205	0.0314804
