# Supplementary material for: The H3K9 methyltransferase SETDB1 maintains female identity in Drosophila germ cells
Source: Nat Commun. 2018 Oct 8;9:4155. doi: 10.1038/s41467-018-06697-x (PMC6175928; doi:10.1038/s41467-018-06697-x)
Supplement: Supplementary file 9 — Supplementary Data 6 [file 41467_2018_6697_MOESM9_ESM.xlsx]

## Sheet: Sheet1
gene	locus	WT FPKM	HP1a GLKD FPKM	log2(fold_change)	p_value	q_value
snRNA:U2:34ABa	chr2L:13211924-13212116	5839.56	8.22052	-9.47241	5e-05	0.00016015
Cht5	chr3R:13767548-13770732	27.1824	0.132246	-7.68331	5e-05	0.00016015
Fbp1	chr3L:14094588-14098053	25.0057	0.150731	-7.37413	5e-05	0.00016015
CG8774	chr3R:13298767-13302334	8.3605	0.103568	-6.33494	5e-05	0.00016015
CG12998	chrX:17218666-17219787	13.3653	0.18146	-6.20269	0.0116	0.0249278
CG10911	chr2R:18052549-18054066	31.2901	0.434888	-6.16892	5e-05	0.00016015
e	chr3R:21229838-21237177	2.6231	0.0418792	-5.96889	0.00375	0.00897918
CG31097	chr3R:25296127-25297778	5.44632	0.0891471	-5.93295	0.00745	0.016689
CG13075	chr3L:16083992-16087525	25.1529	0.43906	-5.84016	0.00335	0.0080848
CR43708	chr2L:3043946-3056143	656.15	12.5272	-5.71089	0.0116	0.0249278
CG16826	chr2L:13347772-13349020	6.11537	0.116949	-5.7085	0.00095	0.00253955
CG32834	chr2R:22982541-22985334	2.8146	0.064546	-5.44646	0.0148	0.0308935
CG9673	chrX:16696130-16711145	6.12989	0.140766	-5.44449	0.00565	0.0130288
CG3264	chr2R:22208463-22210765	4.62591	0.11098	-5.38137	5e-05	0.00016015
CG13492	chr2R:21820661-21831409	8.82703	0.215778	-5.35431	5e-05	0.00016015
CG17470	chr2L:20642305-20643244	16.1584	0.449238	-5.16866	5e-05	0.00016015
Mal-A2	chr2R:8453626-8455782	3.69623	0.104529	-5.14408	0.0003	0.00086811
CR45600	chr3R:15135137-15141715	2.30365	0.0691368	-5.05832	0.00425	0.0100676
MtnE	chr3R:20534020-20534704	31.2759	1.05373	-4.89147	5e-05	0.00016015
Fbp2	chr2L:9426783-9431052	13.5352	0.461444	-4.87442	0.001	0.00266
CG15255	chr2L:15610170-15611719	3.46855	0.122494	-4.82355	0.00755	0.0168896
CG8534	chr3R:9810019-9813939	13.4141	0.477827	-4.81112	5e-05	0.00016015
spheroide	chrX:16696130-16711145	3.04909	0.110384	-4.78777	0.02025	0.0409165
Mdr50	chr2R:14246965-14252597	2.50431	0.0930224	-4.75069	5e-05	0.00016015
CG32633	chrX:13561670-13563359	4.44468	0.16936	-4.71391	0.00185	0.00467758
MtnD	chr3R:20534961-20535301	54.0241	2.18653	-4.62689	0.00025	0.000731103
CG1678	chrX:21402338-21402772	7.46896	0.302726	-4.62482	0.01915	0.0389376
CG4363	chr2R:21834229-21835047	9.29527	0.377409	-4.6223	0.00075	0.00204015
NimC4	chr2L:14040169-14094401	13.6753	0.630494	-4.43895	5e-05	0.00016015
snoRNA:2R:9445205	chr2R:13557699-13557850	347.534	16.0693	-4.43477	0.0027	0.00663229
l(2)34Fc	chr2L:14349019-14351513	3.23268	0.150387	-4.42598	0.02115	0.0424918
CG33511	chr2L:21081126-21082494	29.2936	1.41944	-4.36719	5e-05	0.00016015
CG15534	chr3R:30432063-30435139	0.797631	0.0386642	-4.36665	0.0162	0.0335247
MtnB	chr3R:20503101-20503746	82.2556	4.01283	-4.35742	5e-05	0.00016015
CG17669	chr2R:18452736-18454462	2.54941	0.125358	-4.34604	0.00015	0.000453573
ple	chr3L:6713355-6719525	6.055	0.328514	-4.2041	5e-05	0.00016015
CG31343	chr3R:21745265-21749003	17.8212	0.989039	-4.17142	5e-05	0.00016015
CG9568	chr2L:9010582-9011358	9.66668	0.546897	-4.14368	0.0002	0.000593642
CG13082	chr2L:19538424-19539740	10.0452	0.570128	-4.13907	5e-05	0.00016015
CG33281	chr2L:3324236-3326637	28.5429	1.70912	-4.06181	5e-05	0.00016015
snRNA:U1:82Eb	chr3R:4947932-4948096	211.007	12.6548	-4.05954	0.0001	0.00030883
scpr-A	chr3R:11241182-11242120	3.00838	0.181013	-4.05482	0.0013	0.00337301
CG1340	chr3R:30726086-30728052	0.800489	0.0482549	-4.05213	0.0211	0.0424216
CG11231	chr4:798473-800222	2.87135	0.175376	-4.03321	0.0001	0.00030883
CG10073	chr2R:19380542-19384965	4.15938	0.254667	-4.02969	5e-05	0.00016015
Cpr49Ac	chr2R:12386665-12390057	0.660799	0.041079	-4.00774	0.0026	0.00640755
snoRNA:Psi28S-2622	chr3L:1475437-1489547	8348.24	519.534	-4.00618	5e-05	0.00016015
Lsp1gamma	chr3L:66429-68995	27.8481	1.81565	-3.93902	5e-05	0.00016015
CG14120	chr3L:12885038-12889244	1.76392	0.116225	-3.92379	5e-05	0.00016015
CG4377	chr2R:21835447-21836357	2.74745	0.183499	-3.90425	0.01745	0.0358293
CG13324	chr2R:13049145-13049656	4.19682	0.282663	-3.89214	0.00455	0.010722
Cyp6a19	chr2R:14877785-14881372	68.8764	4.65832	-3.88613	5e-05	0.00016015
snoRNA:CG31191-a	chr3R:20909212-20945530	786.521	53.2423	-3.88484	0.0091	0.0200512
CG13397	chr2L:8408887-8411868	78.236	5.32917	-3.87585	5e-05	0.00016015
CG42335	chr3R:21758763-21769301	0.679322	0.0467778	-3.8602	0.0044	0.0103967
CG34199	chr2R:20287595-20288346	2.63279	0.183112	-3.84579	0.0107	0.0231922
CG2650	chrX:2685579-2693886	7.45436	0.553892	-3.75041	0.0013	0.00337301
Nplp4	chr2L:2008413-2009072	2.91199	0.216889	-3.74697	0.0237	0.0470626
CG31087	chr3R:25311026-25313833	1.0127	0.0755861	-3.74395	0.02	0.0404548
Tim17a1	chr3R:12363666-12364680	3.05228	0.232033	-3.71748	0.00205	0.00514755
alphaTry	chr2R:11344259-11345119	8.62869	0.66539	-3.69687	5e-05	0.00016015
CG1850	chr2R:7258866-7261269	1.12918	0.0897127	-3.65382	0.00015	0.000453573
CR44024	chr4:427330-431769	0.710407	0.0567484	-3.64599	0.0143	0.0299883
yip7	chr3L:6035215-6036175	2.98994	0.24006	-3.63865	0.0009	0.00241446
CG14651	chr3R:4480811-4484215	0.647086	0.0523642	-3.62731	0.00105	0.00277795
Vha100-5	chr2L:11738947-11744524	2.97942	0.241139	-3.6271	5e-05	0.00016015
Cyp4ad1	chr2R:8439394-8442806	1.48107	0.120131	-3.62396	0.0016	0.00409219
CG18585	chr2L:7642004-7691061	1.64479	0.136546	-3.59045	0.0127	0.0269481
CG1299	chr3L:4148695-4152473	1.16631	0.0970042	-3.58776	0.0009	0.00241446
Cpr49Ae	chr2R:12402215-12405108	3.79164	0.322015	-3.55762	5e-05	0.00016015
CG4653	chrX:16696130-16711145	2.31269	0.199635	-3.53413	0.01015	0.0220891
snoRNA:Psi28S-3342	chrX:5524301-5524465	40263.3	3631.36	-3.47089	5e-05	0.00016015
CG15043	chrX:18493192-18494168	1.74102	0.157543	-3.46612	0.0095	0.0208351
Cpr97Eb	chr3R:27089703-27091130	2.7236	0.25345	-3.42574	0.00025	0.000731103
CG13068	chr3L:16269391-16269911	8.8625	0.829071	-3.41815	0.00225	0.00560985
Cyp6a2	chr2R:6759714-6798941	22.2042	2.12348	-3.38632	5e-05	0.00016015
Mal-A1	chr2R:8447450-8451904	4.72577	0.453604	-3.38105	5e-05	0.00016015
CG31551	chr3R:5627851-5632033	0.429385	0.0416745	-3.36504	0.0004	0.00113795
Lsp2	chr3L:12129392-12131869	21.9625	2.20147	-3.3185	5e-05	0.00016015
Cyp4e3	chr2L:9747838-9750071	6.2188	0.624211	-3.31653	5e-05	0.00016015
CG2267	chr3R:30627240-30629028	0.504825	0.0512033	-3.30147	0.0226	0.0451401
CG31013	chr3R:30643766-30645880	1.54184	0.161294	-3.25688	0.0007	0.00191336
vanin-like	chrX:6200187-6202559	2.32949	0.247182	-3.23637	5e-05	0.00016015
CG8736	chr2R:8594030-8595001	2.76097	0.299747	-3.20336	0.0011	0.00289667
snoRNA:U3:9B	chrX:10348169-10348337	4231.08	467.239	-3.17879	5e-05	0.00016015
CR41443	chr2R:5253944-5255295	0.814549	0.0917008	-3.151	0.0095	0.0208351
CG30047	chr2R:12351792-12355413	1.88259	0.213283	-3.14187	5e-05	0.00016015
CG45544	chr3R:29256484-29257425	6.26186	0.712625	-3.13538	5e-05	0.00016015
CG4115	chr3R:12360007-12363255	15.2103	1.77341	-3.10045	5e-05	0.00016015
CG9989	chr3R:28670703-28672021	0.9121	0.106922	-3.09264	0.0191	0.03885
CG5111	chr3R:25506274-25508279	0.52579	0.0621597	-3.08044	0.01655	0.0341864
Pka-C2	chr3R:30695536-30697138	3.53188	0.417906	-3.07919	5e-05	0.00016015
CG8245	chr2R:5668382-5669986	0.866856	0.104994	-3.04549	0.02475	0.048924
CG12069	chr3R:30693571-30695498	1.37684	0.172843	-2.99383	0.0006	0.0016601
snoRNA:Psi18S-301	chr3R:20574905-20575043	1575.09	201.642	-2.96557	5e-05	0.00016015
CG15236	chr2R:6828355-6839055	0.754194	0.0969288	-2.95994	5e-05	0.00016015
CG6639	chr2L:17452923-17458775	1.59154	0.204954	-2.95705	0.001	0.00266
CG13606	chr3R:24172627-24184144	1.08008	0.141228	-2.93504	0.0017	0.00432738
scro	chr3L:24724161-24769123	3.32627	0.447939	-2.89253	5e-05	0.00016015
CG13067	chr3L:16271281-16271918	91.4665	12.3964	-2.88332	5e-05	0.00016015
snoRNA:Irbp-a	chr3R:11410046-11412440	355.27	49.0364	-2.85699	0.00785	0.0174914
CG42876	chr2L:15810570-15812141	1.1192	0.155941	-2.8434	0.00675	0.0152571
Spn100A	chr3R:30690641-30692768	0.537023	0.0764878	-2.81168	0.00305	0.00741305
scaRNA:PsiU5-44	chr2R:14601277-14604337	585.136	83.8512	-2.80287	0.0213	0.0427552
Ir67c	chr3L:10432383-10434105	0.754579	0.108346	-2.80003	0.01375	0.0289316
CG31288	chr3R:25297959-25299557	19.0768	2.76516	-2.78639	5e-05	0.00016015
MtnC	chr3R:20360307-20360634	215.703	31.3238	-2.78372	5e-05	0.00016015
CG8100	chr3L:14083614-14085964	0.734715	0.107111	-2.77808	0.0028	0.00686003
CG16820	chr2L:13246231-13250189	6.93551	1.0112	-2.77794	5e-05	0.00016015
CG31248	chr3R:7129319-7130908	16.1427	2.38272	-2.7602	5e-05	0.00016015
Npc1b	chrX:20934868-20939503	0.453523	0.067157	-2.75557	0.0012	0.00313153
CR45184,snoRNA:Me5.8S-G74	chr3L:826719-833385	53.6112	7.95226	-2.7531	0.00175	0.00443965
IM3	chr2R:18387894-18388734	128.301	19.3235	-2.73111	5e-05	0.00016015
snoRNA:Dek-a	chr2R:16856219-16867714	6628.64	1018.45	-2.70234	5e-05	0.00016015
stnA	chrX:22980721-23004648	1.34723	0.207395	-2.69954	5e-05	0.00016015
Fmo-1	chr2R:23962955-23964641	4.44579	0.68583	-2.69652	5e-05	0.00016015
CG12592	chr3R:10338341-10340872	7.71191	1.20691	-2.67577	5e-05	0.00016015
E(spl)malpha-BFM	chr3R:26010892-26011568	3.77504	0.596206	-2.66261	0.0001	0.00030883
CG12788	chrX:19616195-19618537	3.63417	0.57708	-2.65478	0.01185	0.0253829
CG14569	chr3L:21730724-21731550	1.08119	0.172806	-2.6454	0.0179	0.0366732
bam	chr3R:25242019-25245057	21.4854	3.44159	-2.64221	5e-05	0.00016015
CG40472	chr3L:24927129-24927708	41.0103	6.60441	-2.63448	5e-05	0.00016015
CG11313	chr3R:30729836-30731165	1.15226	0.186999	-2.62337	0.0055	0.0127271
GstE14	chr2R:13239728-13241013	39.3913	6.39889	-2.62198	5e-05	0.00016015
CG1801	chrX:21307585-21317663	3.52624	0.574592	-2.61752	0.0008	0.00216418
CG31104	chr3R:25285472-25286974	1.06687	0.174202	-2.61455	0.0036	0.00864566
CG13028	chr3L:16923251-16927434	1.92658	0.316594	-2.60534	0.00415	0.00985549
Ir47a	chr2R:10322194-10416996	1.58839	0.262037	-2.59972	0.0023	0.00572189
CG34433	chr3R:30649960-30650858	1.71085	0.282449	-2.59865	0.00395	0.00940623
CG13658	chr3R:25287473-25288930	1.79107	0.298863	-2.58327	0.00065	0.00178837
IM2	chr2R:18386601-18387030	99.9853	16.7996	-2.57329	5e-05	0.00016015
obst-B	chr2L:10032689-10038954	2.43226	0.413704	-2.55562	5e-05	0.00016015
CG4398	chr2R:16432243-16433183	30.1814	5.13679	-2.55472	5e-05	0.00016015
CG32024	chr3L:8807600-8808407	53.9099	9.21177	-2.549	5e-05	0.00016015
kdn	chrX:6350628-6361323	99.3452	17.0652	-2.54139	5e-05	0.00016015
Uhg4	chr2R:9095272-9098525	405.497	70.0921	-2.53237	5e-05	0.00016015
Jon65Aiv	chr3L:6039154-6040135	2.55844	0.443659	-2.52774	0.0004	0.00113795
CG31233	chr3R:21749966-21753237	2.93988	0.51014	-2.52679	5e-05	0.00016015
CG10396	chr2R:5353993-5354723	2.80284	0.497693	-2.49356	0.00315	0.00764459
Jhe	chr2R:16119792-16122773	1.12542	0.201117	-2.48436	0.00025	0.000731103
Jon65Aiii	chr3L:6050756-6051690	1.58463	0.285428	-2.47295	0.00515	0.0119834
Scp2	chr3R:16574542-16583663	57.148	10.3513	-2.46489	5e-05	0.00016015
CG33110	chr3R:22570187-22580392	0.795404	0.14507	-2.45494	0.00175	0.00443965
CG3635	chr2L:22175414-22183991	1.35637	0.248792	-2.44674	0.0026	0.00640755
obst-A	chrX:20239854-20243209	1.45628	0.267799	-2.44307	0.00015	0.000453573
CR43907	chr2R:11616194-11616694	2.71078	0.500884	-2.43616	0.0128	0.0271399
CG5568	chr3L:5871500-5875466	17.004	3.17218	-2.42232	5e-05	0.00016015
Dsk	chr3R:4189691-4190260	2.14714	0.402789	-2.41432	0.01175	0.0251974
ytr	chr2R:23847160-23851480	25.947	4.88734	-2.40845	5e-05	0.00016015
CG16772	chr2L:19962678-19963844	1.37779	0.265223	-2.37708	0.0001	0.00030883
CG11459	chr3R:6025825-6027238	0.507764	0.0984348	-2.36692	0.01945	0.0394482
Pebp1	chr3R:22466033-22466679	4.07651	0.805569	-2.33925	5e-05	0.00016015
CR40741	chrX_DS483685v1_random:10824-11775	145.16	28.824	-2.3323	5e-05	0.00016015
CG14694	chr3R:10858201-10859813	9.96073	1.98607	-2.32634	5e-05	0.00016015
CG6279	chr3L:11093370-11096245	0.745275	0.148677	-2.32559	0.0067	0.0151653
CG34038	chr2R:25167658-25169855	1.13206	0.226594	-2.32077	0.01405	0.0295188
CG14259	chr3R:27094532-27095856	1.01857	0.204784	-2.31437	0.0169	0.0348012
CG31517	chr3R:13948419-13949742	29.1182	5.91303	-2.29995	5e-05	0.00016015
CG31279	chr3R:16430680-16432897	2.73207	0.556769	-2.29484	0.0012	0.00313153
CG13308	chr3L:8808543-8809307	2.23127	0.458381	-2.28325	0.00555	0.0128191
vas	chr2L:15061655-15074383	188.278	38.9121	-2.27457	5e-05	0.00016015
GstD5	chr3R:12375732-12376572	3.75757	0.780579	-2.26718	5e-05	0.00016015
CG15543	chr3R:30742879-30744474	1.2574	0.261958	-2.26304	0.0006	0.0016601
CG6733	chr3R:23070515-23112730	43.7585	9.12153	-2.26221	5e-05	0.00016015
scpr-C	chr3R:11225519-11226681	6.61282	1.38356	-2.25688	5e-05	0.00016015
BicC	chr2L:16042046-16048757	28.8414	6.07076	-2.24819	5e-05	0.00016015
CR42839	chr3R:16004320-16008073	0.681441	0.146173	-2.22092	0.00195	0.00490736
CR45189	chr3R:30765925-30789202	7.07799	1.53077	-2.20909	0.0002	0.000593642
2mit	chr3R:13088650-13163876	0.773578	0.167475	-2.2076	0.00015	0.000453573
CG9896	chr2R:22985373-23048325	14.4535	3.13771	-2.20363	5e-05	0.00016015
CG31010	chr3R:30704761-30706121	1.49619	0.326552	-2.19591	0.0015	0.00385563
CG11149	chr2L:5718120-5720899	0.682768	0.149295	-2.19323	0.00175	0.00443965
unsRNA:d-a	chr2L:8466816-8488671	479.427	105.098	-2.18958	5e-05	0.00016015
CG13188	chr2R:11939556-11970115	1.20144	0.264276	-2.18465	0.0213	0.0427552
dhd	chrX:5312170-5313125	2085.01	460.204	-2.17971	5e-05	0.00016015
dpn	chr2R:8228970-8232330	0.674647	0.150138	-2.16784	0.00785	0.0174914
CG6912	chr3R:15135137-15141715	5.49175	1.23051	-2.15801	5e-05	0.00016015
IM1	chr2R:18383948-18384378	19.5438	4.41716	-2.14552	5e-05	0.00016015
CG34377	chr3R:22308662-22324094	0.938263	0.212684	-2.14128	5e-05	0.00016015
DptB	chr2R:18867390-18868167	2.89109	0.655871	-2.14013	0.02295	0.045726
Uhg8	chr3L:20453292-20466041	80.207	18.2531	-2.13558	5e-05	0.00016015
snoRNA:229	chr2R:23072908-23074725	3772.15	858.872	-2.13487	5e-05	0.00016015
CG4198	chrX:5313257-5317295	4.22327	0.962241	-2.13389	0.00015	0.000453573
CR44510	chr3L:69137-69894	2.58039	0.589086	-2.13104	0.00255	0.00629944
Elp2	chr2R:10645734-10648634	117.774	26.9892	-2.12557	5e-05	0.00016015
CG6767	chr3L:9683578-9696700	368.514	84.497	-2.12475	5e-05	0.00016015
CG12355	chr3L:15492963-15495549	33.4935	7.70899	-2.11927	5e-05	0.00016015
AGO3	chr3L:23554592-23689640	154.375	35.6286	-2.11533	5e-05	0.00016015
snRNA:U2:14B	chrX:16254671-16254863	83.6177	19.3523	-2.1113	5e-05	0.00016015
CG16836	chr2R:18388994-18389443	29.0873	6.74991	-2.10745	5e-05	0.00016015
CG42644	chr2R:432218-439012	4.23283	0.983211	-2.10605	0.02075	0.0418072
CG14118	chr3L:12892657-12894758	0.930321	0.216287	-2.10478	0.00285	0.00697648
CG2955	chr2L:4149278-4151203	1.43894	0.334704	-2.10405	5e-05	0.00016015
CG8773	chr3R:13294747-13298288	1.66183	0.387783	-2.09945	5e-05	0.00016015
Mal-A3	chr2R:8455908-8457892	1.60179	0.373932	-2.09884	5e-05	0.00016015
Muc11A	chrX:12043697-12335214	9.30703	2.17298	-2.09864	5e-05	0.00016015
SpdS	chr3R:9631640-9637611	55.2669	12.9401	-2.09457	5e-05	0.00016015
Mal-A4	chr2R:8458814-8460884	1.22762	0.288011	-2.09167	0.00015	0.000453573
CG9270	chr2L:20929455-20934113	4.2147	0.992536	-2.08624	5e-05	0.00016015
CR41609	chrX_DS483685v1_random:10824-11775	7623.34	1801.52	-2.08121	5e-05	0.00016015
CG4038	chr2R:21092221-21101453	94.6996	22.4663	-2.0756	5e-05	0.00016015
IM4	chr2R:20868495-20869321	26.9562	6.39899	-2.0747	5e-05	0.00016015
Tsp42Ec	chr2R:7006441-7008622	1.29479	0.307694	-2.07314	0.009	0.0198425
5-HT1A	chr2R:19067154-19121958	0.688727	0.163931	-2.07085	5e-05	0.00016015
CR45280	chr2R:7254601-7256696	2.90531	0.694647	-2.06434	5e-05	0.00016015
CG34437	chr3R:28283718-28284725	4.50928	1.07829	-2.06415	5e-05	0.00016015
CG4300	chr3L:12271655-12277251	124.516	29.8977	-2.05822	5e-05	0.00016015
Ipod	chrX:10231001-10233080	1.15313	0.277595	-2.05451	0.00235	0.00583856
CG7433	chr3L:19997713-20002446	85.4845	20.5809	-2.05436	5e-05	0.00016015
CG12288	chr2L:16888489-16917052	97.1258	23.4558	-2.04991	5e-05	0.00016015
Peb	chr2R:25175125-25176715	1.90394	0.459922	-2.04953	0.0002	0.000593642
CG31792	chr2L:18997447-19002713	1.09613	0.264834	-2.04925	5e-05	0.00016015
Lsp1beta	chr2L:898499-901316	8.82749	2.15678	-2.03312	5e-05	0.00016015
CG6300	chr3R:19730714-19775231	1.77027	0.433369	-2.0303	0.0001	0.00030883
yin	chrX:3862965-3880379	116.239	28.5975	-2.02312	5e-05	0.00016015
CG8630	chr3R:13279720-13284527	5.29418	1.31262	-2.01196	5e-05	0.00016015
orb	chr3R:23260609-23280856	226.576	56.253	-2.00999	5e-05	0.00016015
CG5098	chr2R:18094939-18101031	5.48654	1.36441	-2.00762	5e-05	0.00016015
PGRP-SB1	chr3L:16727298-16727989	8.21206	2.04493	-2.00569	5e-05	0.00016015
caz	chrX:16288809-16293520	55.9666	13.9532	-2.00397	5e-05	0.00016015
smg	chr3L:8990316-8997989	176.847	44.2155	-1.99988	5e-05	0.00016015
Hsp68	chr3R:24054390-24057310	71.4126	18.0201	-1.98657	5e-05	0.00016015
fkh	chr3R:28580975-28585264	0.9265	0.233868	-1.9861	5e-05	0.00016015
glec	chr3R:21850693-21856266	49.8098	12.6559	-1.97662	5e-05	0.00016015
CG32568	chrX:16727303-16751910	2.5862	0.658648	-1.97326	0.0109	0.0235805
H15	chr2L:5404279-5416593	2.14938	0.547438	-1.97316	5e-05	0.00016015
CG13185	chr2R:11867875-11885585	81.2438	20.7288	-1.97062	5e-05	0.00016015
CG17036	chr2L:12698917-12700746	6.77785	1.73019	-1.9699	5e-05	0.00016015
mid	chr2L:5461638-5467610	12.0681	3.08346	-1.96858	5e-05	0.00016015
CR44953	chr3R:29755189-29759040	7.21289	1.84446	-1.96738	5e-05	0.00016015
FucTC	chrX:23007671-23011303	1.45384	0.377728	-1.94445	0.00035	0.0010038
CG15353	chr2L:2006762-2007688	10.7847	2.80505	-1.94289	0.00115	0.00301218
CG32512	chrX:21053962-21082391	14.3689	3.74358	-1.94046	5e-05	0.00016015
GstE10	chr2R:18396637-18399223	14.4643	3.78737	-1.93322	0.00055	0.00153076
snoRNA:Or-aca4	chr2R:17604950-17639138	15461.9	4061.42	-1.92866	5e-05	0.00016015
clos	chr2R:9587192-9605624	95.1665	25.0502	-1.92563	5e-05	0.00016015
CG32107	chr3L:12853645-12861305	0.698127	0.185321	-1.91347	0.00255	0.00629944
Lgr1	chr3R:17725776-17733207	0.879916	0.240397	-1.87195	0.0003	0.00086811
CG45084	chr2L:16042046-16048757	138.804	37.9389	-1.8713	5e-05	0.00016015
CG12725	chrX:13401838-13402863	1.29155	0.353271	-1.87026	0.0067	0.0151653
CG5022	chr2L:10344441-10347706	1.36823	0.375121	-1.86689	0.0001	0.00030883
Uhg2	chr2L:9893805-9895003	292.229	80.2043	-1.86535	5e-05	0.00016015
CG34357	chr3R:4491942-4558067	0.842838	0.231855	-1.86203	0.0005	0.00139953
CG9512	chrX:14839375-14953697	65.204	17.9859	-1.85809	5e-05	0.00016015
CG14544	chr3R:26059495-26063011	35.7229	9.88583	-1.85341	5e-05	0.00016015
lolal	chr2R:18154094-18158192	78.2239	21.6799	-1.85125	5e-05	0.00016015
Ir41a	chr2R:4917518-5021955	0.666934	0.185059	-1.84956	0.01115	0.0240614
Hsp22	chr3L:9372721-9374964	72.6305	20.1765	-1.8479	5e-05	0.00016015
CG31016	chr3R:30606188-30610456	0.445685	0.124237	-1.84293	0.0031	0.00752971
CG11029	chr2L:5724655-5762420	3.11327	0.871102	-1.83752	0.02025	0.0409165
CG15533	chr3R:30428819-30431362	0.496986	0.13936	-1.83438	0.00275	0.00674338
CG34284	chr3R:18902337-18902933	118.966	33.3859	-1.83324	5e-05	0.00016015
CG6018	chr2R:22494296-22562065	2.71409	0.762124	-1.83237	0.00825	0.0182997
CG9914	chrX:16303869-16308687	18.4817	5.19398	-1.83119	5e-05	0.00016015
CG42357	chr3L:2020553-2021958	0.850377	0.239003	-1.83107	0.0208	0.041893
Dhc36C	chr2L:17501400-17525515	4.41152	1.24012	-1.83079	5e-05	0.00016015
tadr	chr2L:21075404-21081053	0.840631	0.236575	-1.82917	0.00065	0.00178837
APC7	chrX:6597087-6599699	33.6716	9.48624	-1.82763	5e-05	0.00016015
CG14984	chr3L:3951192-3952550	1.98188	0.559198	-1.82544	0.0064	0.0145797
CG1468	chrX:9878421-9879279	1.65218	0.467909	-1.82007	0.00015	0.000453573
decay	chr3R:16499057-16501050	4.42516	1.25557	-1.81738	5e-05	0.00016015
wds	chrX:2585979-2588217	36.4461	10.3438	-1.817	5e-05	0.00016015
CG3168	chrX:6720003-6739986	118.148	33.6615	-1.81143	5e-05	0.00016015
fs(1)N	chrX:1322512-1329438	91.0856	25.9931	-1.80909	5e-05	0.00016015
CG42487	chr3R:27957355-27959245	16.2406	4.64349	-1.80632	5e-05	0.00016015
vfl	chrX:19766464-19783548	10.5336	3.0118	-1.8063	5e-05	0.00016015
Damm	chr2R:11865175-11866383	3.33908	0.955981	-1.8044	0.0003	0.00086811
Mal-A6	chr2R:8465157-8467595	1.59828	0.459964	-1.79693	5e-05	0.00016015
CycB3	chr3R:24867933-24870816	21.2936	6.1308	-1.79627	5e-05	0.00016015
phr6-4	chr2L:20643350-20645791	41.8228	12.0926	-1.79017	5e-05	0.00016015
CG3800	chr2R:22934568-22937077	554.73	160.958	-1.7851	5e-05	0.00016015
CG6726	chr3R:23070515-23112730	165.969	48.3146	-1.78038	5e-05	0.00016015
CG17018	chr2L:22308754-22368796	98.9103	28.7953	-1.78029	5e-05	0.00016015
cad	chr2L:20770730-20783135	45.8674	13.3765	-1.77777	5e-05	0.00016015
Act88F	chr3R:15439968-15442177	2.13642	0.625908	-1.77117	5e-05	0.00016015
CG18745	chr3R:7783842-7786119	0.543033	0.159117	-1.77095	0.0185	0.0377451
CG9925	chr3R:13960711-13964174	130.708	38.3155	-1.77035	5e-05	0.00016015
CG3984	chr3R:15135137-15141715	4.00072	1.17365	-1.76926	5e-05	0.00016015
CG11779	chr3R:19154096-19162300	33.2768	9.77483	-1.76737	5e-05	0.00016015
CG1910	chr3R:31747642-31754705	84.9437	24.9844	-1.76548	5e-05	0.00016015
Tsp29Fa	chr2L:8933961-8936096	7.42025	2.18422	-1.76435	5e-05	0.00016015
CG43673	chrX:15779145-15780214	1.63868	0.483929	-1.75967	0.005	0.0116656
CG13741	chr2R:9087833-9094658	91.1058	26.9761	-1.75586	5e-05	0.00016015
CG8642	chr2R:8600414-8614155	6.36384	1.89263	-1.7495	5e-05	0.00016015
CR44201	chr2R:7393545-7396194	11.6235	3.46055	-1.74797	0.0003	0.00086811
Nopp140	chr3L:21832773-21841356	316.362	94.2783	-1.74658	5e-05	0.00016015
CG34043	chr2L:10278950-10280872	20.3743	6.07569	-1.74563	5e-05	0.00016015
Cks30A	chr2L:9330762-9331981	62.3362	18.6288	-1.74254	5e-05	0.00016015
Oatp33Eb	chr2L:12448483-12453242	2.44599	0.731489	-1.74151	5e-05	0.00016015
Fer2	chr3R:16147028-16151312	2.7701	0.829543	-1.73955	0.0024	0.00595624
Uhg1	chr2R:17699096-17719346	252.813	75.9979	-1.73404	5e-05	0.00016015
CG1773	chr2R:9706266-9710496	0.864473	0.259981	-1.73342	0.01655	0.0341864
CG3831	chr2R:22937278-22941169	57.7582	17.3865	-1.73206	5e-05	0.00016015
Cap-H2	chr3R:10761147-10767804	35.8401	10.789	-1.73201	5e-05	0.00016015
CG44014	chr3R:15507939-15508886	7.36046	2.21965	-1.72946	5e-05	0.00016015
Ir40a	chr2L:22189525-22214376	1.31358	0.398363	-1.72135	0.0033	0.00797435
lambdaTry	chr2R:11336839-11337791	0.982304	0.298805	-1.71697	0.01465	0.0306257
CG13311	chr3L:8801539-8802164	12.5823	3.82931	-1.71624	5e-05	0.00016015
CG14506	chr3R:29293742-29297180	0.56354	0.171918	-1.71279	0.01195	0.0255632
snoRNA:Psi18S-1086	chr3L:826719-833385	19247.9	5881.62	-1.71041	0.00015	0.000453573
Nop60B	chr2R:24174876-24186343	518.472	158.598	-1.70889	5e-05	0.00016015
CG10254	chr3R:23689006-23694983	192.828	59.212	-1.70335	5e-05	0.00016015
CR45715	chr2L:17486805-17497697	11.5846	3.56043	-1.70208	0.00105	0.00277795
png	chrX:1356487-1357601	18.0821	5.56215	-1.70084	5e-05	0.00016015
Hrb87F	chr3R:13656845-13660531	80.0478	24.6286	-1.70053	5e-05	0.00016015
CG43074	chr3L:3472446-3510895	15.6917	4.8415	-1.69648	5e-05	0.00016015
CG8301	chr3R:9581305-9586648	6.34631	1.9598	-1.69521	5e-05	0.00016015
Duox	chr2L:2815969-2830248	15.4804	4.78151	-1.69491	5e-05	0.00016015
CG4619	chr2L:9938862-9947648	58.9144	18.2576	-1.69012	5e-05	0.00016015
CG11381	chrX:1203776-1205433	0.449709	0.139527	-1.68845	0.01665	0.034349
l(1)1Bi	chrX:629772-635545	93.8107	29.1464	-1.68643	5e-05	0.00016015
CG12824	chr2R:7790367-7791170	3.28263	1.02406	-1.68055	0.00585	0.0134515
CG11842	chr3R:29052679-29053913	0.957	0.300472	-1.67129	0.0066	0.0149659
mod	chr3R:32052059-32054974	1180.49	371.056	-1.66968	5e-05	0.00016015
CG10560	chr3R:25318549-25320101	28.8519	9.09681	-1.66523	5e-05	0.00016015
Dh31-R	chr2R:13267797-13295927	2.83276	0.894255	-1.66345	5e-05	0.00016015
onecut	chr4:598554-607649	0.906304	0.286309	-1.66242	5e-05	0.00016015
Cyp6a8	chr2R:14887170-14889010	1.9125	0.604465	-1.66173	5e-05	0.00016015
FK506-bp1	chr3R:15330737-15333133	629.31	199.012	-1.66092	5e-05	0.00016015
aret	chr2L:12175003-12313438	703.13	222.831	-1.65784	5e-05	0.00016015
CG10237	chr2L:19435849-19447317	35.0005	11.0923	-1.65781	5e-05	0.00016015
CG31728	chr2L:13251508-13257426	0.585582	0.185673	-1.65711	0.00235	0.00583856
CG1516	chr2R:9850702-9861545	51.5394	16.3466	-1.65669	5e-05	0.00016015
CG8012	chr3L:8215279-8216198	125.918	39.9394	-1.6566	5e-05	0.00016015
Uhg3	chr2L:20647532-20648847	128.194	40.712	-1.6548	5e-05	0.00016015
crm	chrX:2732468-2738773	7.44763	2.37156	-1.65095	5e-05	0.00016015
CG9095	chrX:15139936-15163225	1.19368	0.38144	-1.64589	5e-05	0.00016015
CG43672	chrX:15773170-15778703	8.58543	2.7523	-1.64125	5e-05	0.00016015
ap	chr2R:5706201-5727525	2.47868	0.795188	-1.6402	5e-05	0.00016015
His1:CG33834	chr2L:21486495-21487518	1.09176	0.35271	-1.6301	0.0162	0.0335247
pgc	chr2R:22329725-22332813	308.447	99.6664	-1.62984	5e-05	0.00016015
CG12164	chr2R:7311394-7313495	0.930126	0.301246	-1.62648	0.00105	0.00277795
CG42259	chrX:1046223-1047009	74.7689	24.2256	-1.62591	5e-05	0.00016015
CG5697	chr3R:21015948-21017120	16.0774	5.21297	-1.62486	5e-05	0.00016015
CG31871	chr2L:10662080-10671487	0.642432	0.208356	-1.6245	0.00185	0.00467758
CapaR	chr3L:21558973-21562181	3.09969	1.00655	-1.62271	5e-05	0.00016015
CG33714	chrX:21317935-21319296	27.1968	8.8428	-1.62086	5e-05	0.00016015
exu	chr2R:20667426-20673495	169.079	54.9756	-1.62083	5e-05	0.00016015
U3-55K	chr2R:14858844-14860758	72.0587	23.4419	-1.62008	5e-05	0.00016015
List	chr2R:18718113-18754675	6.08336	1.97931	-1.61987	5e-05	0.00016015
Cpr49Ab	chr2R:12378439-12379396	1.56597	0.509784	-1.6191	0.003	0.00730724
Rtnl2	chr3R:7528863-7530241	1.10598	0.360117	-1.61879	0.02165	0.0433806
CG33096	chr3R:25097671-25102146	9.23509	3.0185	-1.61329	0.00335	0.0080848
asparagine-synthetase	chr3L:21172852-21183278	101.538	33.2419	-1.61095	5e-05	0.00016015
ninaD	chr2L:18081627-18083608	19.0495	6.23846	-1.61049	5e-05	0.00016015
gwl	chr3R:18746369-18750360	97.7435	32.0384	-1.6092	5e-05	0.00016015
La	chr2L:20348392-20350012	320.661	105.3	-1.60655	5e-05	0.00016015
wisp	chrX:11893942-11899920	46.7014	15.3789	-1.60252	5e-05	0.00016015
CG31021	chr3R:30602205-30604041	1.03601	0.341279	-1.60202	0.00355	0.00853466
Zip89B	chr3R:16305757-16308700	4.86389	1.60632	-1.59835	5e-05	0.00016015
Ptx1	chr3R:30912753-30930682	0.856249	0.283373	-1.59533	0.0001	0.00030883
CG11889	chr3R:25270208-25273267	35.059	11.6213	-1.59302	5e-05	0.00016015
l(1)G0004	chrX:20391446-20393751	56.6882	18.7958	-1.59264	5e-05	0.00016015
snk	chr3R:13038374-13044086	2.79944	0.928732	-1.5918	5e-05	0.00016015
Cyp6a21	chr2R:14885263-14886947	1.66051	0.551045	-1.59138	0.00015	0.000453573
CG7059	chr3R:22389779-22394104	2.52642	0.840092	-1.58848	5e-05	0.00016015
CG7137	chr2R:19227343-19228613	50.8286	16.9314	-1.58594	5e-05	0.00016015
dnd	chr3R:21885675-21907182	4.95966	1.65344	-1.58477	0.00105	0.00277795
Nop56	chr3R:22419094-22421068	459.862	153.484	-1.58312	5e-05	0.00016015
CG8837	chr2L:3320244-3323141	5.54093	1.84964	-1.58288	5e-05	0.00016015
Sr-CIV	chr2L:3519676-3524056	2.43624	0.813746	-1.582	0.0005	0.00139953
E(spl)m2-BFM	chr3R:26016513-26017470	1.83351	0.613303	-1.57994	0.00075	0.00204015
CG30154	chr2R:20533358-20533934	6.43701	2.15703	-1.57734	0.0005	0.00139953
mge	chr3L:3907851-3909931	177.807	59.7173	-1.57409	5e-05	0.00016015
CG8791	chr2R:7926652-7931016	7.32867	2.46205	-1.57369	5e-05	0.00016015
CG14814	chrX:1862008-1865835	23.3967	7.86035	-1.57364	5e-05	0.00016015
Aef1	chr3L:21433421-21441363	42.0916	14.2004	-1.56761	5e-05	0.00016015
CG18178	chr3L:9717785-9719144	104.754	35.3469	-1.56735	5e-05	0.00016015
Mys45A	chr2R:9110798-9113951	77.3505	26.1631	-1.56388	5e-05	0.00016015
fs(1)M3	chrX:5955628-5964247	97.1515	32.9622	-1.55942	5e-05	0.00016015
CG18327	chr2R:14165050-14168233	9.35675	3.17892	-1.55747	0.00015	0.000453573
Syt12	chrX:13359247-13368179	0.492707	0.167804	-1.55395	0.0008	0.00216418
CG15820	chr3L:2172994-2174332	17.5609	5.99816	-1.54977	5e-05	0.00016015
CG7149	chr2L:7786159-7790557	19.8427	6.78312	-1.54859	5e-05	0.00016015
gnu	chr3L:14802379-14803360	134.767	46.3347	-1.54031	5e-05	0.00016015
CTPsyn	chr3L:15097913-15113003	154.404	53.2022	-1.53716	5e-05	0.00016015
GV1	chr3L:1810587-1822903	1.62862	0.56208	-1.5348	0.00325	0.00786699
CG7744	chr2R:19452503-19455527	41.5049	14.3318	-1.53406	5e-05	0.00016015
mtrm	chr3L:8405453-8422205	163.906	56.6781	-1.532	5e-05	0.00016015
ZnT35C	chr2L:15228727-15247714	132.803	45.9621	-1.53077	5e-05	0.00016015
CG11659	chr3R:19775458-19777280	2.51244	0.870012	-1.52998	5e-05	0.00016015
AttC	chr2R:13393704-13399368	2.8017	0.970843	-1.52899	0.00025	0.000731103
CycA	chr3L:11826718-11833578	331.228	115.39	-1.52131	5e-05	0.00016015
CG18586	chr3L:5871500-5875466	18.0147	6.2775	-1.52091	5e-05	0.00016015
snRNA:U5:23D	chr2L:3043946-3056143	1974.74	689.241	-1.51858	0.00015	0.000453573
Tom70	chr2L:12034189-12038511	77.9255	27.352	-1.51045	5e-05	0.00016015
CG4928	chrX:16913179-16938209	40.282	14.1669	-1.50761	5e-05	0.00016015
NAAT1	chrX:5405237-5410849	2.64884	0.931847	-1.5072	5e-05	0.00016015
yl	chrX:14193213-14199958	457.876	161.107	-1.50694	5e-05	0.00016015
CG9253	chr2L:21143228-21148546	144.607	50.9344	-1.50542	5e-05	0.00016015
CG9004	chr3L:2373727-2377556	23.7242	8.36222	-1.5044	5e-05	0.00016015
osk	chr3R:8934278-8938395	1023.72	361.045	-1.50357	5e-05	0.00016015
Cda4	chrX:22583633-22632710	3.0821	1.08836	-1.50175	5e-05	0.00016015
chn	chr2R:15115235-15144783	15.8126	5.59569	-1.49868	5e-05	0.00016015
CG32368	chr3L:7915436-7915846	6.20699	2.20123	-1.49558	0.00115	0.00301218
CG3699	chrX:946661-947500	54.4475	19.3222	-1.49461	5e-05	0.00016015
Nup358	chr3R:25249347-25258672	124.964	44.3527	-1.49441	5e-05	0.00016015
CG32409	chr3L:5899527-5902456	125.156	44.4947	-1.49203	5e-05	0.00016015
CG2993	chr3R:7804664-7810014	2.46547	0.877379	-1.49059	5e-05	0.00016015
CG13096	chr2L:8509068-8511866	182.168	64.8773	-1.48948	5e-05	0.00016015
CG1246	chr3L:2648047-2651850	1.88348	0.671036	-1.48894	0.01725	0.0354637
CG10592	chr3L:5592740-5595272	0.442653	0.157777	-1.48829	0.02495	0.0493021
lov	chr2R:25085779-25139627	1.33969	0.477907	-1.48709	5e-05	0.00016015
CR17567	chr2L:19183069-19183696	3.92565	1.40256	-1.48487	0.0134	0.0282742
Bka	chr2L:9895286-9896104	84.9981	30.3685	-1.48486	5e-05	0.00016015
Zmynd10	chr3L:13024762-13026437	2.82881	1.01084	-1.48464	5e-05	0.00016015
TwdlG	chr3R:4248722-4251341	0.949747	0.339624	-1.48361	0.0013	0.00337301
CR43903	chr3R:23689006-23694983	156.471	56.1179	-1.47936	0.0023	0.00572189
CG11980	chr3R:9004016-9006226	167.416	60.0614	-1.47893	5e-05	0.00016015
CG13704	chr3L:4898899-4900869	4.42183	1.59326	-1.47266	0.00025	0.000731103
l(3)72Dn	chr3L:16226125-16228737	76.9474	27.8202	-1.46774	5e-05	0.00016015
CG6712	chr2L:12091821-12096511	68.6345	24.837	-1.46644	5e-05	0.00016015
CG8093	chr2R:15214059-15215686	0.64532	0.233958	-1.46376	0.02105	0.0423286
alpha-Man-IIb	chr3R:15804247-15832632	22.1726	8.04029	-1.46346	5e-05	0.00016015
nod	chrX:11580771-11585750	22.2627	8.0779	-1.46257	5e-05	0.00016015
ade3	chr2L:7013395-7023898	145.291	52.7437	-1.46187	5e-05	0.00016015
His1:CG33840	chr2L:21501632-21502655	11.789	4.28834	-1.45894	5e-05	0.00016015
Cyp6a16	chr2L:5620614-5623762	2.11064	0.768282	-1.45797	5e-05	0.00016015
otu	chrX:8485007-8517029	94.1951	34.3145	-1.45683	5e-05	0.00016015
CG9246	chr2L:21163640-21173185	107.737	39.251	-1.45672	5e-05	0.00016015
CG9804	chr3R:4436221-4437329	4.99345	1.81928	-1.45666	0.0038	0.00907965
CG11555	chr2L:273835-283269	87.1667	31.7681	-1.4562	5e-05	0.00016015
CG12344	chr2R:10823404-10835709	2.55389	0.930983	-1.45587	0.0088	0.0194395
CG5399	chr3R:15695240-15697142	15.6369	5.7007	-1.45574	5e-05	0.00016015
Roe1	chr2R:13554076-13555606	85.8512	31.3002	-1.45567	5e-05	0.00016015
Surf6	chr3R:19890688-19904868	76.2323	27.7964	-1.45551	5e-05	0.00016015
TpnC41C	chr2R:5065236-5070210	0.675743	0.246468	-1.45507	0.02045	0.0412542
CG9143	chr2R:20274596-20278915	65.0174	23.7387	-1.45359	5e-05	0.00016015
CG1139	chr3L:1971637-1974285	4.21049	1.53927	-1.45174	5e-05	0.00016015
CG30411	chr2R:23412319-23419684	2.1378	0.782205	-1.45051	0.00495	0.0115609
CG30016	chr2R:10874891-10875392	44.1549	16.1661	-1.4496	5e-05	0.00016015
ect	chr3L:10190275-10201837	4.41196	1.6164	-1.44863	5e-05	0.00016015
CG32199	chr3L:18600149-18617943	1.56725	0.574722	-1.4473	0.0221	0.0441961
pr-set7	chr3R:14316037-14326689	26.1981	9.62594	-1.44446	5e-05	0.00016015
CG42732	chr2R:10322194-10416996	5.5767	2.0492	-1.44435	5e-05	0.00016015
CG31559	chr3R:6150115-6157235	0.565877	0.208923	-1.43752	0.0082	0.0181959
Tsp42Er	chr2R:7064398-7066113	3.44367	1.27344	-1.43522	0.00075	0.00204015
CG18095	chr2L:14027000-14031539	14.9899	5.54386	-1.43503	5e-05	0.00016015
CG31198	chr3R:21754323-21757758	37.9892	14.0747	-1.43249	5e-05	0.00016015
CR40976	chrX:23283691-23284036	1213.85	450.2	-1.43096	5e-05	0.00016015
CG3999	chr3R:10251517-10255268	1.38138	0.512582	-1.43025	5e-05	0.00016015
Mur29B	chr2L:8352186-8355172	1.58271	0.587631	-1.42941	0.0004	0.00113795
CG15142	chr2L:17497993-17498821	3.21518	1.19764	-1.42471	0.0002	0.000593642
Top1	chrX:15319478-15328029	91.1202	33.9447	-1.42458	5e-05	0.00016015
nAChRalpha4	chr3L:23206668-23287448	5.50088	2.04964	-1.42429	5e-05	0.00016015
srl	chr3R:4422482-4429335	155.306	57.9115	-1.42319	5e-05	0.00016015
CG12909	chr2R:10310112-10311143	98.2568	36.6634	-1.42222	5e-05	0.00016015
Reph	chr2L:3803544-3810671	53.1908	19.8849	-1.4195	5e-05	0.00016015
tral	chr3L:12515058-12520954	358.67	134.105	-1.41929	5e-05	0.00016015
CG7881	chr2R:5960274-5966856	5.38422	2.01476	-1.41813	5e-05	0.00016015
Su(var)3-9	chr3R:15257843-15263458	25.1295	9.41747	-1.41597	0.00775	0.0172959
LpR2	chr3R:25698726-25740465	48.489	18.1818	-1.41516	5e-05	0.00016015
CG1360	chr2R:7587772-7590109	14.3599	5.39442	-1.41251	5e-05	0.00016015
CG34426	chr3L:8802462-8803599	25.7424	9.67319	-1.41208	5e-05	0.00016015
CG15356	chr2L:1975462-1980755	6.81649	2.56223	-1.41163	5e-05	0.00016015
nop5	chr2L:6914300-6920210	407.916	153.489	-1.41014	5e-05	0.00016015
CG8939	chrX:15997015-15999698	101.18	38.118	-1.40839	5e-05	0.00016015
CG12301	chr3L:15580799-15583373	39.3291	14.8306	-1.40702	5e-05	0.00016015
Set	chr3R:15263551-15265253	224.401	84.7542	-1.40472	5e-05	0.00016015
Drep-2	chr2R:9291855-9302821	41.5746	15.7025	-1.40471	5e-05	0.00016015
gammaTub37C	chr2L:19183862-19185726	36.7112	13.8675	-1.40451	5e-05	0.00016015
bcd	chr3R:6755841-6759466	21.864	8.26153	-1.40408	5e-05	0.00016015
CG3788	chr2R:22925106-22934077	9.02432	3.41011	-1.404	0.00555	0.0128191
hoip	chr2L:9699790-9700459	911.394	344.627	-1.40304	5e-05	0.00016015
dtr	chr2L:21361215-21367288	0.526366	0.199243	-1.40154	0.0005	0.00139953
vito	chr3L:5776323-5777333	49.8566	18.8758	-1.40125	5e-05	0.00016015
l(1)G0020	chrX:8714935-8720277	79.3118	30.0865	-1.39842	5e-05	0.00016015
mtDNA-helicase	chr2L:9890884-9893446	22.652	8.6184	-1.39415	5e-05	0.00016015
Tsp	chr2L:6686790-6709086	0.734367	0.279554	-1.39337	0.0009	0.00241446
CG8675	chrX:17232941-17305475	63.2101	24.1003	-1.3911	0.0043	0.0101732
r-l	chr3R:21065240-21073319	144.615	55.1959	-1.38959	5e-05	0.00016015
Uhg5	chr2R:14621600-14624498	77.8566	29.7692	-1.387	5e-05	0.00016015
Tsp42En	chr2R:7052746-7054399	8.27574	3.16603	-1.38621	5e-05	0.00016015
CG12279	chr3R:12705093-12712299	38.1197	14.5893	-1.38562	0.0001	0.00030883
CG30076	chr2R:14526266-14587917	23.4074	8.96208	-1.38506	5e-05	0.00016015
rin	chr3R:13647003-13654527	158.734	60.7965	-1.38455	5e-05	0.00016015
CG15027	chrX:15085158-15085827	91.216	35.0115	-1.38146	5e-05	0.00016015
Fib	chr2R:23072908-23074725	295.27	113.374	-1.38095	5e-05	0.00016015
slam	chr2L:6372387-6377284	7.46389	2.87009	-1.37883	5e-05	0.00016015
CG11836	chr3R:25071125-25072712	10.3198	3.96963	-1.37834	5e-05	0.00016015
CG8503	chr2R:14243777-14246066	33.3397	12.827	-1.37806	5e-05	0.00016015
Art3	chr3R:15227604-15229408	66.9674	25.7765	-1.3774	5e-05	0.00016015
snoRNA:Psi18S-176	chr2R:23839910-23840064	39621.1	15251.3	-1.37734	5e-05	0.00016015
CG33282	chr2L:3327902-3329792	5.99205	2.30984	-1.37525	5e-05	0.00016015
Oseg5	chr2L:20831261-20835840	4.21324	1.62507	-1.37443	5e-05	0.00016015
CG3817	chr3R:14898738-14900277	75.005	28.9805	-1.3719	5e-05	0.00016015
Tina-1	chr2R:24940624-24942413	114.694	44.3236	-1.37164	5e-05	0.00016015
CG10514	chr3R:25278426-25279846	118.878	45.9487	-1.37139	5e-05	0.00016015
CG11563	chr3R:31737034-31737999	108.891	42.1509	-1.36925	5e-05	0.00016015
Ir93a	chr3R:20851708-20859945	1.28879	0.499174	-1.3684	5e-05	0.00016015
CG8545	chr2R:12465677-12471775	143.157	55.5699	-1.36522	5e-05	0.00016015
CG6745	chr3L:8510002-8518738	42.926	16.7661	-1.35631	5e-05	0.00016015
CG42588	chr3L:12814253-12824650	8.1972	3.20392	-1.35529	5e-05	0.00016015
Nlp	chr3R:30003680-30010352	826.092	323.563	-1.35225	5e-05	0.00016015
CG7208	chr3R:18183655-18188707	33.8391	13.2882	-1.34855	5e-05	0.00016015
sqd	chr3R:13634861-13646304	334.6	131.405	-1.34842	5e-05	0.00016015
CG12499	chr3R:22440151-22446587	90.088	35.3835	-1.34826	5e-05	0.00016015
CG12493	chr3L:4692782-4796253	9.70224	3.8129	-1.34743	0.0012	0.00313153
CG14210	chrX:19616195-19618537	103.862	40.8219	-1.34726	5e-05	0.00016015
mos	chr2R:12705171-12752936	40.6751	15.9894	-1.34703	5e-05	0.00016015
CG2680	chrX:2704570-2707427	31.8004	12.5037	-1.34669	5e-05	0.00016015
Mapmodulin	chr2R:17866179-17872015	142.945	56.2833	-1.34468	5e-05	0.00016015
bor	chr3R:16261354-16264115	98.4685	38.8355	-1.34229	5e-05	0.00016015
ras	chrX:10711162-10757666	181.116	71.461	-1.34169	5e-05	0.00016015
CG12744	chr2R:9875280-9891689	79.1556	31.2721	-1.33981	0.00025	0.000731103
RfC3	chr2L:10419189-10420612	58.8146	23.2953	-1.33614	5e-05	0.00016015
CG4069	chr3L:12534589-12537315	67.5095	26.7884	-1.33348	5e-05	0.00016015
Cct5	chr2R:12174801-12178553	367.877	146.276	-1.33053	5e-05	0.00016015
pit	chr3R:22034297-22038925	102.414	40.7314	-1.33021	5e-05	0.00016015
CG8326	chrX:17628163-17629492	41.1529	16.3757	-1.32943	5e-05	0.00016015
CG11796	chr3L:20436249-20439921	2.92212	1.1642	-1.32768	0.006	0.0137517
CG10702	chr2L:19064831-19069851	6.63097	2.64232	-1.32741	5e-05	0.00016015
CG13405	chr3L:73944-75332	2.33355	0.929896	-1.32738	5e-05	0.00016015
Sas10	chrX:5317408-5322696	47.3802	18.8834	-1.32716	5e-05	0.00016015
dpr6	chr3L:9974650-10139360	10.2391	4.08189	-1.32678	5e-05	0.00016015
CG31174	chr3R:21868002-21869514	1.81828	0.725482	-1.32556	0.01355	0.028548
x16	chr2L:6914300-6920210	94.7663	37.8163	-1.32536	0.0006	0.0016601
GATAe	chr3R:16009104-16019133	0.695695	0.277674	-1.32506	0.0005	0.00139953
mtSSB	chr3R:16203370-16205250	209.674	83.7478	-1.32402	5e-05	0.00016015
CG14787	chrX:1460806-1461676	4.18732	1.67286	-1.32371	0.00105	0.00277795
CG11835	chr2L:560567-563819	0.612534	0.244967	-1.3222	0.00065	0.00178837
CG3987	chr3R:15135137-15141715	3.09251	1.23909	-1.31949	0.0001	0.00030883
CG9265	chr2L:21053032-21071502	12.7432	5.12639	-1.31372	5e-05	0.00016015
asp	chr3R:24753848-24760513	36.6232	14.7335	-1.31365	5e-05	0.00016015
CR44155	chr3R:4645980-4648884	49.9078	20.0803	-1.31348	5e-05	0.00016015
CR45053	chr3R:9631640-9637611	127.89	51.5433	-1.31105	5e-05	0.00016015
CycE	chr2L:15727580-15748324	32.4764	13.102	-1.3096	5e-05	0.00016015
CR44960	chrX:15082615-15084017	1.30711	0.527662	-1.30869	0.02075	0.0418072
CG43062	chr3R:11750332-11750916	6.56578	2.65233	-1.30771	0.0005	0.00139953
CadN	chr2L:17647052-17778340	12.6891	5.12619	-1.30763	5e-05	0.00016015
Hrb27C	chr2L:6920703-6932057	544.429	220.396	-1.30465	5e-05	0.00016015
CG34163	chr2L:11988269-11989882	86.4628	35.0271	-1.30361	5e-05	0.00016015
CG14882	chr3R:16443206-16453821	23.9411	9.70106	-1.30328	0.00805	0.0178982
CG7716	chr3L:7588607-7590998	0.57369	0.232753	-1.30147	0.01075	0.0232738
CG5800	chrX:17636280-17639003	51.478	20.9026	-1.30027	5e-05	0.00016015
CG17778	chrX:494613-496369	1.18216	0.480161	-1.29984	0.00545	0.0126191
CG4806	chr2R:24666157-24668343	64.2671	26.1209	-1.29888	5e-05	0.00016015
CG5323	chr2R:18615059-18619328	114.333	46.5411	-1.29667	5e-05	0.00016015
kra	chr3R:5595363-5601136	991.331	403.693	-1.29611	5e-05	0.00016015
CG18600	chr3R:18300194-18301728	74.0662	30.1659	-1.2959	5e-05	0.00016015
Mat89Ba	chr3R:16267011-16272415	60.116	24.5092	-1.29443	5e-05	0.00016015
atk	chr3L:20453292-20466041	0.834072	0.340212	-1.29374	0.00395	0.00940623
CG14464	chr2R:4829245-4830587	196.624	80.2191	-1.29342	5e-05	0.00016015
Nmdmc	chr3R:9042507-9052231	75.984	31.031	-1.29199	0.0002	0.000593642
CG11837	chr3R:29049492-29050721	61.5078	25.1746	-1.2888	5e-05	0.00016015
G9a	chrX:245977-254650	49.729	20.3738	-1.28737	5e-05	0.00016015
mbm	chr2L:271911-273715	81.7912	33.5476	-1.28574	5e-05	0.00016015
CG3045	chr2R:22136967-22174691	31.7171	13.0092	-1.28573	5e-05	0.00016015
CG18190	chr2R:18850843-18853043	58.7509	24.1096	-1.285	5e-05	0.00016015
san	chr2R:11360705-11361871	128.317	52.6842	-1.28427	5e-05	0.00016015
qin	chr3R:18591026-18659309	44.2628	18.1837	-1.28345	5e-05	0.00016015
CG42807	chr2R:13570594-13572759	62.3022	25.6051	-1.28285	5e-05	0.00016015
snRNA:U5:14B	chrX:16254007-16254117	1939.97	797.641	-1.28222	0.01605	0.033263
CG7458	chr3L:21955109-21958041	28.5367	11.7459	-1.28066	5e-05	0.00016015
clu	chr2R:16186583-16196333	106.977	44.1312	-1.27744	5e-05	0.00016015
CG3270	chr2R:6693429-6696661	45.0696	18.6031	-1.27661	5e-05	0.00016015
snRNA:U4:39B	chr2L:21212321-21220572	26022.9	10746.1	-1.27597	5e-05	0.00016015
CG5589	chr3L:17802489-17804715	40.7528	16.8358	-1.27537	5e-05	0.00016015
os	chrX:18305353-18309291	2.39836	0.990827	-1.27534	5e-05	0.00016015
Ndg	chr2R:10313890-10322104	0.894084	0.369937	-1.27313	5e-05	0.00016015
feo	chrX:10852445-10854869	55.9691	23.1952	-1.27081	5e-05	0.00016015
mael	chr3L:22724232-22727789	52.561	21.82	-1.26834	5e-05	0.00016015
ppan	chr3R:21116253-21118856	69.5698	28.918	-1.26649	5e-05	0.00016015
PH4alphaPV	chr3R:30646105-30648551	2.34441	0.974787	-1.26607	5e-05	0.00016015
rpk	chr3R:4645980-4648884	33.0313	13.7442	-1.26501	5e-05	0.00016015
CG12325	chr2R:10823404-10835709	45.1537	18.7922	-1.26471	5e-05	0.00016015
Chd64	chr3L:4114288-4122388	297.146	123.68	-1.26455	5e-05	0.00016015
Spx	chrX:6255821-6257596	15.5928	6.4944	-1.26361	5e-05	0.00016015
CG33156	chr2R:13548243-13553240	26.0015	10.8372	-1.2626	5e-05	0.00016015
CG42624	chr3R:2136429-2137402	1.41135	0.588824	-1.26117	0.0218	0.0436657
dup	chr2R:15376618-15387851	32.2428	13.4708	-1.25914	5e-05	0.00016015
Nnp-1	chr2L:13363307-13366189	95.8228	40.073	-1.25774	5e-05	0.00016015
CG3344	chr3L:685941-687958	1.01762	0.425778	-1.25702	0.0045	0.0106153
CG6937	chr3R:22584772-22586625	120.622	50.5124	-1.25579	5e-05	0.00016015
CG4467	chr3R:23227726-23248903	0.970268	0.406349	-1.25566	5e-05	0.00016015
tws	chr3R:10126128-10139772	63.8056	26.7548	-1.25388	5e-05	0.00016015
Atg10	chr2R:7832170-7885982	5.66105	2.37694	-1.25196	0.00225	0.00560985
ds	chr2L:640012-715307	2.39851	1.00805	-1.25057	5e-05	0.00016015
CG14036	chr2L:5054578-5055016	107.311	45.2349	-1.24629	5e-05	0.00016015
l(2)09851	chr2R:5754516-5756327	131.683	55.529	-1.24576	5e-05	0.00016015
tj	chr2L:19464266-19467758	47.7888	20.1525	-1.24571	5e-05	0.00016015
CG1542	chr3R:31213457-31214784	135.56	57.1974	-1.24491	5e-05	0.00016015
CG15561	chr3R:31214807-31215942	21.1781	8.9399	-1.24424	5e-05	0.00016015
CG10553	chr3R:25316460-25318111	60.9975	25.7761	-1.24272	5e-05	0.00016015
GstD10	chr3R:12364775-12365735	3.06532	1.29689	-1.24098	0.0014	0.00360927
NHP2	chr3L:14801327-14802168	341.414	144.654	-1.23892	5e-05	0.00016015
Pfrx	chrX:19495284-19518402	8.65864	3.66997	-1.23837	0.01455	0.0304561
CG9791	chr3R:4311554-4314372	30.821	13.0718	-1.23745	5e-05	0.00016015
stet	chr3L:1475437-1489547	99.7593	42.3149	-1.23729	5e-05	0.00016015
CG3071	chrX:2262836-2270761	98.7449	41.8908	-1.23707	5e-05	0.00016015
stg	chr3R:29251825-29255800	74.59	31.6444	-1.23703	5e-05	0.00016015
CG6470	chrX:18512828-18514867	0.844471	0.35831	-1.23684	0.01055	0.0229023
CG13097	chr2L:8512173-8514868	49.4306	20.9837	-1.23614	5e-05	0.00016015
RluA-2	chr2L:10477072-10482975	22.8323	9.69745	-1.2354	5e-05	0.00016015
CG4554	chr2R:22483302-22492033	36.9219	15.6835	-1.23523	5e-05	0.00016015
RpLP0-like	chr2R:10096479-10099590	211.586	89.9182	-1.23456	5e-05	0.00016015
S	chr2L:1049673-1077815	27.9927	11.9018	-1.23387	5e-05	0.00016015
CG7841	chr3L:15505187-15508252	25.605	10.8925	-1.23309	5e-05	0.00016015
CG9634	chrX:16727303-16751910	25.0794	10.6808	-1.23149	5e-05	0.00016015
mnd	chr3L:14985099-14991667	53.0107	22.6006	-1.22992	5e-05	0.00016015
dm	chrX:3373158-3573622	155.849	66.4758	-1.22924	0.0028	0.00686003
CG3756	chr2L:4969003-4973921	72.513	30.9388	-1.22882	5e-05	0.00016015
CG12134	chr2R:9971142-9972780	56.4118	24.0728	-1.22859	5e-05	0.00016015
bw	chr2R:23523855-23538499	5.69859	2.43276	-1.22801	0.00025	0.000731103
Imp	chrX:10787868-10824627	69.6579	29.7607	-1.22688	5e-05	0.00016015
CG9922	chr3R:14032370-14036398	176.784	75.5899	-1.22572	5e-05	0.00016015
Naam	chr3R:19671449-19698742	16.2846	6.9671	-1.22488	5e-05	0.00016015
CG42358	chr3R:19154096-19162300	63.7519	27.3094	-1.22307	5e-05	0.00016015
Cyp4p3	chr2R:9227784-9247249	3.2171	1.38058	-1.22049	0.0229	0.0456424
Glycogenin	chr2R:21200482-21214972	10.131	4.34805	-1.22034	0.00015	0.000453573
Tsp66E	chr3L:8905917-8932065	45.1972	19.3978	-1.22034	5e-05	0.00016015
CG7246	chrX:9078822-9081057	45.3668	19.4988	-1.21825	5e-05	0.00016015
Cht2	chr3L:1746906-1755934	7.71392	3.31852	-1.21692	5e-05	0.00016015
CG11180	chr2R:20618502-20623429	53.7417	23.1257	-1.21654	5e-05	0.00016015
CG18747	chr3R:7780883-7783446	1.19964	0.516871	-1.21472	0.0054	0.0125187
Ucrh	chr3L:25120708-25126171	808.255	348.505	-1.21363	5e-05	0.00016015
Gasp	chr3R:6088798-6100887	20.2051	8.71528	-1.2131	5e-05	0.00016015
Non3	chr3R:18223721-18226082	127.952	55.2392	-1.21184	5e-05	0.00016015
pzg	chr3L:21286098-21290310	92.8941	40.124	-1.21112	5e-05	0.00016015
Art1	chr3R:10786480-10788226	205.323	88.8659	-1.2082	5e-05	0.00016015
CG4975	chr2R:17726913-17732987	28.8515	12.5076	-1.20584	5e-05	0.00016015
lectin-33A	chr2L:11002071-11002738	3.75962	1.63101	-1.20482	0.0029	0.00708812
grp	chr2L:16680053-16699926	137.447	59.6622	-1.20398	5e-05	0.00016015
rt	chr3L:11584121-11587770	8.94094	3.88213	-1.20358	5e-05	0.00016015
Dbp73D	chr3L:16728495-16730818	50.4298	21.8974	-1.20352	5e-05	0.00016015
me31B	chr2L:10239340-10242172	920.442	400	-1.20233	5e-05	0.00016015
nclb	chr2R:10875747-10877296	117.751	51.1928	-1.20173	5e-05	0.00016015
CG32037	chr3L:9489501-9492215	3.28856	1.43047	-1.20096	5e-05	0.00016015
Gpb5	chr2L:23311699-23312464	6.83677	2.97419	-1.20082	0.0001	0.00030883
Pkg21D	chr2L:784335-790798	3.03984	1.32258	-1.20064	5e-05	0.00016015
CG4594	chr2L:9920159-9921459	19.9309	8.6749	-1.20009	5e-05	0.00016015
CG31262	chr3R:17217115-17223074	22.3416	9.7318	-1.19895	5e-05	0.00016015
Eap	chr2R:24780916-24783500	56.8007	24.7484	-1.19858	5e-05	0.00016015
CG3345	chr2L:252588-271744	1.90228	0.828853	-1.19854	0.0029	0.00708812
Hsp83	chr3L:3192968-3197631	2347.52	1023.74	-1.19729	5e-05	0.00016015
CG1671	chr2R:9848060-9850642	60.9165	26.5693	-1.19707	5e-05	0.00016015
muskelin	chr2R:12628696-12632378	45.8688	20.0453	-1.19425	5e-05	0.00016015
CG7839	chr3L:11074768-11078736	79.2237	34.6289	-1.19395	5e-05	0.00016015
Nlg2	chr2L:6874899-6906656	0.822437	0.35965	-1.19331	5e-05	0.00016015
CG8248	chr2R:8918939-8922755	2.98855	1.30739	-1.19276	0.0167	0.0344396
AIF	chr2L:2151753-2155389	61.6804	27.02	-1.19078	5e-05	0.00016015
CAHbeta	chr3R:8980859-8984315	8.89493	3.90196	-1.18878	0.0016	0.00409219
CG5728	chr3R:24318999-24333316	113.22	49.7064	-1.18762	5e-05	0.00016015
Pxt	chr3R:17719453-17722955	132.588	58.2157	-1.18746	5e-05	0.00016015
CG10654	chr3L:12504291-12507840	21.617	9.49284	-1.18726	5e-05	0.00016015
Su(var)205	chr2L:8206170-8211122	238.87	104.956	-1.18643	5e-05	0.00016015
CG2199	chr3L:1339459-1342403	75.4508	33.1748	-1.18545	5e-05	0.00016015
Rcc1	chr3L:5930261-5932773	165.066	72.7646	-1.18173	5e-05	0.00016015
CG32795	chrX:2739088-3134532	31.4424	13.8661	-1.18115	0.0057	0.0131307
CR44779	chrX:1047241-1134896	11.0763	4.8879	-1.18018	0.0114	0.0245306
dpr19	chr2L:10376167-10379905	1.77628	0.785106	-1.1779	0.0005	0.00139953
mRpS28	chr2R:18613089-18615018	71.0517	31.4607	-1.17532	5e-05	0.00016015
Iswi	chr2R:12636670-12640628	43.1969	19.1491	-1.17365	5e-05	0.00016015
Dl	chr3R:19302730-19326217	39.9894	17.7426	-1.1724	5e-05	0.00016015
CG1971	chr3R:31805467-31806769	6.22999	2.76658	-1.17113	5e-05	0.00016015
Hel25E	chr2L:5539325-5542314	377.161	167.642	-1.1698	5e-05	0.00016015
CG12050	chr2L:21094965-21102429	111.296	49.4894	-1.16921	5e-05	0.00016015
msk	chr3L:8116178-8121579	324.809	144.436	-1.16916	5e-05	0.00016015
mud	chrX:14247731-14258595	47.8811	21.3277	-1.16673	5e-05	0.00016015
Art8	chr2L:11004819-11011086	56.2812	25.0989	-1.16503	5e-05	0.00016015
CG11897	chr3R:29158121-29164966	136.326	60.8135	-1.1646	5e-05	0.00016015
Lkr	chr3L:5512420-5529341	1.14551	0.511055	-1.16444	0.0019	0.004789
DNApol-eta	chr3L:21934703-21941812	27.0324	12.0647	-1.1639	5e-05	0.00016015
CG30349	chr2R:8907517-8910885	114.898	51.2819	-1.16383	5e-05	0.00016015
CG15019	chr3L:4403486-4406059	183.299	81.8394	-1.16333	5e-05	0.00016015
Gr61a	chr3L:841450-843701	1.75487	0.783672	-1.16304	0.00185	0.00467758
l(2)k01209	chr2R:17420406-17427511	71.4236	31.9117	-1.16232	5e-05	0.00016015
CG1785	chrX:8714935-8720277	96.9214	43.3084	-1.16217	5e-05	0.00016015
snoRNA:2R:9445410	chr2R:13557904-13558055	743.527	332.389	-1.16151	5e-05	0.00016015
CG5131	chr2L:17484500-17485624	27.1302	12.134	-1.16085	5e-05	0.00016015
CG32023	chr3L:8803601-8804182	71.711	32.0902	-1.16006	5e-05	0.00016015
l(3)07882	chr3R:17534814-17539963	64.955	29.0706	-1.15988	5e-05	0.00016015
Nmt	chr3L:8176134-8178429	135.269	60.5581	-1.15944	5e-05	0.00016015
Tudor-SN	chr3L:258175-264380	295.934	132.57	-1.15852	5e-05	0.00016015
CG33514	chr3L:4365433-4367458	3.20556	1.43627	-1.15825	0.0071	0.0159651
CG7384	chr2L:10507080-10510453	19.3656	8.68864	-1.1563	5e-05	0.00016015
PPO3	chr2R:23064768-23067183	1.28004	0.575285	-1.15384	0.0004	0.00113795
CG11920	chr3R:25074876-25076382	85.4414	38.4131	-1.15334	5e-05	0.00016015
CycB	chr2R:22803520-22806948	467.533	210.232	-1.15309	5e-05	0.00016015
l(2)34Fd	chr2L:14352076-14355085	43.8303	19.7173	-1.15247	5e-05	0.00016015
CG7882	chr2R:5957620-5960183	53.5821	24.1119	-1.152	5e-05	0.00016015
polo	chr3L:20309653-20313466	98.3398	44.2561	-1.1519	5e-05	0.00016015
CG9300	chr3L:19552419-19554767	59.8673	26.9435	-1.15183	5e-05	0.00016015
CG34310	chr2L:6663663-6676635	151.607	68.2709	-1.151	5e-05	0.00016015
CG2681	chrX:2708683-2711668	1.81118	0.817102	-1.14834	5e-05	0.00016015
CG14606	chr3R:7214338-7217083	5.68556	2.566	-1.14778	5e-05	0.00016015
Nmd3	chrX:2181210-2184668	94.627	42.7243	-1.14719	5e-05	0.00016015
Tango2	chrX:13616988-13619207	19.5265	8.82228	-1.14621	5e-05	0.00016015
CG11583	chr3L:4277961-4282817	126.168	57.0275	-1.14562	5e-05	0.00016015
CG8258	chr2R:8904843-8906990	293.786	133.043	-1.14288	5e-05	0.00016015
CG11966	chr3R:8950245-8963037	0.846054	0.383487	-1.14157	5e-05	0.00016015
CG44254	chr3R:24912994-24917864	30.9127	14.0149	-1.14123	5e-05	0.00016015
CG5535	chr3L:17852623-17856794	74.4855	33.8397	-1.13824	5e-05	0.00016015
Elba2	chr2L:2577686-2579179	16.9131	7.68449	-1.13812	5e-05	0.00016015
Hsp26	chr3L:9376417-9377427	342.396	155.638	-1.13747	5e-05	0.00016015
ey	chr4:697688-721173	1.03893	0.472609	-1.13638	0.00065	0.00178837
Nsun2	chrX:4111155-4130016	77.2644	35.1881	-1.13472	5e-05	0.00016015
Rs1	chr2R:8163563-8167769	89.9917	41.0447	-1.1326	5e-05	0.00016015
CG2201	chr2L:21614231-21624080	63.2417	28.8447	-1.13257	5e-05	0.00016015
Crg-1	chrX:3792973-3797339	4.28731	1.95546	-1.13256	5e-05	0.00016015
CG14286	chr3R:19024091-19024853	47.9958	21.8928	-1.13245	5e-05	0.00016015
Prp8	chr2R:12153070-12162998	94.536	43.1481	-1.13157	5e-05	0.00016015
eIF-2beta	chr3L:12521128-12526731	329.793	150.566	-1.13117	5e-05	0.00016015
l(2)35Df	chr2L:15752262-15755900	61.2318	27.9629	-1.13076	5e-05	0.00016015
CG10562	chr3R:25321052-25322757	5.24976	2.39785	-1.13051	5e-05	0.00016015
CG6675	chr2L:22108963-22110449	1.13838	0.520029	-1.13032	0.0119	0.0254707
bys	chrX:7901879-7903643	90.1066	41.1934	-1.12922	5e-05	0.00016015
ade5	chrX:12757035-12760617	197.304	90.2172	-1.12895	5e-05	0.00016015
HmgD	chr2R:21697487-21716727	533.372	243.978	-1.12839	5e-05	0.00016015
CG5033	chr2R:17789678-17792448	89.7621	41.0692	-1.12805	5e-05	0.00016015
CG31301	chr3R:15346204-15348012	73.0683	33.4427	-1.12756	5e-05	0.00016015
CG3011	chrX:5908134-5916797	179.81	82.3715	-1.12626	5e-05	0.00016015
RanGAP	chr2L:19435849-19447317	113.056	51.8616	-1.1243	5e-05	0.00016015
RpI135	chr2L:404284-407969	64.8796	29.7707	-1.12387	5e-05	0.00016015
CG6023	chrX:18314123-18321193	7.22676	3.31714	-1.12341	5e-05	0.00016015
CG17664	chr2R:23603721-23616754	7.8262	3.59265	-1.12326	0.00175	0.00443965
RN-tre	chr2R:13983394-13990707	23.5608	10.8159	-1.12324	5e-05	0.00016015
CG15766	chrX:5814863-5815820	15.921	7.31008	-1.12298	5e-05	0.00016015
CG15556	chr3R:31127964-31130666	2.73378	1.25564	-1.12248	5e-05	0.00016015
RpI1	chr2R:14591202-14601216	117.86	54.1337	-1.12247	5e-05	0.00016015
CG5599	chrX:15086124-15088629	40.855	18.7722	-1.12192	5e-05	0.00016015
Asph	chr2R:16110330-16116996	33.3702	15.3472	-1.12059	5e-05	0.00016015
CG41128	chr3R:3750362-3752353	468.785	215.921	-1.11842	5e-05	0.00016015
Phb2	chr2R:18819466-18829699	322.438	148.683	-1.11679	5e-05	0.00016015
CG7006	chr3R:24850626-24851385	158.315	73.0267	-1.11631	5e-05	0.00016015
CG4360	chr3R:20324273-20328003	51.5563	23.7863	-1.11602	5e-05	0.00016015
bcn92	chrX:2145135-2149647	46.4007	21.4086	-1.11595	0.0043	0.0101732
CG1142	chr3R:7472457-7473781	67.632	31.2071	-1.11583	0.0005	0.00139953
HIP-R	chrX:3789968-3792477	69.9624	32.2937	-1.11533	5e-05	0.00016015
2017-09-04	chrX:16684215-16695173	19.353	8.93451	-1.1151	5e-05	0.00016015
Oseg1	chr3L:8405453-8422205	11.1375	5.147	-1.11363	0.0072	0.0161739
CG3335	chr3L:9624236-9631795	38.9009	17.992	-1.11245	5e-05	0.00016015
CG13773	chr2L:6906665-6907844	53.3252	24.6731	-1.11188	5e-05	0.00016015
CG8785	chr2R:12640689-12648224	3.98543	1.84463	-1.11141	5e-05	0.00016015
CG3735	chr2R:23937076-23939754	35.4396	16.4111	-1.11069	5e-05	0.00016015
Nle	chr2L:564162-568121	58.4886	27.0978	-1.10998	5e-05	0.00016015
Ns1	chr3R:17070522-17072675	152.555	70.6972	-1.1096	5e-05	0.00016015
CG32164	chr3L:16603052-16609347	59.2457	27.4806	-1.1083	5e-05	0.00016015
CG7950	chr3R:30056858-30058131	100.953	46.8316	-1.10813	5e-05	0.00016015
AdenoK	chr3L:13019714-13022688	93.3635	43.3719	-1.1061	5e-05	0.00016015
CG15861	chr2R:24943391-24948378	8.95207	4.16386	-1.1043	0.00715	0.0160679
CG30109	chr2R:17670081-17670748	47.4826	22.1051	-1.10302	5e-05	0.00016015
CG17261	chr2L:3042550-3043593	5.95064	2.77139	-1.10243	0.0004	0.00113795
CycT	chr3L:17551003-17557788	13.9151	6.48617	-1.10122	5e-05	0.00016015
mRpL13	chr2L:18855125-18859248	108.157	50.4603	-1.09991	0.0047	0.0110478
CG14483	chr2R:17585194-17586294	4.98909	2.33193	-1.09725	0.0076	0.0169913
CG42235	chr3R:25907021-25922634	63.8177	29.8429	-1.09657	5e-05	0.00016015
tej	chr2R:14300102-14302353	45.6927	21.3857	-1.09532	5e-05	0.00016015
CG12316	chr3L:15131507-15136934	15.2558	7.14654	-1.09404	5e-05	0.00016015
Ns3	chrX:1461843-1464220	76.8017	35.9788	-1.09399	5e-05	0.00016015
mRpL54	chr2R:21060788-21061587	53.2768	24.962	-1.09377	5e-05	0.00016015
CG2614	chr2L:20656425-20675941	43.7173	20.489	-1.09336	5e-05	0.00016015
sle	chr3R:10333114-10338265	92.6634	43.4382	-1.09304	5e-05	0.00016015
CG6565	chr2L:13374018-13376404	49.2433	23.1078	-1.09155	5e-05	0.00016015
CG4278	chr2L:16327068-16329132	58.4435	27.4291	-1.09133	5e-05	0.00016015
CG5114	chr3L:14982834-14984486	101.047	47.4907	-1.08931	5e-05	0.00016015
CG31918	chr2L:5055057-5058248	19.851	9.33155	-1.08902	0.00015	0.000453573
CG12934	chr2R:10648887-10649830	1.82485	0.858697	-1.08755	0.0054	0.0125187
lok	chr2L:20061421-20065679	142.469	67.0963	-1.08634	5e-05	0.00016015
alphaTub67C	chr3L:9681267-9683370	128.418	60.5741	-1.08407	5e-05	0.00016015
CG8468	chr2R:14219897-14235449	8.26822	3.90098	-1.08374	0.00205	0.00514755
sas	chr3R:7162877-7183702	0.882627	0.416541	-1.08335	5e-05	0.00016015
Acf1	chr3R:31793980-31805278	37.3849	17.6541	-1.08245	5e-05	0.00016015
CG9799	chr3R:13385647-13388709	85.7741	40.5256	-1.08171	5e-05	0.00016015
Top2	chr2L:19447364-19453490	160.595	75.9835	-1.07966	5e-05	0.00016015
CR44289	chr3R:27535830-27537903	1.90633	0.902477	-1.07884	0.0009	0.00241446
CG1561	chrX:11580771-11585750	3.07284	1.45699	-1.07658	0.0007	0.00191336
Fdxh	chr3L:9367376-9371238	27.266	12.9317	-1.07619	0.00105	0.00277795
CG42232	chr3R:16458279-16469663	23.5548	11.172	-1.07614	5e-05	0.00016015
Coq2	chr3R:8313207-8316543	14.0561	6.67486	-1.07439	0.00815	0.0180992
CG5167	chr3R:12406531-12408107	40.2524	19.1164	-1.07426	5e-05	0.00016015
CG1575	chrX:8117011-8121147	47.1882	22.416	-1.07389	5e-05	0.00016015
shu	chr2R:23841460-23843286	95.3301	45.2909	-1.07371	5e-05	0.00016015
bc10	chr3L:5565230-5566765	18.263	8.67723	-1.07361	5e-05	0.00016015
CG8952	chrX:15762955-15769514	7.43549	3.53431	-1.073	0.01625	0.0336097
MAN1	chr2R:24033973-24036707	51.5863	24.5337	-1.07222	5e-05	0.00016015
Zip48C	chr2R:11895996-11903918	17.1819	8.17868	-1.07095	5e-05	0.00016015
mRpL10	chr2L:203778-210725	66.412	31.6234	-1.07045	5e-05	0.00016015
CG15093	chr2R:18775410-18777166	123.743	58.9385	-1.07006	5e-05	0.00016015
CG11030	chr2L:5724655-5762420	43.4848	20.7223	-1.06933	5e-05	0.00016015
aub	chr2L:10989400-11001476	108.295	51.6227	-1.06888	5e-05	0.00016015
CG9119	chr3L:1200785-1232700	36.3511	17.3526	-1.06684	5e-05	0.00016015
Rtc1	chrX:13757178-13758598	69.2655	33.0752	-1.06639	5e-05	0.00016015
CG5789	chr3R:24530575-24543914	125.654	60.0094	-1.0662	5e-05	0.00016015
CG14661	chr3R:4953505-4955252	2.08858	0.998115	-1.06524	0.0038	0.00907965
CG16753	chr3L:3055078-3055842	38.6202	18.4752	-1.06376	5e-05	0.00016015
RIOK1	chr3L:11646233-11648474	42.9532	20.5672	-1.06242	5e-05	0.00016015
Taf12	chr3R:11678385-11679690	17.9658	8.60292	-1.06236	5e-05	0.00016015
CG14615	chrX:22444226-22449491	14.649	7.02021	-1.06121	5e-05	0.00016015
zpg	chr3L:6603683-6608739	209.599	100.507	-1.06033	5e-05	0.00016015
smp-30	chr3R:14741581-14795868	18.6539	8.95287	-1.05906	0.0033	0.00797435
CG16727	chr3R:19613380-19615784	12.5633	6.03232	-1.05843	5e-05	0.00016015
CG11399	chr3L:20778798-20786197	40.2487	19.3303	-1.05808	5e-05	0.00016015
Cbs	chrX:21045137-21049096	53.4304	25.6641	-1.05791	5e-05	0.00016015
CG14712	chr3R:11628758-11633206	16.0575	7.71857	-1.05684	5e-05	0.00016015
CG2260	chrX:8117011-8121147	48.8217	23.4684	-1.0568	5e-05	0.00016015
CG9926	chr3R:13950223-13951138	29.9062	14.3791	-1.05647	5e-05	0.00016015
mago	chr2R:21128576-21142261	118.358	56.9144	-1.05629	5e-05	0.00016015
Clect27	chr2L:4796599-4801923	1.72475	0.829433	-1.05619	0.00345	0.00830485
yem	chr3R:29116390-29122879	19.5157	9.38671	-1.05594	5e-05	0.00016015
Irk3	chr2L:18708845-18713748	36.0302	17.3362	-1.05542	5e-05	0.00016015
CG8064	chr3R:18283659-18288777	66.0591	31.8085	-1.05434	5e-05	0.00016015
CBP	chrX:7137722-7405797	41.4254	19.9551	-1.05376	0.0119	0.0254707
PCNA	chr2R:20261753-20262883	178.845	86.2277	-1.05249	5e-05	0.00016015
E(spl)m3-HLH	chr3R:26021822-26023127	54.5282	26.2908	-1.05244	5e-05	0.00016015
pav	chr3L:4242733-4246233	46.6878	22.5195	-1.05187	5e-05	0.00016015
CG14100	chr3L:19586252-19590524	34.0337	16.4333	-1.05034	0.0031	0.00752971
CG1463	chrX:12609976-12611667	44.4305	21.4641	-1.04962	5e-05	0.00016015
CG15100	chr2R:18846857-18850599	61.0943	29.5201	-1.04934	5e-05	0.00016015
CG42833	chr3L:20200092-20201638	31.8831	15.4073	-1.04918	5e-05	0.00016015
CG3808	chr3L:18990025-19000608	45.2142	21.8547	-1.04883	0.0014	0.00360927
swa	chrX:6363417-6365708	92.1301	44.5692	-1.04763	5e-05	0.00016015
CG11883	chr2R:10617661-10641807	15.9904	7.73666	-1.04742	5e-05	0.00016015
CG18810	chr2L:20648911-20650079	1.75269	0.848717	-1.04622	0.0202	0.0408301
CG30183	chr2R:23688076-23697824	20.3889	9.88162	-1.04497	5e-05	0.00016015
CG13373	chrX:476983-478191	62.0171	30.0663	-1.04452	5e-05	0.00016015
Ppcs	chr3R:19139053-19147910	4.95674	2.40529	-1.04318	5e-05	0.00016015
Rrp42	chr2R:16014907-16017154	45.5825	22.1297	-1.0425	5e-05	0.00016015
CG13850	chr3R:22405938-22410915	72.5829	35.2402	-1.04241	5e-05	0.00016015
CG7402	chr3L:17887704-17891404	1.35484	0.658155	-1.04162	0.00195	0.00490736
CG9505	chr2L:6367881-6370190	10.9343	5.31384	-1.04104	5e-05	0.00016015
Ran	chrX:11144851-11148716	971.017	471.949	-1.04086	5e-05	0.00016015
tor	chr2R:7705182-7709184	14.1648	6.89057	-1.03962	5e-05	0.00016015
eIF-3p66	chr3R:23680038-23682317	307.563	149.645	-1.03934	5e-05	0.00016015
l(2)k09022	chr2L:6854141-6860849	103.654	50.4925	-1.03764	5e-05	0.00016015
wcd	chr2R:16345837-16347500	60.2543	29.3517	-1.03762	5e-05	0.00016015
CG13900	chr3L:826719-833385	305.718	149.043	-1.03647	5e-05	0.00016015
E23	chr2L:3334874-3354829	23.5162	11.4662	-1.03627	5e-05	0.00016015
CG11076	chr4:1029710-1034917	254.023	123.909	-1.03568	0.0135	0.0284533
CG18480	chr2L:15630001-15634987	1.67724	0.81821	-1.03555	5e-05	0.00016015
qua	chr2L:17486805-17497697	20.1637	9.8419	-1.03475	5e-05	0.00016015
pen	chrX:21345357-21349843	122.213	59.7279	-1.03292	5e-05	0.00016015
CG1750	chr3R:31252871-31254900	13.841	6.76525	-1.03273	0.0001	0.00030883
l(2)37Cc	chr2L:19121344-19123869	304.672	149.051	-1.03145	5e-05	0.00016015
CG18048	chr3R:6346110-6347519	18.2208	8.92443	-1.02975	5e-05	0.00016015
RpL23A	chr3L:1665137-1668654	794.71	389.736	-1.02793	5e-05	0.00016015
Ski6	chr2L:13219978-13222429	53.9955	26.4904	-1.02737	5e-05	0.00016015
TFAM	chr3R:20575244-20577010	131.294	64.5115	-1.02518	5e-05	0.00016015
His1:CG33861	chr2L:21521615-21522638	2.96175	1.45602	-1.02442	0.0034	0.00819671
Cyp6a23	chr2R:14875828-14877654	14.2758	7.01873	-1.02429	5e-05	0.00016015
CG42497	chr2R:21688772-21691139	227.937	112.097	-1.02388	5e-05	0.00016015
mRpS30	chrX:15786046-15788288	93.7401	46.1036	-1.02379	5e-05	0.00016015
ptip	chr3L:14020314-14029121	5.9294	2.91758	-1.02311	5e-05	0.00016015
CG30118	chr2R:18426420-18440475	95.2927	46.9001	-1.02278	5e-05	0.00016015
dom	chr2R:21323429-21341847	135.732	66.8118	-1.02258	5e-05	0.00016015
vig2	chr3R:25123372-25125619	672.591	331.172	-1.02215	5e-05	0.00016015
slif	chr3L:22881044-22893821	50.6072	24.9292	-1.02151	5e-05	0.00016015
Faa	chr3L:4072031-4073954	2.55934	1.26138	-1.02077	0.0011	0.00289667
Tom40	chrX:7736892-7739978	170.647	84.1096	-1.02068	5e-05	0.00016015
CG14881	chr3R:16434898-16436597	23.225	11.4477	-1.02061	5e-05	0.00016015
MTA1-like	chr3R:5637233-5648738	28.8031	14.1996	-1.02037	5e-05	0.00016015
CG33217	chr3L:23126024-23132209	200.16	98.7456	-1.01936	5e-05	0.00016015
CG11279	chr3L:13046976-13048919	82.7866	40.871	-1.01832	5e-05	0.00016015
CG5757	chr2R:18093722-18094900	64.8391	32.0328	-1.01731	5e-05	0.00016015
CG9279	chr3L:19538424-19544172	0.775286	0.383162	-1.01677	0.0002	0.000593642
CG8028	chrX:19277175-19280349	9.29774	4.59541	-1.01669	5e-05	0.00016015
CG17027	chr3L:15970081-15982869	9.80877	4.85047	-1.01595	0.0062	0.0141727
CG14516	chr3R:29138661-29146893	70.8622	35.0714	-1.01472	5e-05	0.00016015
Rrp45	chrX:16787282-16791266	45.5473	22.5749	-1.01265	5e-05	0.00016015
CG33123	chr2L:3510327-3514656	101.393	50.3102	-1.01103	5e-05	0.00016015
CG4159	chr3R:20588710-20592671	35.335	17.5352	-1.01084	5e-05	0.00016015
jing	chr2R:6502005-6621792	9.82967	4.87902	-1.01055	5e-05	0.00016015
Nufip	chr3L:18745855-18748367	15.8768	7.88075	-1.01052	5e-05	0.00016015
CG32344	chr3L:321232-324720	51.7938	25.7335	-1.00913	5e-05	0.00016015
zen	chr3R:6752863-6754194	2.02151	1.0044	-1.00909	0.00245	0.00607099
Fs(2)Ket	chr2L:20734608-20752341	142.276	70.6963	-1.00899	5e-05	0.00016015
CR45485	chrX:16303869-16308687	42.66	21.2048	-1.00849	5e-05	0.00016015
ltd	chr2R:9177863-9186342	51.4419	25.5748	-1.00822	5e-05	0.00016015
mei-P26	chrX:9163254-9189309	59.3132	29.4892	-1.00817	5e-05	0.00016015
Hsp60	chrX:11108481-11112308	516.96	257.233	-1.00698	5e-05	0.00016015
CG8080	chr2R:9087833-9094658	33.245	16.5519	-1.00614	0.0007	0.00191336
CG7497	chr3L:17633448-17638001	54.1167	26.9491	-1.00584	5e-05	0.00016015
Claspin	chr3L:4313482-4318608	13.157	6.55257	-1.0057	5e-05	0.00016015
Rrp6	chr3R:14879456-14886246	42.1248	20.9957	-1.00458	5e-05	0.00016015
smid	chr3L:7381613-7385637	156.579	78.1502	-1.00257	5e-05	0.00016015
Rab23	chr3R:5680053-5685434	16.6286	8.30275	-1.002	5e-05	0.00016015
CG30377	chr2R:7890024-7916478	21.7088	10.8409	-1.00179	5e-05	0.00016015
