# Supplementary material for: The H3K9 methyltransferase SETDB1 maintains female identity in Drosophila germ cells
Source: Nat Commun. 2018 Oct 8;9:4155. doi: 10.1038/s41467-018-06697-x (PMC6175928; doi:10.1038/s41467-018-06697-x)
Supplement: Supplementary file 10 — Supplementary Data 7 [file 41467_2018_6697_MOESM10_ESM.xlsx]

## Sheet: Sheet1
Table S7: setdb1 GLKD ectopically expressed genes and their expression in wild type and bgcn mutant testis
setdb1 GLKD ectopically expressed	locus	WT ovary FPKM	setdb1 GLKD FPKM	log2(fold_change)	p_value	q_value	Testis Enrichement	WT testis FPKM	bgcn(-) FPKM	log2(fold_change)	p_value	q_value
phf7-RC	chrX:20160354-20165830	1.50196	23.007	3.93716	5e-05	0.000335759	Early stage	29.7871	194.937	2.71025	5e-05	0.000164112
Phf7 common	chrX:20160354-20165830	15.6294	6.32355	-1.30546	0.1275	0.279569	Testis Present	0.319611	8.48381	4.73032	0.34285	0.413338
betaNACtes6	chrX:14316129-14317150	0	3.75452	inf	5e-05	0.000248463	Early stage	10.8934	22.2541	1.03062	5e-05	0.000123994
CG42521	chr3L:10623065-10623576	0	5.05403	inf	5e-05	0.000248463	Early stage	4.85194	706.715	7.18642	5e-05	0.000123994
CG42821	chr3R:17413076-17413639	0	13.5629	inf	5e-05	0.000248463	Early stage	0	2.90666	inf	5e-05	0.000123994
CG11034	chr2L:5805394-5809063	0.0307906	3.33754	6.76015	0.0173	0.0462059	Early stage	1.58742	73.8122	5.5391	5e-05	0.000123994
CG3280	chr3L:9603600-9613909	0.0962188	1.8921	4.29753	5e-05	0.000248463	Early stage	0.17105	0.987127	2.52882	5e-05	0.000123994
CG10175	chr3R:23522263-23530986	0.123829	5.44267	5.4579	5e-05	0.000248463	Early stage	0.678213	9.93831	3.87319	5e-05	0.000123994
PPO2	chr2R:9042260-9044709	0.161901	13.6368	6.39624	5e-05	0.000248463	Early stage	0.776895	6.91213	3.15334	5e-05	0.000123994
CG15599	chrX:15684946-15688857	0.164411	19.1558	6.86433	5e-05	0.000248463	Early stage	25.5505	149.99	2.55344	5e-05	0.000123994
Amy-p	chr2R:17118635-17120303	0.164733	24.8187	7.23516	5e-05	0.000248463	Early stage	13.6337	38.403	1.49404	5e-05	0.000123994
sNPF-R	chr3L:20058510-20089007	0.172219	1.04444	2.60042	5e-05	0.000248463	Early stage	0.232559	2.75573	3.56677	5e-05	0.000123994
CG13936	chr3L:1850914-1855591	0.206027	5.984	4.8602	5e-05	0.000248463	Early stage	1.06599	2.63061	1.3032	0.00085	0.00184174
CG3251	chr2L:4688964-4690702	0.213121	11.9662	5.81115	5e-05	0.000248463	Early stage	17.2561	173.043	3.32596	5e-05	0.000123994
CR44560	chr3L:14245992-14247011	0.216138	2.75816	3.67368	0.00615	0.0189801	Early stage	7.47126	79.3756	3.40927	5e-05	0.000123994
CG14357	chr3R:14111150-14112166	0.258372	12.2758	5.57022	0.0001	0.000474708	Early stage	4.32184	54.1458	3.64713	5e-05	0.000123994
CG14823	chr3L:7058929-7077462	0.259616	1.83526	2.82153	0.00185	0.00659381	Early stage	3.11951	13.7633	2.14143	0.00015	0.000356491
CG10472	chr3L:6059657-6062910	0.276153	150.211	9.08731	0.0004	0.00168445	Early stage	0.450089	3.11366	2.79033	0.0009	0.00194442
CG42613	chr3R:18929195-18978088	0.293225	1.1201	1.93355	5e-05	0.000248463	Early stage	1.57411	10.2385	2.7014	5e-05	0.000123994
TotC	chr3R:20872987-20873580	0.295809	12.9512	5.45227	0.00995	0.0287852	Early stage	0	2.58065	inf	5e-05	0.000123994
CG10764	chr2R:17453398-17455729	0.303615	1.12193	1.88566	0.0008	0.00313936	Early stage	0.860024	2.14752	1.32023	0.0008	0.00174155
CG42300	chrX:15555252-15556045	0.305539	2.01735	2.72303	0.00435	0.0140404	Early stage	31.9579	75.2217	1.23498	5e-05	0.000123994
v	chrX:10923971-10925631	0.311441	2.54787	3.03226	5e-05	0.000248463	Early stage	0.595002	1.47198	1.30679	0.00605	0.0115458
skpE	chrX:19823367-19824080	0.34594	28.722	6.37549	0.0002	0.000898621	Early stage	26.7175	236.84	3.14806	5e-05	0.000123994
CG30151	chr2R:20528502-20529464	0.354373	1.39186	1.97368	0.00435	0.0140404	Early stage	0.471708	1.2875	1.44861	0.01285	0.0232049
Cyp6a17	chr2R:14873952-14875739	0.3648	6.91947	4.24548	5e-05	0.000248463	Early stage	1.67835	6.27412	1.90237	5e-05	0.000123994
CG12477	chr3L:18721892-18723272	0.379948	48.4986	6.996	5e-05	0.000248463	Early stage	44.7554	202.397	2.17705	5e-05	0.000123994
CG32191	chr3L:17806450-17809146	0.382042	1.21831	1.67308	5e-05	0.000248463	Early stage	0.340773	3.25373	3.25521	5e-05	0.000123994
CG16789	chr3R:9566194-9570214	0.403734	1.79549	2.1529	0.00115	0.00433365	Early stage	0.456852	1.57152	1.78236	5e-05	0.000123994
Myo28B1	chr2L:7642004-7691061	0.406025	3.52189	3.11671	5e-05	0.000248463	Early stage	0.224628	3.72473	4.05153	5e-05	0.000123994
CS-2	chr3L:21962400-21969964	0.408015	1.77755	2.1232	5e-05	0.000248463	Early stage	1.0692	3.515	1.71699	5e-05	0.000123994
Cyp9h1	chr2R:12840812-12842558	0.410363	1.83856	2.1636	5e-05	0.000248463	Early stage	0.0765698	2.56792	5.06768	0.02145	0.0371294
CG42822	chr3R:17413900-17414607	0.412778	25.5818	5.95361	0.0004	0.00168445	Early stage	0.350005	123.531	8.46328	0.0035	0.00693834
CG34002	chr3L:17858473-17860482	0.427025	1.04614	1.29268	0.0182	0.0482314	Early stage	2.84272	9.01977	1.66582	5e-05	0.000123994
pwn	chr2R:7282571-7300804	0.429033	1.3985	1.70472	5e-05	0.000248463	Early stage	0.236512	1.03416	2.12847	5e-05	0.000123994
futsch	chrX:1409068-1454177	0.455566	2.24134	2.29863	5e-05	0.000248463	Early stage	0.0939168	0.527482	2.48967	5e-05	0.000123994
CG3823	chrX:6303974-6306745	0.482011	3.06863	2.67046	5e-05	0.000248463	Early stage	0	4.11383	inf	5e-05	0.000123994
CR44712	chrX:21630935-21631433	0.485958	6.18132	3.66901	0.0121	0.033974	Early stage	0	1.58653	inf	0.0091	0.0168656
CG43132	chrX:15689489-15691146	0.508893	18.0825	5.15109	0.0022	0.00768974	Early stage	81.1946	449.386	2.4685	5e-05	0.000123994
karr	chrX:20110109-20110575	0.50945	9.17444	4.17061	0.00055	0.00224074	Early stage	81.646	212.819	1.38217	5e-05	0.000123994
CG11841	chr3R:29051055-29052267	0.513131	1.86146	1.85903	0.001	0.00383166	Early stage	0.587996	2.24943	1.93568	0.0004	0.00090401
Lim1	chrX:8756538-8805804	0.514337	1.13748	1.14506	0.00025	0.00110072	Early stage	1.80502	28.4183	3.97673	5e-05	0.000123994
CG9737	chr3R:30241267-30243312	0.520271	2.38815	2.19856	5e-05	0.000248463	Early stage	2.35713	29.7091	3.6558	5e-05	0.000123994
miple	chr3L:267298-270336	0.547816	1.54075	1.49187	5e-05	0.000248463	Early stage	0.187217	1.07608	2.52301	0.00105	0.00225012
CG13707	chr3L:4837790-4840108	0.556052	2.03031	1.86841	0.00035	0.0014931	Early stage	0.259725	3.4104	3.71488	0.0004	0.00090401
CG6324	chrX:15476090-15481722	0.563465	62.699	6.79797	5e-05	0.000248463	Early stage	15.351	67.6273	2.13928	5e-05	0.000123994
CR44330	chr3R:8089756-8090285	0.568066	5.14518	3.17909	0.0064	0.019645	Early stage	44.5924	106.748	1.25934	5e-05	0.000123994
CG4839	chr2L:10064120-10180256	0.585976	3.51713	2.58548	5e-05	0.000248463	Early stage	0.593626	2.76632	2.22034	0.0025	0.00507274
Gbs-76A	chr3L:19281363-19292766	0.58908	2.44519	2.05341	5e-05	0.000248463	Early stage	0.834469	2.8307	1.76223	5e-05	0.000123994
RpL22-like	chr2R:23246609-23247893	0.590876	84.6468	7.16246	5e-05	0.000248463	Early stage	115.808	1003.39	3.11507	5e-05	0.000123994
CG11951	chr3R:29235321-29238704	0.618759	1.48222	1.26031	5e-05	0.000248463	Early stage	0.389391	1.21929	1.64675	0.00025	0.000580031
CG3301	chr3R:21274242-21276249	0.621938	5.56089	3.16047	5e-05	0.000248463	Early stage	38.3227	596.555	3.96039	5e-05	0.000123994
CG32483	chr3L:688522-690081	0.641533	3.34301	2.38155	5e-05	0.000248463	Early stage	0.151648	1.99745	3.71937	0.00135	0.00285049
CG14443	chrX:6600061-6653015	0.653777	3.0993	2.24507	0.00505	0.0159981	Early stage	4.89608	11.8193	1.27144	0.00035	0.000797295
CG14946	chr2L:12063456-12066775	0.665663	4.33342	2.70264	5e-05	0.000248463	Early stage	7.23131	24.7955	1.77775	5e-05	0.000123994
skpC	chrX:19816071-19816700	0.675828	80.6324	6.89856	5e-05	0.000248463	Early stage	74.5665	363.2	2.28416	5e-05	0.000123994
CG6834	chr3R:11684671-11688133	0.677264	1.63588	1.27227	5e-05	0.000248463	Early stage	0.23305	1.40021	2.58693	5e-05	0.000123994
CG31326	chr3R:14218135-14220205	0.693768	1.93427	1.47926	0.0002	0.000898621	Early stage	0.627715	1.28918	1.03827	0.02305	0.0396369
CG12484	chr2R:20424337-20478951	0.698894	3.17275	2.18259	5e-05	0.000248463	Early stage	0.18714	1.38077	2.88328	5e-05	0.000123994
Hr4	chrX:1941939-2009364	0.703703	2.16274	1.61982	5e-05	0.000248463	Early stage	0.146226	1.60007	3.45186	5e-05	0.000123994
CG44251	chr2R:12948347-12952293	0.738563	2.01226	1.44603	0.00095	0.00366056	Early stage	0.455793	2.55803	2.48858	0.0005	0.00111605
CG43088	chrX:14686037-14749376	0.748892	61.9921	6.37118	0.00015	0.000689525	Early stage	29.7689	88.2833	1.56834	0.0001	0.0002417
Spn77Bc	chr3L:20342633-20344319	0.750268	1.50806	1.00721	0.0048	0.0153065	Early stage	0.780398	4.88734	2.64677	5e-05	0.000123994
CG44098	chr3R:4750034-4777490	0.75933	2.69207	1.82592	0.00305	0.0102682	Early stage	0.954586	4.43503	2.216	0.00125	0.00265143
CG9664	chr2L:3291244-3294706	0.770078	3.08562	2.00249	5e-05	0.000248463	Early stage	8.79524	26.5883	1.596	5e-05	0.000123994
HP1D3csd	chrX:19190213-19191029	0.780217	8.41642	3.43126	5e-05	0.000248463	Early stage	0.931403	58.1741	5.96483	5e-05	0.000123994
CG4757	chr3R:11161206-11163498	0.784763	2.15236	1.45559	0.0001	0.000474708	Early stage	0.151042	2.83839	4.23205	0.00195	0.00402261
CG9458	chr3R:9818913-9819877	0.793156	4.70172	2.56751	5e-05	0.000248463	Early stage	0.446421	5.11124	3.51719	0.00125	0.00265143
CG4288	chr3R:20507391-20512468	0.799034	3.25902	2.02811	5e-05	0.000248463	Early stage	25.3584	257.386	3.34339	5e-05	0.000123994
mthl8	chr3L:22427-26308	0.804209	6.76194	3.0718	5e-05	0.000248463	Early stage	0	1.69068	inf	5e-05	0.000123994
CG4393	chr3R:23375927-23384777	0.824197	3.25847	1.98313	5e-05	0.000248463	Early stage	1.09435	3.58259	1.71092	5e-05	0.000123994
dp	chr2L:4477461-4614300	0.831863	1.78591	1.10224	5e-05	0.000248463	Early stage	8.25584	70.4471	3.09305	5e-05	0.000123994
CG15385	chr2L:2209573-2212571	0.849848	2.26959	1.41715	5e-05	0.000248463	Early stage	0.894073	3.18966	1.83494	5e-05	0.000123994
Cyp6w1	chr2R:6173683-6176195	0.864397	3.74237	2.11418	5e-05	0.000248463	Early stage	0.956639	13.5548	3.82469	5e-05	0.000123994
RpL37b	chr2R:23100056-23100478	0.867481	25.728	4.89036	0.0001	0.000474708	Early stage	315.323	2454.9	2.96076	5e-05	0.000123994
CG32506	chrX:20449330-20467065	0.87177	7.3272	3.07124	5e-05	0.000248463	Early stage	0.940437	2.31039	1.29674	5e-05	0.000123994
CG34288	chr3R:22446762-22447263	0.895758	4.96029	2.46924	0.0024	0.00830703	Early stage	0	2.9037	inf	5e-05	0.000123994
rpr	chr3L:18397534-18398435	0.905462	2.3269	1.36168	0.0012	0.00449958	Early stage	0.664286	4.93812	2.89409	5e-05	0.000123994
CG8907	chr3R:17008268-17012533	0.931291	2.87138	1.62444	5e-05	0.000248463	Early stage	0.255771	0.751506	1.55493	0.00165	0.00344128
CG33926	chr3L:9443231-9446388	0.935562	7.11963	2.9279	5e-05	0.000248463	Early stage	6.04697	66.9763	3.46937	5e-05	0.000123994
CG17350	chr2L:19380929-19383093	0.962674	2.28526	1.24724	0.0011	0.004167	Early stage	3.85685	63.2517	4.03561	5e-05	0.000123994
CG4301	chrX:16405508-16414651	0.970662	2.24081	1.20698	5e-05	0.000248463	Early stage	0.109281	2.48281	4.50586	5e-05	0.000123994
Cda5	chr2L:25401-65404	0.993993	2.17675	1.13087	5e-05	0.000248463	Early stage	0.777093	9.26229	3.57521	5e-05	0.000123994
CG43647	chr2R:7020132-7020746	0	1.39213	inf	5e-05	0.000248463	Late Stage	36.8274	0	#NAME?	5e-05	0.000123994
CG3306	chr3L:9601522-9602548	0	1.53989	inf	5e-05	0.000248463	Late Stage	370.282	0.222246	-10.7023	0.00715	0.0134836
Peritrophin-15b	chr2L:8394428-8395332	0	1.58172	inf	5e-05	0.000248463	Late Stage	32.3223	2.55529	-3.66097	0.00085	0.00184174
CG12522	chr3L:11108234-11108732	0	5.71532	inf	5e-05	0.000248463	Late Stage	1.7915	0	#NAME?	5e-05	0.000123994
PGRP-SC1a	chr2R:8709732-8710320	0	8.80116	inf	5e-05	0.000248463	Late Stage	1.21181	0	#NAME?	5e-05	0.000123994
CG43112	chr2R:11249593-11249933	0	34.0672	inf	5e-05	0.000248463	Late Stage	3.33881	0	#NAME?	0.00015	0.000356491
Jon25Biii	chr2L:4949940-4950767	0	345.672	inf	5e-05	0.000248463	Late Stage	1.36435	0.301499	-2.17799	0.02365	0.0405711
CG15082	chr2R:18830330-18833241	0.0806896	1.22371	3.92273	0.0065	0.0199201	Late Stage	5.06292	0.408817	-3.63044	5e-05	0.000123994
CR43299	chrX:15662288-15665707	0.10139	1.29934	3.67979	0.00015	0.000689525	Late Stage	23.5944	2.26183	-3.38288	5e-05	0.000123994
CG44405	chr2L:16340391-16342324	0.113465	1.08151	3.25272	0.0006	0.00242603	Late Stage	38.3526	0.1797	-7.73759	5e-05	0.000123994
CG1143	chr3L:2645367-2647192	0.113883	1.92644	4.08032	0.00075	0.00296256	Late Stage	6.18968	1.40162	-2.14277	5e-05	0.000123994
CG13577	chr2R:24267376-24269179	0.115544	15.5346	7.0709	0.0002	0.000898621	Late Stage	175.377	70.399	-1.31683	5e-05	0.000123994
CG3222	chr3L:9598987-9600341	0.117282	2.03838	4.11937	0.00155	0.00564018	Late Stage	554.825	0.194854	-11.4754	0.00065	0.00143132
esg	chr2L:15333865-15336138	0.121151	1.81483	3.90496	0.0002	0.000898621	Late Stage	2.95631	0.835248	-1.82352	5e-05	0.000123994
CG15721	chrX:12970475-12974615	0.130554	6.52617	5.64352	5e-05	0.000248463	Late Stage	1.39046	0.0911319	-3.93146	5e-05	0.000123994
CG13423	chr2R:20536577-20538264	0.13802	3.29343	4.57664	0.00065	0.00260512	Late Stage	46.8615	22.2246	-1.07624	5e-05	0.000123994
CG11052	chr3R:8008248-8009297	0.154653	1.94239	3.65072	0.00545	0.0170878	Late Stage	128.745	2.02564	-5.99	5e-05	0.000123994
CG14591	chr2R:6036556-6040647	0.180462	1.0045	2.4767	0.00125	0.00465972	Late Stage	14.9541	0.512766	-4.86609	5e-05	0.000123994
TyrR	chr3R:17750128-17763188	0.205201	1.15372	2.49118	5e-05	0.000248463	Late Stage	1.69161	0.0348273	-5.60203	0.005	0.00967666
Tbh	chrX:7995696-8027394	0.209683	1.66334	2.9878	5e-05	0.000248463	Late Stage	2.16672	0.209586	-3.3699	5e-05	0.000123994
CG8560	chr3L:7402331-7404181	0.213701	55.1185	8.0108	5e-05	0.000248463	Late Stage	141.089	0.598777	-7.88037	5e-05	0.000123994
CG8086	chr2L:8244159-8257502	0.215506	1.57247	2.86723	5e-05	0.000248463	Late Stage	160.842	1.91767	-6.39014	5e-05	0.000123994
Nep4	chr3R:20652566-20659904	0.230114	2.97549	3.69271	5e-05	0.000248463	Late Stage	53.0494	3.88334	-3.77197	5e-05	0.000123994
Ucp4C	chr2L:5968565-5969761	0.233399	1.96275	3.072	0.00145	0.0053187	Late Stage	267.196	0.331485	-9.65474	0.0001	0.0002417
CG34434	chrX:5614553-5616370	0.243164	11.9695	5.62128	5e-05	0.000248463	Late Stage	257.11	40.1572	-2.67865	5e-05	0.000123994
CG42700	chr2R:12279770-12302240	0.253749	1.0125	1.99645	0.00235	0.00815373	Late Stage	2.53057	0.0436732	-5.85657	0.001	0.00214852
CG43085	chr3L:17645485-17646737	0.264111	1.03026	1.96379	0.00665	0.0203074	Late Stage	4.08391	1.74268	-1.22865	0.00145	0.00304774
CG32783	chrX:3945042-3948460	0.272942	1.27026	2.21846	5e-05	0.000248463	Late Stage	8.46949	2.24906	-1.91295	5e-05	0.000123994
CG18568	chr2R:13971324-13972834	0.277564	1.88057	2.76028	5e-05	0.000248463	Late Stage	515.988	1.00034	-9.0107	5e-05	0.000123994
CG1732	chr4:629690-635350	0.280788	2.65244	3.23977	5e-05	0.000248463	Late Stage	1.9643	0.511832	-1.94027	0.0001	0.0002417
Dscam4	chr3L:8231813-8282397	0.282441	11.9554	5.40357	5e-05	0.000248463	Late Stage	0.529582	0.0485236	-3.4481	5e-05	0.000123994
Ddc	chr2L:19114400-19120306	0.285863	1.59302	2.47837	0.0052	0.0164082	Late Stage	16.3678	5.2398	-1.64328	0.0109	0.0199423
Ir7c	chrX:7874393-7876847	0.296623	6.11729	4.36619	5e-05	0.000248463	Late Stage	10.0324	0.0766904	-7.03141	0.0164	0.0290706
CG15890	chrX:14757530-14765787	0.2992	1.24386	2.05565	5e-05	0.000248463	Late Stage	3.84782	0.672684	-2.51604	5e-05	0.000123994
Cyp28d2	chr2L:5207266-5209345	0.316429	1.04598	1.7249	0.00165	0.00595819	Late Stage	4.81907	0.186275	-4.69325	0.00025	0.000580031
CG7227	chr2L:7994387-7998151	0.347354	1.49807	2.10863	5e-05	0.000248463	Late Stage	1.10934	0.440677	-1.33191	0.003	0.00601599
Skeletor	chr3R:10686942-10696270	0.350889	1.51277	2.10811	0.00015	0.000689525	Late Stage	0.790926	0.103755	-2.93036	0.0079	0.014793
CG45002	chrX:16969068-17066732	0.354645	3.59639	3.3421	5e-05	0.000248463	Late Stage	0.685421	0.038786	-4.14338	0.00015	0.000356491
CG34398	chr2L:8898785-8933594	0.355134	1.21419	1.77356	5e-05	0.000248463	Late Stage	1.43734	0.315787	-2.18638	5e-05	0.000123994
CG13003	chrX:16844806-16876544	0.368471	1.58549	2.1053	5e-05	0.000248463	Late Stage	0.533499	0.0571027	-3.22385	0.0001	0.0002417
CG15056	chrX:18415414-18416911	0.383005	5.46632	3.83514	5e-05	0.000248463	Late Stage	71.8231	32.2423	-1.15549	5e-05	0.000123994
CG15446	chrX:21093843-21116914	0.388563	7.68464	4.30576	0.0002	0.000898621	Late Stage	101.627	10.8708	-3.22476	5e-05	0.000123994
CG18869	chr3L:4059769-4061923	0.390739	1.02234	1.3876	0.00215	0.0075346	Late Stage	335.66	6.72279	-5.64179	5e-05	0.000123994
Hsp60B	chr2L:728361-730564	0.40403	1.04682	1.37348	0.0003	0.00129904	Late Stage	1063.82	0.622342	-10.7393	5e-05	0.000123994
CG31817	chr2L:16330559-16337885	0.405868	1.58689	1.96712	5e-05	0.000248463	Late Stage	40.9913	0.386824	-6.7275	5e-05	0.000123994
CG8299	chr2R:15940609-15941483	0.411921	16.8781	5.35664	5e-05	0.000248463	Late Stage	2.56482	0.253353	-3.33963	0.0222	0.0383074
CG16732	chr3R:23534899-23536710	0.414574	1.21781	1.55459	0.00105	0.00399881	Late Stage	3.05043	0.499659	-2.61	5e-05	0.000123994
CG4221	chr3R:15920897-15933734	0.420607	2.0639	2.29483	5e-05	0.000248463	Late Stage	4.55725	0.0659058	-6.11162	0.00215	0.00440387
CG18131	chr2L:1497242-1500608	0.423888	2.08894	2.30102	5e-05	0.000248463	Late Stage	312.361	53.6089	-2.54267	5e-05	0.000123994
topi	chr3R:9775120-9777943	0.454509	1.4666	1.69009	5e-05	0.000248463	Late Stage	58.9722	1.49281	-5.30393	5e-05	0.000123994
ppk13	chr2L:21086789-21088751	0.48147	7.04472	3.87102	5e-05	0.000248463	Late Stage	2.4417	0.585564	-2.05999	0.0004	0.00090401
CG42402	chr3R:4077938-4104326	0.483036	1.05836	1.13162	0.0001	0.000474708	Late Stage	1.22582	0.0844001	-3.86036	5e-05	0.000123994
CG12698	chrX:16006146-16008721	0.483747	2.06993	2.09726	5e-05	0.000248463	Late Stage	82.2168	0.146215	-9.1352	0.0005	0.00111605
Syn2	chr2R:16552257-16558486	0.487639	2.43244	2.31852	5e-05	0.000248463	Late Stage	8.77993	0.275198	-4.99566	5e-05	0.000123994
CG15412	chr2L:3373566-3375711	0.487904	1.50835	1.6283	0.0001	0.000474708	Late Stage	1.45578	0.627807	-1.21339	0.0055	0.0105729
CG10483	chr3L:5917904-5921316	0.496539	1.08013	1.12123	0.00295	0.00997958	Late Stage	9.11379	0.835159	-3.44793	5e-05	0.000123994
CR45174	chr3L:23690625-23691668	0.50345	4.55032	3.17605	5e-05	0.000248463	Late Stage	7.73004	0.476909	-4.01869	5e-05	0.000123994
CG33460	chr2R:15694091-15695232	0.521987	1.42251	1.44635	0.016	0.043198	Late Stage	9.46361	3.52222	-1.42591	5e-05	0.000123994
Hr46	chr2R:10203994-10237348	0.525188	1.21129	1.20564	5e-05	0.000248463	Late Stage	2.47815	0.11934	-4.37611	5e-05	0.000123994
CG15172	chr2L:19022416-19023646	0.529087	2.14752	2.02109	0.0038	0.0124593	Late Stage	816.056	147.994	-2.46313	5e-05	0.000123994
CR42767	chrX:9557538-9558466	0.532014	2.73837	2.36378	5e-05	0.000248463	Late Stage	1226.61	0.977727	-10.293	5e-05	0.000123994
tinc	chr3R:17811540-17872507	0.538656	3.19281	2.56739	5e-05	0.000248463	Late Stage	5.88305	0.590224	-3.31723	5e-05	0.000123994
CG10947	chr2L:20385292-20414800	0.555196	1.44414	1.37914	5e-05	0.000248463	Late Stage	171.795	0.92693	-7.53401	5e-05	0.000123994
Cyp4d1	chrX:2159144-2162180	0.556741	6.5792	3.56283	5e-05	0.000248463	Late Stage	1.02057	0.160472	-2.66899	0.00985	0.0181629
CG14183	chr3L:20024686-20029020	0.560334	1.69762	1.59915	0.0012	0.00449958	Late Stage	180.886	0.745115	-7.9234	5e-05	0.000123994
CG12395	chrX:16061901-16062898	0.561552	2.2962	2.03176	0.0005	0.00205904	Late Stage	152.799	0.200125	-9.57652	0.01895	0.0331547
CG5945	chr2L:13239988-13241773	0.568286	12.0287	4.40372	5e-05	0.000248463	Late Stage	19.2625	0.354573	-5.76357	0.00065	0.00143132
CG9451	chr3L:19498196-19500798	0.608331	2.80821	2.20672	5e-05	0.000248463	Late Stage	24.8468	0.128481	-7.59536	0.00515	0.00994804
CG3868	chr3L:14400768-14402725	0.62231	40.4279	6.02157	5e-05	0.000248463	Late Stage	2.89343	0.14126	-4.35635	0.01705	0.0300862
Ace	chr3R:13222950-13259517	0.624179	1.88806	1.59687	5e-05	0.000248463	Late Stage	0.753923	0.286224	-1.39727	0.00045	0.00101056
sage	chr3R:9262653-9264142	0.634038	2.92521	2.2059	5e-05	0.000248463	Late Stage	37.9006	18.95	-1.00003	5e-05	0.000123994
tipE	chr3L:4173883-4193788	0.644604	3.99701	2.63244	5e-05	0.000248463	Late Stage	2.42398	0.345609	-2.81017	0.0019	0.00392473
CG8093	chr2R:15214059-15215686	0.645639	25.2132	5.28731	5e-05	0.000248463	Late Stage	2.5994	0.101788	-4.67455	0.0173	0.0304939
CG8564	chr3L:7385647-7387914	0.646296	1.92765	1.57658	5e-05	0.000248463	Late Stage	1603.5	0.191125	-13.0344	0.0002	0.000468691
CG10089	chr3L:13465551-13474787	0.65256	1.36118	1.06067	0.0012	0.00449958	Late Stage	338.372	2.52841	-7.06423	5e-05	0.000123994
CG31619	chr2L:21684105-21729051	0.652641	2.88216	2.14279	5e-05	0.000248463	Late Stage	2.30791	0.223729	-3.36676	5e-05	0.000123994
CG9555	chr2L:8991734-8993632	0.677043	2.27116	1.74611	0.001	0.00383166	Late Stage	1.33623	0.392535	-1.76728	0.0157	0.0279381
CG34334	chrX:22824316-22885541	0.697938	5.89766	3.07897	0.00145	0.0053187	Late Stage	12.301	5.06218	-1.28095	5e-05	0.000123994
tw	chrX:784745-790089	0.707158	1.70564	1.27021	0.0015	0.00547934	Late Stage	1.39111	0.464461	-1.58261	0.0013	0.00275014
CG10440	chr2R:21560245-21576035	0.719423	7.05468	3.29367	5e-05	0.000248463	Late Stage	43.0335	0.0937714	-8.8421	0.00155	0.00324556
Tsp	chr2L:6686790-6709086	0.734928	1.53302	1.0607	0.0004	0.00168445	Late Stage	59.0698	4.9736	-3.57006	5e-05	0.000123994
CG31202	chr3R:29927254-29930386	0.736566	2.55577	1.79487	5e-05	0.000248463	Late Stage	1.58523	0.330207	-2.26325	0.00105	0.00225012
CG14628	chrX:1145643-1146132	0.749909	2.86108	1.93177	0.01515	0.041245	Late Stage	190.088	6.7969	-4.80564	5e-05	0.000123994
CG10097	chr3R:12386248-12402902	0.752421	6.40534	3.08966	0.0016	0.00579823	Late Stage	1.98604	0.527607	-1.91236	0.0293	0.0494302
CG5687	chr3L:1933632-1939103	0.779262	7.70826	3.30622	5e-05	0.000248463	Late Stage	11.0306	0.345251	-4.99773	5e-05	0.000123994
l(3)72Dr	chr3L:16237722-16239462	0.788479	2.30891	1.55007	0.00115	0.00433365	Late Stage	22.8351	0.453835	-5.65294	5e-05	0.000123994
CG13422	chr2R:20526310-20526825	0.806078	4.64953	2.52809	0.00115	0.00433365	Late Stage	9.25751	4.04888	-1.1931	0.0062	0.0118117
CG4676	chr2R:13235979-13237055	0.808436	3.50902	2.11786	5e-05	0.000248463	Late Stage	45.5586	2.59777	-4.13238	5e-05	0.000123994
CG17636	chrX:124369-126714	0.814964	7.26807	3.15676	5e-05	0.000248463	Late Stage	2.31641	0.0972212	-4.57447	0.00085	0.00184174
CG8563	chr3L:7390741-7396013	0.82194	5.17319	2.65395	5e-05	0.000248463	Late Stage	0.617039	0.139452	-2.14559	0.0197	0.0343521
CG8526	chr3R:9801279-9803461	0.832713	2.27402	1.44935	5e-05	0.000248463	Late Stage	793.672	3.62054	-7.7762	5e-05	0.000123994
conv	chr2R:14270728-14275495	0.878706	3.5074	1.99695	5e-05	0.000248463	Late Stage	6.49796	1.61909	-2.0048	5e-05	0.000123994
CG12782	chr2R:23264268-23265543	0.923688	5.34204	2.53191	5e-05	0.000248463	Late Stage	127.228	50.4492	-1.33451	5e-05	0.000123994
CG6867	chrX:17924306-18063245	0.927235	2.97883	1.68374	5e-05	0.000248463	Late Stage	2.94798	0.185145	-3.993	5e-05	0.000123994
CG30401	chr2R:21985625-21986938	0.933527	4.93134	2.40122	5e-05	0.000248463	Late Stage	21.0314	10.1474	-1.05144	5e-05	0.000123994
Oatp33Ea	chr2L:12441400-12445924	0.946816	3.02586	1.67619	5e-05	0.000248463	Late Stage	1.40893	0.202734	-2.79694	5e-05	0.000123994
Idgf5	chr2R:18393665-18395282	0.94833	2.60162	1.45595	0.0002	0.000898621	Late Stage	1.29822	0.263617	-2.30002	0.0052	0.010036
CR42875	chr3R:7128086-7129067	0.961029	3.20003	1.73543	0.00045	0.00187059	Late Stage	18.5565	6.76789	-1.45515	5e-05	0.000123994
CG6785	chr2L:12041053-12045200	0.962249	2.02916	1.0764	5e-05	0.000248463	Late Stage	6.28536	2.12364	-1.56546	5e-05	0.000123994
CG6024	chr3L:11732143-11766182	0.966027	2.96276	1.61681	5e-05	0.000248463	Late Stage	2.29097	0.506164	-2.17828	0.0021	0.00430915
AQP	chr2R:13212404-13214496	0.974854	2.23458	1.19675	0.0027	0.00922924	Late Stage	16.4572	1.23023	-3.74172	5e-05	0.000123994
CG12992	chrX:17579860-17599314	0.977266	3.84741	1.97706	0.00115	0.00433365	Late Stage	373.366	15.328	-4.60634	5e-05	0.000123994
shd	chr3L:14614457-14622205	0.987243	5.92816	2.58611	5e-05	0.000248463	Late Stage	14.1495	0.54557	-4.69685	5e-05	0.000123994
Su(Ste):CR42415	chrY:1032219-1032946	0	1.25659	inf	5e-05	0.000248463	Testis Present	0.388718	7.84335	4.33467	0.13085	0.183827
PPO1	chr2R:17873938-17926695	0.235464	20.1961	6.42243	5e-05	0.000248463	Testis Present	0.306379	7.28504	4.57155	0.10605	0.15644
CG17127	chr2L:10770867-10771370	0.985675	48.4317	5.6187	5e-05	0.000248463	Testis Present	0.825627	2.97064	1.84721	0.031	0.0520635
Drsl4	chr3L:3315619-3315942	0	7.16237	inf	5e-05	0.000248463	Testis Present	0.664308	2.80083	2.07593	0.31435	0.368769
CG32679	chrX:10366401-10367472	0	3.16424	inf	5e-05	0.000248463	Testis Present	0.0794845	2.69385	5.08285	0.13225	0.185275
CR45681	chr3L:12486667-12491196	0.997007	3.83398	1.94317	0.0004	0.00168445	Testis Present	0.289304	2.20757	2.9318	0.21795	0.277314
Cbp53E	chr2R:16973926-16998594	0.314266	1.91191	2.60496	5e-05	0.000248463	Testis Present	0.493117	2.09472	2.08676	0.21125	0.270888
CG34057	chr3L:897379-898772	0.316135	1.30048	2.04043	0.0022	0.00768974	Testis Present	0.185149	1.64452	3.15091	0.2394	0.294642
CR45453	chr2L:10870866-10871133	0	6.88198	inf	5e-05	0.000248463	Testis Present	0	1.47957	inf	1	1
CG13676	chr3L:8137807-8151813	0.936428	2.72157	1.5392	0.0004	0.00168445	Testis Present	0.812801	1.33453	0.715352	0.09485	0.142191
CG43861	chr2L:19968683-20017282	0.795568	2.06031	1.37281	5e-05	0.000248463	Testis Present	0.121429	1.21061	3.31754	0.1172	0.169381
rho	chr3L:1342492-1475257	0.936247	3.29746	1.81639	0.01585	0.0428396	Testis Present	0.0617063	1.18346	4.26145	0.04175	0.0683184
CG13196	chr2R:11679491-11688557	0.576073	1.94189	1.75314	0.00075	0.00296256	Testis Present	0.0730814	1.14204	3.96596	0.23075	0.287196
hiw	chrX:15010136-15063429	0.954027	4.39986	2.20536	5e-05	0.000248463	Testis Present	1.13595	0.913173	-0.314941	0.27625	0.329178
Cpr67B	chr3L:9404796-9406174	0.407083	3.53338	3.11765	5e-05	0.000248463	Testis Present	1.05419	0.711443	-0.567318	0.23995	0.295068
Obp56a	chr2R:19697722-19698508	0.675225	2.79756	2.05073	0.00485	0.0154513	Testis Present	3.1636	0.53872	-2.55396	0.0473	0.0763436
CG9459	chr3R:9817427-9818395	0.35471	3.99275	3.49267	0.0009	0.00348732	Testis Present	1.45848	0.474164	-1.62101	0.049	0.0787409
Obp56d	chr2R:19702923-19703915	0.237389	22.3122	6.55444	0.0066	0.0201823	Testis Present	8.84376	0.283806	-4.96168	0.05755	0.0910985
CG9314	chr2L:8687225-8709611	0.890773	4.94352	2.47241	0.0079	0.0235931	Testis Present	1343.5	0.214643	-12.6118	0.1534	0.209482
CG34244	chr3L:14235052-14235941	0.299338	1.86175	2.63681	0.01485	0.0405533	Testis Present	1.60019	0.143989	-3.47421	0.09145	0.137755
CG13227	chr2R:11235251-11235755	0.750527	2.44568	1.70426	0.0173	0.0462059	Testis Present	1.46822	0.138791	-3.40308	0.177	0.235483
CG14456	chr3L:22687221-22688288	0.163796	5.58748	5.09222	0.00595	0.0184417	Testis Present	124.011	0.114722	-10.0781	0.1016	0.150858
CG15927	chrX:12454728-12455683	0.163364	2.13697	3.7094	0.0064	0.019645	Testis Present	2.38907	0.102383	-4.5444	0.15415	0.210335
CG7298	chr3L:20202069-20203687	0.310446	1.683	2.43862	0.0009	0.00348732	Testis Present	3.23542	0.101809	-4.99001	0.04715	0.0761645
CR30267	chr2R:22740998-22798289	0.527064	1.63062	1.62938	0.01085	0.0309802	Testis Present	7.37538	0.0765307	-6.59053	0.17785	0.236453
CG14187	chr3L:20112264-20112847	0	4.60208	inf	5e-05	0.000248463	Testis Present	2.70651	0.0725781	-5.22076	0.222	0.280859
CG31148	chr3R:23700620-23702605	0.382471	5.97132	3.96463	5e-05	0.000248463	Testis Present	2.52007	0.0487346	-5.69237	0.11035	0.160933
CG4781	chr2R:24639687-24642239	0.725666	2.11307	1.54196	5e-05	0.000248463	Testis Present	1.07361	0.0476449	-4.49401	0.1126	0.163758
Cyp309a2	chr2L:2564885-2573037	0.399285	1.24773	1.64381	0.0006	0.00242603	Testis Present	61.6565	0.0474155	-10.3447	0.09645	0.144255
CG18173	chr3L:1735852-1738106	0.360699	4.00794	3.47399	5e-05	0.000248463	Testis Present	53.3184	0.0377666	-10.4633	0.09455	0.141806
CG12061	chrX:23036065-23047678	0.812343	2.40912	1.56834	0.00045	0.00187059	Testis Present	174.024	0.0324356	-12.3894	0.22355	0.282315
Cyp316a1	chr3L:7491863-7493484	0.117257	2.02174	4.10784	0.00155	0.00564018	Testis Present	4.60887	0.0293961	-7.29264	0.21195	0.271583
Syt4	chr3R:7266064-7270809	0.0986394	2.16309	4.45479	5e-05	0.000248463	Testis Present	1.55128	0.0272189	-5.83271	0.06015	0.0947759
CG17571	chr2L:20255987-20257192	0.420353	51.856	6.94677	5e-05	0.000248463	Testis Present	7.86546	0.0264151	-8.21802	0.2127	0.272351
CG3332	chr2L:3275799-3280534	0.102672	1.00317	3.28844	0.00035	0.0014931	Testis Present	1.36439	0.0231918	-5.8785	0.0425	0.069401
mthl11	chr3R:10401031-10402966	0.523264	3.3002	2.65694	5e-05	0.000248463	Testis Present	1.68536	0.0183355	-6.52228	0.2496	0.302152
CG9452	chr3L:19501009-19503870	0.363676	1.00272	1.4632	0.0038	0.0124593	Testis Present	3.87721	0.0164417	-7.88151	0.1785	0.237186
CG11149	chr2L:5718120-5720899	0.68337	2.16515	1.66373	5e-05	0.000248463	Testis Present	2.51537	0.0117403	-7.74315	0.07185	0.111215
CG10345	chr3R:16594413-16604861	0.240592	1.59505	2.72895	5e-05	0.000248463	Testis Present	15.9388	0.00968901	-10.6839	0.2405	0.295513
Sytalpha	chr2L:17591314-17604387	0.337926	3.40043	3.33094	5e-05	0.000248463	Testis Present	1.29899	0	#NAME?	0.03175	0.053218
CG43646	chr2R:7018759-7019390	0	1.16157	inf	5e-05	0.000248463	Testis Present	1.01486	4.87524	2.26419	0.1615	0.218295
CR44103	chr3R:5368480-5368806	0	1.19395	inf	0.00325	0.0108695	Testis Present	5.91273	2.20086	-1.42575	0.25335	0.305325
IM18	chr2R:23600913-23601773	0	4.20528	inf	5e-05	0.000248463	Testis Present	372.622	1.15289	-8.33632	0.20315	0.26331
hoe2	chr2L:4933046-4936450	0.104768	1.74874	4.06104	0.0002	0.000898621	Testis Present	30.1148	26.5896	-0.179613	0.1929	0.252493
Amy-d	chr2R:17124763-17126369	0.188866	26.1211	7.11171	5e-05	0.000248463	Testis Present	6.59701	9.42942	0.515357	0.0051	0.00985593
CG31636	chr2L:6656458-6658152	0.229537	1.93612	3.07637	0.0006	0.00242603	Testis Present	1.83617	1.15031	-0.674673	0.0602	0.0948382
CG31157	chr3R:13047730-13049294	0.284032	1.30389	2.1987	0.00425	0.0137626	Testis Present	1.43224	1.30526	-0.133944	0.76165	0.794213
aly	chr3L:3024128-3026521	0.312717	1.33615	2.09516	5e-05	0.000248463	Testis Present	18.8108	14.1566	-0.410091	0.0072	0.013573
CG42299	chrX:15574946-15575683	0.363441	1.40165	1.94734	0.01485	0.0405533	Testis Present	33.8757	19.2603	-0.814618	5e-05	0.000123994
CG11319	chr2L:6568399-6601068	0.374256	1.65183	2.14197	5e-05	0.000248463	Testis Present	2.08219	3.45767	0.731699	5e-05	0.000123994
CG9813	chr3R:13372629-13379775	0.417951	4.82321	3.52859	5e-05	0.000248463	Testis Present	5.29828	3.51754	-0.590958	0.0013	0.00275014
Nha1	chr2L:6860904-6870389	0.463494	2.9965	2.69266	5e-05	0.000248463	Testis Present	3.42717	3.34432	-0.0353043	0.8583	0.878585
CCHa1-R	chr2R:17646847-17665068	0.464088	2.87231	2.62974	5e-05	0.000248463	Testis Present	1.38322	1.26493	-0.128972	0.6633	0.706048
CG14346	chr2L:1367995-1369050	0.494476	2.89799	2.55108	0.00035	0.0014931	Testis Present	210.946	116.297	-0.859064	5e-05	0.000123994
CG2065	chr2R:7663785-7665269	0.499042	1.58521	1.66744	0.00135	0.00499641	Testis Present	21.8021	36.1366	0.728995	5e-05	0.000123994
hog	chrX:14686037-14749376	0.510321	31.9904	5.97009	0.0095	0.0276491	Testis Present	103.433	119.867	0.212738	0.3268	0.381639
CG12224	chr3R:11980703-11982622	0.534273	2.289	2.09907	5e-05	0.000248463	Testis Present	1.73396	3.067	0.822761	0.0108	0.0197713
nub	chr2L:12587624-12646356	0.535986	1.24263	1.21313	5e-05	0.000248463	Testis Present	1.2391	1.11238	-0.155635	0.6847	0.725683
kkv	chr3R:5378092-5392866	0.579359	2.49331	2.10553	5e-05	0.000248463	Testis Present	1.72472	1.05897	-0.703697	0.12885	0.181519
PGRP-SC2	chr2R:8716949-8717695	0.588432	38.6894	6.03892	5e-05	0.000248463	Testis Present	2.35714	1.15854	-1.02472	0.04295	0.0700456
CG13091	chr2L:8519689-8521809	0.592442	2.43678	2.04023	5e-05	0.000248463	Testis Present	1.79927	1.61828	-0.15295	0.62015	0.66651
CG9170	chrX:15977966-15982944	0.615511	1.99372	1.6956	5e-05	0.000248463	Testis Present	2.43787	2.27699	-0.0984904	0.58605	0.634695
CG8335	chr2R:6200852-6201956	0.628901	18.5624	4.88341	5e-05	0.000248463	Testis Present	141.094	140.835	-0.00265007	0.98465	0.98648
CG31100	chr3R:8995228-9003650	0.634561	2.08912	1.71907	5e-05	0.000248463	Testis Present	14.2922	8.06871	-0.824821	5e-05	0.000123994
Peritrophin-15a	chr2L:8395664-8396096	0.754651	8.83934	3.55006	0.00435	0.0140404	Testis Present	1.94048	2.4502	0.336487	0.77825	0.808989
CG16898	chr2R:20003619-20005003	0.783771	5.61212	2.84004	5e-05	0.000248463	Testis Present	82.9889	104.534	0.332979	0.016	0.0284257
CG18605	chr2R:18977513-18979279	0.79545	2.63908	1.73019	5e-05	0.000248463	Testis Present	47.2716	65.5317	0.471219	0.001	0.00214852
CG13511	chr2R:22657900-22661389	0.836691	3.72136	2.15306	0.0007	0.00278638	Testis Present	8.35107	4.25659	-0.972264	0.1255	0.177948
Spn43Aa	chr2R:7147691-7149677	0.8457	6.25872	2.88765	5e-05	0.000248463	Testis Present	7.31728	6.46106	-0.179537	0.3698	0.42533
GABA-B-R3	chr2L:749944-762399	0.868665	3.52104	2.01913	5e-05	0.000248463	Testis Present	5.24836	3.3635	-0.641904	0.0001	0.0002417
CG9850	chr2R:23752753-23798395	0.882312	6.69341	2.92338	5e-05	0.000248463	Testis Present	6.03222	10.1454	0.750061	0.1536	0.2097
PKD	chr3R:18303278-18314407	0.963183	2.96281	1.62108	5e-05	0.000248463	Testis Present	7.82995	6.7782	-0.2081	0.2716	0.324322
CG15864	chr3R:8248437-8250324	0.965613	2.76076	1.51555	5e-05	0.000248463	Testis Present	2.75406	3.66136	0.410822	0.0965	0.144323
CG17264	chr2L:3018507-3023141	0.967857	2.65699	1.45692	0.0019	0.00675229	Testis Present	2.04842	2.53866	0.30956	0.45955	0.514151
CG12971	chr3L:21355099-21356495	0.332831	1.23653	1.89343	0.0131	0.0364236	Not in testis	0.842422	0.997398	0.243627	0.62905	0.67465
Syt7	chr4:278684-306481	0.881785	2.57692	1.54715	5e-05	0.000248463	Not in testis	0.978338	0.978902	0.000832118	0.99805	0.998202
dpr18	chrX:16063737-16070304	0.966388	3.81012	1.97916	5e-05	0.000248463	Not in testis	0.687464	0.938635	0.449281	0.17385	0.232147
CG13313	chr3L:8958856-8960921	0.212607	2.64746	3.63835	0.0005	0.00205904	Not in testis	0.99612	0.795941	-0.323659	0.5205	0.572867
Rab3-GEF	chrX:15089681-15116542	0.345328	10.2274	4.88833	5e-05	0.000248463	Not in testis	0.160036	0.781008	2.28694	0.0847	0.128803
Cad96Cb	chr3R:25224155-25232321	0.388467	1.43022	1.88038	5e-05	0.000248463	Not in testis	0.605202	0.770339	0.348077	0.27785	0.330839
CG4927	chr2R:16572081-16574154	0.354657	1.49754	2.0781	0.00125	0.00465972	Not in testis	0.784378	0.696873	-0.170655	0.7135	0.751565
stan	chr2R:10673344-10721138	0.16653	1.09245	2.71372	5e-05	0.000248463	Not in testis	0.966452	0.68428	-0.498111	0.0076	0.0142745
Fcp3C	chrX:3173375-3174474	0.825506	9.76432	3.56417	5e-05	0.000248463	Not in testis	0.655992	0.678357	0.0483662	0.9503	0.95743
CR43417	chr2R:16816588-16819240	0.323606	3.33188	3.36402	5e-05	0.000248463	Not in testis	0.894528	0.669359	-0.418346	0.4765	0.530633
Or2a	chrX:2246230-2247567	0.769157	7.56673	3.29832	5e-05	0.000248463	Not in testis	0.284241	0.646459	1.18545	0.0998	0.148598
CG42633	chr3R:10780964-10782267	0.408037	2.04054	2.32218	0.0006	0.00242603	Not in testis	0.207699	0.630726	1.60252	0.0485	0.0780208
CR43146	chr3L:13282392-13283410	0.934555	2.6958	1.52836	0.00115	0.00433365	Not in testis	0	0.59103	inf	5e-05	0.000123994
CG33509	chr2L:21084604-21086506	0.180298	1.96477	3.4459	0.0011	0.004167	Not in testis	0.776699	0.584133	-0.411059	0.40855	0.464099
CG18031	chrX:2189187-2205373	0.89558	6.13003	2.775	0.00105	0.00399881	Not in testis	0.18818	0.568004	1.59379	0.241	0.295921
psh	chrX:18484486-18486921	0.948458	2.29033	1.2719	0.0005	0.00205904	Not in testis	0.108549	0.566755	2.38437	0.05085	0.0814204
CG13248	chr3L:20407102-20410566	0.782107	1.94687	1.31572	5e-05	0.000248463	Not in testis	0.827017	0.516094	-0.680285	0.08265	0.126068
Tsp42Ek	chr2R:7040135-7044710	0.929613	4.58992	2.30377	0.0001	0.000474708	Not in testis	0.311932	0.500402	0.681857	0.63375	0.679015
Peritrophin-A	chrX:20244646-20248203	0.661705	2.43638	1.88048	5e-05	0.000248463	Not in testis	0.45125	0.498591	0.143932	0.8119	0.838418
iotaTry	chr2R:11356719-11357537	0.956964	13.388	3.80633	5e-05	0.000248463	Not in testis	0.286847	0.479293	0.740628	0.4749	0.529063
CG8129	chr3R:9365397-9394546	0.769677	2.63325	1.77452	0.00495	0.0157318	Not in testis	0.0901194	0.475746	2.40028	0.17635	0.234904
Eaat2	chr2L:737211-744395	0.387463	1.50907	1.96153	5e-05	0.000248463	Not in testis	0.184664	0.458189	1.31104	1	1
CR45618	chrX:11716062-11716720	0.638583	2.62526	2.03951	0.00775	0.0232123	Not in testis	0	0.456293	inf	0.00375	0.00739578
CG18744	chr3R:7797077-7798771	0.255343	1.03339	2.01688	0.005	0.0158539	Not in testis	0.0435897	0.432605	3.31099	1	1
Cp15	chr3L:8728480-8729066	0.589393	2.67632	2.18295	0.0139	0.0383318	Not in testis	0.238005	0.421221	0.823582	1	1
olf413	chr3L:22136089-22247702	0.426374	1.02993	1.27235	0.0005	0.00205904	Not in testis	0.322145	0.420086	0.382975	1	1
CG18278	chr2R:13407010-13409887	0	1.70415	inf	5e-05	0.000248463	Not in testis	0.0928463	0.419749	2.17661	1	1
CR42874	chr2L:1989449-1990894	0.403146	2.00181	2.31193	0.00055	0.00224074	Not in testis	0.200684	0.399739	0.994135	1	1
CG11320	chr2L:6617133-6621700	0.438483	1.85715	2.0825	0.0003	0.00129904	Not in testis	0.627	0.393064	-0.673703	0.26505	0.317471
CG13428	chr2R:20539511-20540448	0	2.05354	inf	5e-05	0.000248463	Not in testis	0.499471	0.36112	-0.467923	1	1
CG8997	chr2L:13835563-13898712	0.885246	154.097	7.44355	0.00015	0.000689525	Not in testis	0.314333	0.339551	0.111332	1	1
sca	chr2R:12780540-12802010	0.261352	2.18486	3.06348	5e-05	0.000248463	Not in testis	0.0589416	0.338728	2.52277	1	1
CR42646	chr2R:5363252-5367357	0.88359	6.28627	2.83075	5e-05	0.000248463	Not in testis	0.248783	0.317575	0.352207	1	1
CG13794	chr2L:7719846-7722823	0.51152	1.48349	1.53614	0.0008	0.00313936	Not in testis	0.306625	0.316232	0.0445104	1	1
Cht6	chrX:10016844-10050803	0.213885	2.30389	3.42916	5e-05	0.000248463	Not in testis	0.538686	0.311708	-0.789247	0.00315	0.00629599
trpl	chr2R:9753696-9765518	0.202726	1.0132	2.32131	5e-05	0.000248463	Not in testis	0.236932	0.30596	0.368872	1	1
Gsc	chr2L:583543-594685	0.229703	1.00612	2.13096	0.0005	0.00205904	Not in testis	0.540673	0.305847	-0.821944	1	1
CG1090	chr3R:4359882-4366855	0.738398	2.66192	1.84999	5e-05	0.000248463	Not in testis	0.296228	0.294518	-0.00835006	1	1
CR45454	chr2L:10872013-10872384	0	3.0936	inf	5e-05	0.000248463	Not in testis	0.609888	0.293647	-1.05446	1	1
CG13318	chr3R:8771245-8772691	0.253484	1.81782	2.84224	0.00085	0.0033131	Not in testis	0.628466	0.289544	-1.11805	0.11205	0.16307
Cyp4p2	chr2R:9227784-9247249	0.675384	11.7945	4.12627	5e-05	0.000248463	Not in testis	0.0672366	0.273902	2.02634	1	1
CG6421	chr2R:16872249-16872906	0	1.10436	inf	5e-05	0.000248463	Not in testis	0.150707	0.265791	0.818543	1	1
CG6415	chr2L:10701939-10709453	0.844518	2.09697	1.31211	0.0019	0.00675229	Not in testis	0.347527	0.264665	-0.392955	1	1
CG11236	chr2L:6803010-6805792	0.800973	2.65924	1.73119	5e-05	0.000248463	Not in testis	0.644062	0.257845	-1.3207	0.3458	0.400898
CG9616	chr3R:14244803-14245471	0	1.43002	inf	5e-05	0.000248463	Not in testis	0.533615	0.251136	-1.08733	0.3898	0.445553
Obp19d	chrX:20419612-20420979	0.352111	3.3106	3.23299	0.0018	0.00643679	Not in testis	0	0.243908	inf	1	1
CG5895	chr3L:16035484-16037227	0.61638	2.318	1.91098	5e-05	0.000248463	Not in testis	0.0428293	0.242959	2.50404	1	1
CG17855	chr2L:9540522-9542480	0.600096	1.97916	1.72163	5e-05	0.000248463	Not in testis	0.253871	0.236525	-0.102101	1	1
CG14509	chr3R:29165642-29194994	0.594553	1.61654	1.44303	5e-05	0.000248463	Not in testis	0.275271	0.233678	-0.236332	1	1
l(3)mbn	chr3L:6123933-6128807	0.0634884	3.20547	5.6579	0.00395	0.0128925	Not in testis	0.470453	0.230153	-1.03146	0.04055	0.0665613
CG17760	chr2R:12625807-12628619	0.205782	1.84798	3.16676	0.00065	0.00260512	Not in testis	0.106254	0.230081	1.11463	1	1
Gr21a	chr2L:780481-782885	0.557582	1.18993	1.09361	0.0027	0.00922924	Not in testis	0.32524	0.214867	-0.598061	1	1
CG4587	chr2L:15644182-15683275	0.276648	12.5248	5.5006	5e-05	0.000248463	Not in testis	0.24421	0.213788	-0.191943	1	1
CG14205	chrX:19592608-19595548	0.159952	1.43813	3.16848	0.00025	0.00110072	Not in testis	0.0681189	0.196042	1.52504	1	1
Nox	chr2R:16307268-16320732	0.35068	8.45937	4.59232	5e-05	0.000248463	Not in testis	0.068911	0.188125	1.44889	1	1
CG31809	chr2L:16853619-16858714	0.42784	7.12939	4.05864	5e-05	0.000248463	Not in testis	0.120469	0.184814	0.617413	1	1
CG14257	chr3R:27075869-27082818	0.405501	1.70361	2.07082	0.0002	0.000898621	Not in testis	0.0781997	0.176968	1.17826	1	1
CG3588	chrX:2739088-3134532	0	3.84414	inf	0.00885	0.0260043	Not in testis	0.285651	0.173116	-0.722513	1	1
Ir68a	chr3L:11232971-11236218	0.189223	1.09908	2.53813	0.0003	0.00129904	Not in testis	0.389444	0.159677	-1.28626	1	1
dysc	chr3L:13867413-13903236	0.287822	1.7283	2.58611	5e-05	0.000248463	Not in testis	0.265583	0.156006	-0.76756	1	1
CG43120	chr3L:14381912-14383299	0.465916	3.03702	2.70452	0.0001	0.000474708	Not in testis	0.425471	0.153917	-1.46691	1	1
Phae2	chr2L:12111109-12112256	0.201123	1.55657	2.95222	0.00315	0.0105672	Not in testis	0.069193	0.153664	1.15108	1	1
CR44366	chr2R:13578035-13579626	0.575886	1.84275	1.678	0.0006	0.00242603	Not in testis	0.0726515	0.14675	1.0143	1	1
CG45075	chr2L:6082602-6096498	0.305491	1.60194	2.39062	0.0073	0.0220247	Not in testis	0.241367	0.142418	-0.7611	1	1
CG12268	chr3R:23943627-23948424	0.860441	1.98981	1.20949	0.0002	0.000898621	Not in testis	0.0324451	0.140718	2.11674	1	1
CG17321	chr2L:18845183-18855110	0.224904	1.41237	2.65074	5e-05	0.000248463	Not in testis	0.244987	0.13735	-0.834849	1	1
CG8834	chr2R:12419810-12422535	0.232266	3.87065	4.05873	5e-05	0.000248463	Not in testis	0.264208	0.135054	-0.968142	1	1
CG14762	chr2R:8009118-8013755	0.250424	1.43969	2.52331	5e-05	0.000248463	Not in testis	0.0295744	0.121358	2.03684	1	1
CG17633	chr2L:9765356-9770996	0.23289	107.498	8.85044	5e-05	0.000248463	Not in testis	0.120873	0.115135	-0.0701619	1	1
CG1461	chrX:14261222-14266250	0.0933641	1.02165	3.45188	0.0033	0.0110192	Not in testis	0.141019	0.10249	-0.4604	1	1
CG12057	chrX:9191656-9192548	0	39.1226	inf	5e-05	0.000248463	Not in testis	0.105541	0.0866024	-0.285324	1	1
Btd	chrX:6217267-6219327	0.648329	2.41095	1.8948	5e-05	0.000248463	Not in testis	0.0411727	0.0837031	1.02359	1	1
Jon65Ai	chr3L:6053492-6054443	0	57.3138	inf	5e-05	0.000248463	Not in testis	0.0788051	0.0826199	0.0681997	1	1
CG42704	chrX:7412667-7413296	0.934908	191.201	7.67605	5e-05	0.000248463	Not in testis	0.478233	0.0819992	-2.54403	1	1
CG42260	chr2R:22740998-22798289	0.559998	3.00381	2.4233	5e-05	0.000248463	Not in testis	0.0473142	0.0801999	0.761327	1	1
CG32447	chr3L:21690611-21706365	0.277313	1.30772	2.23746	5e-05	0.000248463	Not in testis	0	0.0800678	inf	1	1
esn	chr2R:7086315-7129808	0.0917705	1.20095	3.71001	5e-05	0.000248463	Not in testis	0.440384	0.0787801	-2.48286	1	1
CG42319	chr2R:13260100-13266336	0.216008	2.12145	3.29589	0.001	0.00383166	Not in testis	0.0410165	0.0770141	0.908916	1	1
CG14528	chr3R:28870605-28887709	0.624691	1.79374	1.52176	0.0072	0.0217641	Not in testis	0	0.0756463	inf	1	1
CG42367	chr2L:9930579-9931131	0	1.11422	inf	5e-05	0.000248463	Not in testis	0	0.0746736	inf	1	1
Jon65Aii	chr3L:6052320-6053215	0	18.6605	inf	5e-05	0.000248463	Not in testis	0.153578	0.074503	-1.0436	1	1
CG9903	chrX:16539152-16540852	0.128548	1.0575	3.04028	0.0111	0.0315812	Not in testis	0	0.0726919	inf	1	1
CG18417	chr3L:7400069-7401671	0.210817	1.18053	2.48537	0.0024	0.00830703	Not in testis	0.523861	0.0722997	-2.85712	0.10395	0.153681
CG18745	chr3R:7783842-7786119	0.543375	1.20262	1.14616	0.0071	0.0215054	Not in testis	0.404352	0.0712145	-2.50537	1	1
Dll	chr2R:24814821-24835667	0.0803599	1.96403	4.6112	5e-05	0.000248463	Not in testis	0.238438	0.0688623	-1.79182	1	1
CG42397	chr3L:11973084-11973790	0.538049	19.6373	5.18972	5e-05	0.000248463	Not in testis	0	0.0643412	inf	1	1
CG3739	chr3R:19368994-19403153	0.91549	20.4063	4.47832	0.00125	0.00465972	Not in testis	0.136517	0.0640884	-1.09094	1	1
Jon99Ci	chr3R:29925225-29926189	0.195693	31.2325	7.31831	0.0022	0.00768974	Not in testis	0.0640759	0.0621753	-0.0434394	1	1
CG15044	chrX:18491184-18492006	0.998938	5.14844	2.36567	5e-05	0.000248463	Not in testis	0	0.0618806	inf	1	1
CG7968	chr2L:13835563-13898712	0.910885	14.2637	3.96893	0.0121	0.033974	Not in testis	0	0.0614899	inf	1	1
CR45625	chrX:12912559-12913009	0	10.6417	inf	5e-05	0.000248463	Not in testis	0	0.0595099	inf	1	1
TotX	chr3R:20901955-20908263	0.267745	3.25244	3.60259	0.01405	0.0386787	Not in testis	0.245111	0.0550425	-2.15482	1	1
dpr8	chrX:14322225-14462351	0.127977	1.66718	3.70345	5e-05	0.000248463	Not in testis	0.149961	0.0539077	-1.47602	1	1
CG31821	chr2L:15900934-15902410	0.658043	2.70994	2.042	5e-05	0.000248463	Not in testis	0.107632	0.0505135	-1.09136	1	1
CG10477	chr3L:6033198-6034611	0.22972	19.2039	6.38538	5e-05	0.000248463	Not in testis	0	0.0482566	inf	1	1
toy	chr4:989724-1007922	0.578058	9.25237	4.00054	5e-05	0.000248463	Not in testis	0.876168	0.0460335	-4.25045	0.00175	0.00363453
Ugt86Dj	chr3R:11173440-11175408	0.289324	1.32597	2.19629	0.00015	0.000689525	Not in testis	0.0489334	0.0413098	-0.244336	1	1
Mco1	chr2L:9416587-9426342	0.732473	1.82742	1.31896	5e-05	0.000248463	Not in testis	0.0459947	0.0377001	-0.286899	1	1
CG33966	chr3L:1234129-1235420	0.964495	2.0592	1.09424	0.00505	0.0159981	Not in testis	0	0.0367566	inf	1	1
CR45615	chrX:12455770-12456258	0	2.19538	inf	5e-05	0.000248463	Not in testis	0	0.0352796	inf	1	1
Ance-3	chr2L:13914724-13956188	0.190268	1.13693	2.57904	0.00015	0.000689525	Not in testis	0.448597	0.0329669	-3.76633	1	1
CheA75a	chr3L:18252087-18252846	0	1.27292	inf	5e-05	0.000248463	Not in testis	0.279868	0.03127	-3.16189	1	1
MsR1	chr3L:2322692-2345799	0.532309	6.73551	3.66145	5e-05	0.000248463	Not in testis	0.162279	0.0301717	-2.42721	1	1
Jon66Ci	chr3L:8391539-8392377	0	2.79417	inf	5e-05	0.000248463	Not in testis	0	0.0300551	inf	1	1
CG15533	chr3R:30428819-30431362	0.497193	5.95944	3.5833	5e-05	0.000248463	Not in testis	0.064136	0.0295625	-1.11737	1	1
CR45185	chrX:10016844-10050803	0.341041	7.79375	4.5143	5e-05	0.000248463	Not in testis	0	0.0242964	inf	1	1
DopEcR	chr3L:4367648-4380387	0.114494	1.2284	3.42344	5e-05	0.000248463	Not in testis	0.291185	0.0218009	-3.73948	1	1
CG15818	chr2L:7410908-7412229	0.563972	4.47791	2.98913	5e-05	0.000248463	Not in testis	0.149337	0.0208403	-2.84113	1	1
PGRP-SC1b	chr2R:8713445-8715094	0	5.73387	inf	5e-05	0.000248463	Not in testis	0.987947	0.0201344	-5.6167	0.19705	0.256888
Npc1b	chrX:20934868-20939503	0.453881	2.33497	2.36302	5e-05	0.000248463	Not in testis	0.0582537	0.0197099	-1.56343	1	1
Ugt86Dh	chr3R:11175528-11177910	0.342781	2.02015	2.5591	5e-05	0.000248463	Not in testis	0	0.0195919	inf	1	1
CR45631	chr3R:16428303-16428976	0.509118	3.24311	2.6713	0.0032	0.0107188	Not in testis	0.284857	0.0193363	-3.88085	1	1
CG4734	chr2R:13297201-13298467	0.252166	15.7608	5.96583	0.00025	0.00110072	Not in testis	0	0.0185511	inf	1	1
CR45219	chrX:10016844-10050803	0.494781	10.6868	4.43289	5e-05	0.000248463	Not in testis	0.057634	0.0185348	-1.63669	1	1
sff	chr3L:15900155-15924861	0.926218	2.36818	1.35435	5e-05	0.000248463	Not in testis	0.169201	0.0174473	-3.27766	1	1
CG5999	chr3R:12741957-12743680	0.601775	2.38271	1.98531	5e-05	0.000248463	Not in testis	0	0.0174092	inf	1	1
CG32379	chr3L:7396354-7398208	0	1.5864	inf	5e-05	0.000248463	Not in testis	0	0.0173201	inf	1	1
CG2772	chr2L:3445991-3447589	0.173931	6.67254	5.26165	0.00055	0.00224074	Not in testis	0.61497	0.0163659	-5.23175	0.21015	0.269923
CG5361	chr3R:10073820-10075373	0.825589	2.1375	1.37243	0.0004	0.00168445	Not in testis	0.142909	0.015018	-3.25033	1	1
CG9411	chrX:14472407-14480086	0.115145	5.51017	5.58057	5e-05	0.000248463	Not in testis	0.133556	0.0136723	-3.28811	1	1
CR44288	chr3R:27538232-27539159	0.172919	1.69042	3.28921	0.0148	0.0404447	Not in testis	0	0.0117287	inf	1	1
CG31205	chr3R:20731630-20732707	0.34828	1.54861	2.15265	0.004	0.0130386	Not in testis	0.203217	0.0113621	-4.16071	1	1
Ser6	chrX:20962604-20963505	0.441911	3.54077	3.00223	0.0004	0.00168445	Not in testis	0.812328	0.0103897	-6.28883	0.15175	0.207602
CG33965	chr3L:1232881-1234015	0.215044	2.88267	3.7447	0.0009	0.00348732	Not in testis	0	0.00994128	inf	1	1
lambdaTry	chr2R:11336839-11337791	0.98275	14.4105	3.87416	5e-05	0.000248463	Not in testis	0.126576	0.00953342	-3.73087	1	1
kek2	chr2L:11581936-11626883	0.239865	1.36561	2.50925	5e-05	0.000248463	Not in testis	0.304354	0.00862316	-5.14139	1	1
Mal-A7	chr2R:8468645-8471663	0.228306	1.42169	2.63857	5e-05	0.000248463	Not in testis	0	0.00750039	inf	1	1
CG13840	chr3R:22814482-22816178	0.464589	1.5742	1.76059	0.00045	0.00187059	Not in testis	0.0369798	0.00720187	-2.36029	1	1
CG15358	chr2L:1882200-1884059	0.138499	3.27901	4.56531	0.0022	0.00768974	Not in testis	0.103847	0.00624812	-4.0549	1	1
Osi20	chr3R:6340094-6341424	0.184638	1.7919	3.27872	0.0022	0.00768974	Not in testis	0.411758	0.00591172	-6.12208	1	1
CG42335	chr3R:21758763-21769301	0.679801	2.01245	1.56577	5e-05	0.000248463	Not in testis	0.0192282	0.00468381	-2.03747	1	1
CG5724	chr3R:12739641-12741417	0.314576	1.74492	2.47168	5e-05	0.000248463	Not in testis	0.037096	0.00442715	-3.06681	1	1
CG14309	chr3R:18381579-18385072	0.0492841	11.029	7.80596	0.0006	0.00242603	Not in testis	0.10593	0.00348706	-4.92495	1	1
hkb	chr3R:4345014-4346646	0.106599	1.06998	3.32733	0.0035	0.011593	Not in testis	0.674344	0.00336849	-7.64524	0.15755	0.213779
CG9465	chr2L:8769158-8772344	0	3.75319	inf	5e-05	0.000248463	Not in testis	0.206476	0.00234539	-6.46	1	1
CG9466	chr2L:8772945-8776263	0.686597	49.18	6.16246	5e-05	0.000248463	Not in testis	0.24174	0.00222541	-6.76324	1	1
CG9463	chr2L:8765272-8768710	0.221005	16.617	6.23244	5e-05	0.000248463	Not in testis	0.591268	0	#NAME?	5e-05	0.000123994
Cp16	chr3L:8731943-8732599	0	2.02608	inf	5e-05	0.000248463	Not in testis	0.247027	0	#NAME?	1	1
CG31463	chr3R:8292334-8293609	0.205612	4.10949	4.32096	0.00015	0.000689525	Not in testis	0.134233	0	#NAME?	1	1
CG14500	chr2R:18184381-18192851	0.289609	1.94735	2.74933	0.0136	0.0376205	Not in testis	0.102158	0	#NAME?	1	1
Mal-A8	chr2R:8471953-8532294	0.307848	2.15415	2.80683	0.00885	0.0260043	Not in testis	0.0825017	0	#NAME?	1	1
CG17239	chr2L:2251509-2252341	0.993513	3.33177	1.74568	0.0004	0.00168445	Not in testis	0.0824929	0	#NAME?	1	1
CG15534	chr3R:30432063-30435139	0.798054	6.31884	2.9851	5e-05	0.000248463	Not in testis	0.067788	0	#NAME?	1	1
CG32751	chrX:6196579-6198654	0	1.36216	inf	5e-05	0.000248463	Not in testis	0	0	0	1	1
Diedel3	chrX:19050441-19053160	0	1.61451	inf	5e-05	0.000248463	Not in testis	0	0	0	1	1
CG11162	chrX:13676893-13677882	0	2.61344	inf	5e-05	0.000248463	Not in testis	0	0	0	1	1
CG43090	chrX:6199215-6199891	0	47.0541	inf	5e-05	0.000248463	Not in testis	0	0	0	1	1
CG12607	chr3L:4446572-4448072	0.240264	1.18976	2.30797	0.01505	0.041016	Not in testis	0	0	0	1	1
CG13332	chr2R:13513131-13534251	0.34281	4.2927	3.64641	0.0181	0.0480157	Not in testis	0	0	0	1	1
AstC	chr2L:11076164-11081399	0.344738	3.18619	3.20826	0.0002	0.000898621	Not in testis	0	0	0	1	1
CG10943	chr3L:12861716-12862920	0.461096	3.89587	3.0788	5e-05	0.000248463	Not in testis	0	0	0	1	1
CG42705	chrX:7413868-7414662	0.940237	55.3414	5.87919	5e-05	0.000248463	Not in testis	0	0	0	1	1
