# Supplementary material for: The H3K9 methyltransferase SETDB1 maintains female identity in Drosophila germ cells
Source: Nat Commun. 2018 Oct 8;9:4155. doi: 10.1038/s41467-018-06697-x (PMC6175928; doi:10.1038/s41467-018-06697-x)
Supplement: Supplementary file 11 — Supplementary Data 8 [file 41467_2018_6697_MOESM11_ESM.xlsx]

## Sheet: Sheet1
Table S8: wde GLKD ectopically expressed genes and their expression in wild type and bgcn mutant testis
wde GLKD uniquely expressed	locus	WT ovary FPKM	wde GLKD FPKM	log2(fold_change)	p_value	q_value	Testis Enrichment	WT testis FPKM	bgcn(-) FPKM	log2(fold_change)	p_value	q_value
Phf7-RC	chrX:20160354-20165830	1.50196	16.3792	3.44695	5e-05	0.000335759	Early stage	29.7871	194.937	2.71025	5e-05	0.000164112
Phf7 common	chrX:20160354-20165830	15.6294	10.4785	-0.576831	0.115	0.261375	Testis Present	0.319611	8.48381	4.73032	0.34285	0.413338
Su(Ste):CR42425	chrY:1033830-1035493	0	1.02142	inf	5e-05	0.000248463	Early Stage	0.686451	13.587	4.30692	5e-05	0.000123994
Su(Ste):CR42430	chrY:916437-917820	0	1.08345	inf	5e-05	0.000248463	Early Stage	1.56964	14.0226	3.15926	5e-05	0.000123994
CG5866	chr3R:17415738-17416505	0	1.69947	inf	5e-05	0.000248463	Early Stage	0.174791	2.00067	3.51678	0.0227	0.0390797
betaNACtes6	chrX:14316129-14317150	0	1.78195	inf	5e-05	0.000248463	Early Stage	10.8934	22.2541	1.03062	5e-05	0.000123994
CG42521	chr3L:10623065-10623576	0	10.4758	inf	5e-05	0.000248463	Early Stage	4.85194	706.715	7.18642	5e-05	0.000123994
CG42821	chr3R:17413076-17413639	0	44.6153	inf	5e-05	0.000248463	Early Stage	0	2.90666	inf	5e-05	0.000123994
CG11034	chr2L:5805394-5809063	0.0307906	2.45588	6.31761	0.0173	0.0462059	Early Stage	1.58742	73.8122	5.5391	5e-05	0.000123994
CG3280	chr3L:9603600-9613909	0.0962188	2.1542	4.48469	5e-05	0.000248463	Early Stage	0.17105	0.987127	2.52882	5e-05	0.000123994
CG10175	chr3R:23522263-23530986	0.123829	2.58819	4.38552	5e-05	0.000248463	Early Stage	0.678213	9.93831	3.87319	5e-05	0.000123994
PPO2	chr2R:9042260-9044709	0.161901	7.06685	5.44788	5e-05	0.000248463	Early Stage	0.776895	6.91213	3.15334	5e-05	0.000123994
CG15599	chrX:15684946-15688857	0.164411	14.3188	6.44446	5e-05	0.000248463	Early Stage	25.5505	149.99	2.55344	5e-05	0.000123994
sNPF-R	chr3L:20058510-20089007	0.172219	2.22305	3.69022	5e-05	0.000248463	Early Stage	0.232559	2.75573	3.56677	5e-05	0.000123994
CG13936	chr3L:1850914-1855591	0.206027	26.6053	7.01273	5e-05	0.000248463	Early Stage	1.06599	2.63061	1.3032	0.00085	0.00184174
CG3251	chr2L:4688964-4690702	0.213121	1.42795	2.7442	0.0004	0.00168445	Early Stage	17.2561	173.043	3.32596	5e-05	0.000123994
CR44560	chr3L:14245992-14247011	0.216138	1.82418	3.07722	0.0111	0.0315812	Early Stage	7.47126	79.3756	3.40927	5e-05	0.000123994
CG14357	chr3R:14111150-14112166	0.258372	34.1592	7.04668	0.0001	0.000474708	Early Stage	4.32184	54.1458	3.64713	5e-05	0.000123994
CG10764	chr2R:17453398-17455729	0.303615	1.62468	2.41984	5e-05	0.000248463	Early Stage	0.860024	2.14752	1.32023	0.0008	0.00174155
CG42300	chrX:15555252-15556045	0.305539	1.51474	2.30965	0.0103	0.0296559	Early Stage	31.9579	75.2217	1.23498	5e-05	0.000123994
v	chrX:10923971-10925631	0.311441	1.6251	2.3835	0.0004	0.00168445	Early Stage	0.595002	1.47198	1.30679	0.00605	0.0115458
skpE	chrX:19823367-19824080	0.34594	7.83383	4.50112	0.0002	0.000898621	Early Stage	26.7175	236.84	3.14806	5e-05	0.000123994
CG30151	chr2R:20528502-20529464	0.354373	1.02727	1.53548	0.0174	0.0464508	Early Stage	0.471708	1.2875	1.44861	0.01285	0.0232049
Cyp6a17	chr2R:14873952-14875739	0.3648	4.01688	3.4609	5e-05	0.000248463	Early Stage	1.67835	6.27412	1.90237	5e-05	0.000123994
CG12477	chr3L:18721892-18723272	0.379948	21.1924	5.8016	5e-05	0.000248463	Early Stage	44.7554	202.397	2.17705	5e-05	0.000123994
CG16789	chr3R:9566194-9570214	0.403734	1.2327	1.61034	0.0098	0.028415	Early Stage	0.456852	1.57152	1.78236	5e-05	0.000123994
CG42822	chr3R:17413900-17414607	0.412778	78.1921	7.56551	0.0004	0.00168445	Early Stage	0.350005	123.531	8.46328	0.0035	0.00693834
CG34002	chr3L:17858473-17860482	0.427025	2.18692	2.35651	0.00015	0.000689525	Early Stage	2.84272	9.01977	1.66582	5e-05	0.000123994
CR44712	chrX:21630935-21631433	0.485958	5.21723	3.42438	0.0136	0.0376205	Early Stage	0	1.58653	inf	0.0091	0.0168656
CG43132	chrX:15689489-15691146	0.508893	41.3078	6.34291	0.0022	0.00768974	Early Stage	81.1946	449.386	2.4685	5e-05	0.000123994
CG13707	chr3L:4837790-4840108	0.556052	1.26944	1.19089	0.01535	0.0416846	Early Stage	0.259725	3.4104	3.71488	0.0004	0.00090401
CG6324	chrX:15476090-15481722	0.563465	15.1691	4.75066	5e-05	0.000248463	Early Stage	15.351	67.6273	2.13928	5e-05	0.000123994
CG4839	chr2L:10064120-10180256	0.585976	4.57352	2.96439	5e-05	0.000248463	Early Stage	0.593626	2.76632	2.22034	0.0025	0.00507274
RpL22-like	chr2R:23246609-23247893	0.590876	20.6474	5.12696	5e-05	0.000248463	Early Stage	115.808	1003.39	3.11507	5e-05	0.000123994
CG11951	chr3R:29235321-29238704	0.618759	3.01409	2.28428	5e-05	0.000248463	Early Stage	0.389391	1.21929	1.64675	0.00025	0.000580031
CG3301	chr3R:21274242-21276249	0.621938	10.8318	4.12235	5e-05	0.000248463	Early Stage	38.3227	596.555	3.96039	5e-05	0.000123994
CG14946	chr2L:12063456-12066775	0.665663	5.77141	3.11606	5e-05	0.000248463	Early Stage	7.23131	24.7955	1.77775	5e-05	0.000123994
skpC	chrX:19816071-19816700	0.675828	26.6822	5.30308	5e-05	0.000248463	Early Stage	74.5665	363.2	2.28416	5e-05	0.000123994
CG44251	chr2R:12948347-12952293	0.738563	2.49425	1.75581	0.0001	0.000474708	Early Stage	0.455793	2.55803	2.48858	0.0005	0.00111605
CG43088	chrX:14686037-14749376	0.748892	20.4683	4.77249	0.00045	0.00187059	Early Stage	29.7689	88.2833	1.56834	0.0001	0.0002417
CR45177	chr3L:27091704-27092199	0.753579	3.95198	2.39074	0.006	0.0185727	Early Stage	0.728983	8.97469	3.6219	0.0227	0.0390797
CG1942	chr2R:7712577-7714182	0.756262	4.19561	2.47192	5e-05	0.000248463	Early Stage	0.162345	3.95054	4.60491	0.00315	0.00629599
HP1D3csd	chrX:19190213-19191029	0.780217	1.72035	1.14075	0.0155	0.0420273	Early Stage	0.931403	58.1741	5.96483	5e-05	0.000123994
CG4393	chr3R:23375927-23384777	0.824197	9.01037	3.45052	5e-05	0.000248463	Early Stage	1.09435	3.58259	1.71092	5e-05	0.000123994
CG15385	chr2L:2209573-2212571	0.849848	2.33858	1.46036	5e-05	0.000248463	Early Stage	0.894073	3.18966	1.83494	5e-05	0.000123994
Cyp6w1	chr2R:6173683-6176195	0.864397	4.14842	2.26279	5e-05	0.000248463	Early Stage	0.956639	13.5548	3.82469	5e-05	0.000123994
RpL37b	chr2R:23100056-23100478	0.867481	5.54453	2.67616	0.0021	0.0073744	Early Stage	315.323	2454.9	2.96076	5e-05	0.000123994
CG34288	chr3R:22446762-22447263	0.895758	7.33819	3.03424	0.00075	0.00296256	Early Stage	0	2.9037	inf	5e-05	0.000123994
rpr	chr3L:18397534-18398435	0.905462	4.10591	2.18098	5e-05	0.000248463	Early Stage	0.664286	4.93812	2.89409	5e-05	0.000123994
CG12522	chr3L:11108234-11108732	0	1.26904	inf	5e-05	0.000248463	Late stage	1.7915	0	#NAME?	5e-05	0.000123994
CG3306	chr3L:9601522-9602548	0	1.73343	inf	5e-05	0.000248463	Late stage	370.282	0.222246	-10.7023	0.00715	0.0134836
Peritrophin-15b	chr2L:8394428-8395332	0	3.16642	inf	5e-05	0.000248463	Late stage	32.3223	2.55529	-3.66097	0.00085	0.00184174
CG43112	chr2R:11249593-11249933	0	38.4678	inf	5e-05	0.000248463	Late stage	3.33881	0	#NAME?	0.00015	0.000356491
nAChRalpha1	chr3R:24393895-24457157	0.0206383	1.41076	6.095	0.00015	0.000689525	Late stage	0.762741	0.0316953	-4.58885	5e-05	0.000123994
CG13577	chr2R:24267376-24269179	0.115544	3.41928	4.88718	0.0002	0.000898621	Late stage	175.377	70.399	-1.31683	5e-05	0.000123994
CG3222	chr3L:9598987-9600341	0.117282	1.8138	3.95097	0.00155	0.00564018	Late stage	554.825	0.194854	-11.4754	0.00065	0.00143132
CG15721	chrX:12970475-12974615	0.130554	29.2046	7.8054	5e-05	0.000248463	Late stage	1.39046	0.0911319	-3.93146	5e-05	0.000123994
CG8086	chr2L:8244159-8257502	0.215506	1.04199	2.27354	5e-05	0.000248463	Late stage	160.842	1.91767	-6.39014	5e-05	0.000123994
Rbp4	chr3R:13654555-13656394	0.233399	1.37839	2.56211	0.0011	0.004167	Late stage	95.8202	3.43141	-4.80346	5e-05	0.000123994
CG12655	chrX:19958392-19959403	0.242716	6.78216	4.8044	0.01055	0.0302588	Late stage	11.9602	5.59841	-1.09515	0.001	0.00214852
CG34434	chrX:5614553-5616370	0.243164	3.19707	3.71675	5e-05	0.000248463	Late stage	257.11	40.1572	-2.67865	5e-05	0.000123994
CG18519	chr3R:15537712-15542414	0.25914	1.30669	2.33411	5e-05	0.000248463	Late stage	2.39504	0.202544	-3.56374	5e-05	0.000123994
CG18568	chr2R:13971324-13972834	0.277564	1.17858	2.08615	0.00135	0.00499641	Late stage	515.988	1.00034	-9.0107	5e-05	0.000123994
Dscam4	chr3L:8231813-8282397	0.282441	3.78219	3.7432	5e-05	0.000248463	Late stage	0.529582	0.0485236	-3.4481	5e-05	0.000123994
Ir7c	chrX:7874393-7876847	0.296623	8.73448	4.88002	5e-05	0.000248463	Late stage	10.0324	0.0766904	-7.03141	0.0164	0.0290706
CG15890	chrX:14757530-14765787	0.2992	1.62686	2.44291	5e-05	0.000248463	Late stage	3.84782	0.672684	-2.51604	5e-05	0.000123994
CG34398	chr2L:8898785-8933594	0.355134	1.36488	1.94233	5e-05	0.000248463	Late stage	1.43734	0.315787	-2.18638	5e-05	0.000123994
CG13003	chrX:16844806-16876544	0.368471	8.69857	4.56115	5e-05	0.000248463	Late stage	0.533499	0.0571027	-3.22385	0.0001	0.0002417
CG13138	chr2L:10299976-10302018	0.372786	2.27601	2.61009	5e-05	0.000248463	Late stage	0.607105	0.225711	-1.42747	0.02185	0.0377621
CG11619	chr3L:18985904-18988323	0.381277	1.69503	2.1524	5e-05	0.000248463	Late stage	0.633014	0.248857	-1.34692	0.01155	0.0210197
CG4221	chr3R:15920897-15933734	0.420607	1.07588	1.35497	0.00055	0.00224074	Late stage	4.55725	0.0659058	-6.11162	0.00215	0.00440387
CG13733	chr3L:17477794-17478926	0.42134	1.39999	1.73236	0.00215	0.0075346	Late stage	466.417	2.80113	-7.37947	5e-05	0.000123994
Cp18	chr3L:8726790-8727613	0.459389	665.454	10.5004	0.00055	0.00224074	Late stage	3.91642	1.14859	-1.76966	0.0079	0.014793
ppk13	chr2L:21086789-21088751	0.48147	3.87921	3.01024	5e-05	0.000248463	Late stage	2.4417	0.585564	-2.05999	0.0004	0.00090401
CG12698	chrX:16006146-16008721	0.483747	1.53247	1.66353	5e-05	0.000248463	Late stage	82.2168	0.146215	-9.1352	0.0005	0.00111605
CG15412	chr2L:3373566-3375711	0.487904	1.50218	1.62239	0.0001	0.000474708	Late stage	1.45578	0.627807	-1.21339	0.0055	0.0105729
CG10483	chr3L:5917904-5921316	0.496539	1.49336	1.58859	5e-05	0.000248463	Late stage	9.11379	0.835159	-3.44793	5e-05	0.000123994
Hr46	chr2R:10203994-10237348	0.525188	1.14626	1.12603	5e-05	0.000248463	Late stage	2.47815	0.11934	-4.37611	5e-05	0.000123994
CG15172	chr2L:19022416-19023646	0.529087	3.33063	2.65422	0.00075	0.00296256	Late stage	816.056	147.994	-2.46313	5e-05	0.000123994
tinc	chr3R:17811540-17872507	0.538656	1.27198	1.23964	5e-05	0.000248463	Late stage	5.88305	0.590224	-3.31723	5e-05	0.000123994
CG43290	chr3R:7348848-7349552	0.541937	2.14722	1.98628	0.0081	0.0240928	Late stage	208.664	2.08792	-6.64298	5e-05	0.000123994
CR45220	chr3R:2744303-2744800	0.545827	2.87877	2.39894	0.00825	0.0244891	Late stage	26.1371	0.664468	-5.29776	0.01065	0.0195214
CG12395	chrX:16061901-16062898	0.561552	1.4152	1.33351	0.01175	0.0331299	Late stage	152.799	0.200125	-9.57652	0.01895	0.0331547
CG5945	chr2L:13239988-13241773	0.568286	1.71001	1.58932	0.00345	0.0114482	Late stage	19.2625	0.354573	-5.76357	0.00065	0.00143132
Ace	chr3R:13222950-13259517	0.624179	3.85604	2.62709	5e-05	0.000248463	Late stage	0.753923	0.286224	-1.39727	0.00045	0.00101056
CG41056	chr3R:2554123-2744070	0.633186	1.30653	1.04504	0.00515	0.0162734	Late stage	8.50677	0.343888	-4.6286	5e-05	0.000123994
sage	chr3R:9262653-9264142	0.634038	2.33329	1.87973	5e-05	0.000248463	Late stage	37.9006	18.95	-1.00003	5e-05	0.000123994
CG10440	chr2R:21560245-21576035	0.719423	7.90788	3.45838	5e-05	0.000248463	Late stage	43.0335	0.0937714	-8.8421	0.00155	0.00324556
CG31202	chr3R:29927254-29930386	0.736566	6.46198	3.13309	5e-05	0.000248463	Late stage	1.58523	0.330207	-2.26325	0.00105	0.00225012
CG5687	chr3L:1933632-1939103	0.779262	9.86813	3.6626	5e-05	0.000248463	Late stage	11.0306	0.345251	-4.99773	5e-05	0.000123994
l(3)72Dr	chr3L:16237722-16239462	0.788479	2.87316	1.86549	0.00015	0.000689525	Late stage	22.8351	0.453835	-5.65294	5e-05	0.000123994
CG4676	chr2R:13235979-13237055	0.808436	3.98324	2.30074	5e-05	0.000248463	Late stage	45.5586	2.59777	-4.13238	5e-05	0.000123994
CG8563	chr3L:7390741-7396013	0.82194	3.30377	2.00701	5e-05	0.000248463	Late stage	0.617039	0.139452	-2.14559	0.0197	0.0343521
conv	chr2R:14270728-14275495	0.878706	1.95012	1.15011	5e-05	0.000248463	Late stage	6.49796	1.61909	-2.0048	5e-05	0.000123994
CG12782	chr2R:23264268-23265543	0.923688	5.96555	2.69118	5e-05	0.000248463	Late stage	127.228	50.4492	-1.33451	5e-05	0.000123994
CG30401	chr2R:21985625-21986938	0.933527	4.68493	2.32726	5e-05	0.000248463	Late stage	21.0314	10.1474	-1.05144	5e-05	0.000123994
Oatp33Ea	chr2L:12441400-12445924	0.946816	2.45817	1.37643	5e-05	0.000248463	Late stage	1.40893	0.202734	-2.79694	5e-05	0.000123994
AQP	chr2R:13212404-13214496	0.974854	2.25666	1.21093	0.00255	0.00877057	Late stage	16.4572	1.23023	-3.74172	5e-05	0.000123994
CG12992	chrX:17579860-17599314	0.977266	13.8103	3.82085	5e-05	0.000248463	Late stage	373.366	15.328	-4.60634	5e-05	0.000123994
shd	chr3L:14614457-14622205	0.987243	3.6286	1.87794	5e-05	0.000248463	Late stage	14.1495	0.54557	-4.69685	5e-05	0.000123994
LysX	chr3L:1194738-1195302	0.421961	5.4887	3.70128	0.00325	0.0108695	Testis Present	0.132088	11.6829	6.46675	0.13225	0.185275
Su(Ste):CR42415	chrY:1032219-1032946	0	2.15904	inf	5e-05	0.000248463	Testis Present	0.388718	7.84335	4.33467	0.13085	0.183827
PPO1	chr2R:17873938-17926695	0.235464	13.8702	5.88034	5e-05	0.000248463	Testis Present	0.306379	7.28504	4.57155	0.10605	0.15644
CG33093	chr3R:22530693-22531922	0.414998	1.62266	1.96718	0.00415	0.0134745	Testis Present	0.0684569	4.31679	5.97862	0.13225	0.185275
CG17127	chr2L:10770867-10771370	0.985675	9.36396	3.24793	0.0002	0.000898621	Testis Present	0.825627	2.97064	1.84721	0.031	0.0520635
CR45681	chr3L:12486667-12491196	0.997007	3.07844	1.62652	0.0021	0.0073744	Testis Present	0.289304	2.20757	2.9318	0.21795	0.277314
Cbp53E	chr2R:16973926-16998594	0.314266	1.73923	2.46839	0.00015	0.000689525	Testis Present	0.493117	2.09472	2.08676	0.21125	0.270888
CR45453	chr2L:10870866-10871133	0	34.3826	inf	5e-05	0.000248463	Testis Present	0	1.47957	inf	1	1
CG34256	chr3L:18988735-18989815	0.74112	1.93356	1.38348	0.01065	0.0304961	Testis Present	0.722376	1.35413	0.906549	0.1657	0.223062
yellow-g	chr3L:2268824-2272769	0.46132	18.0523	5.29027	5e-05	0.000248463	Testis Present	0.0415735	1.29703	4.9634	0.1609	0.217593
CG32204	chr3L:18922418-18946038	0.363628	1.23116	1.75948	5e-05	0.000248463	Testis Present	0.485406	1.01225	1.0603	0.3374	0.392362
hiw	chrX:15010136-15063429	0.954027	4.65548	2.28683	5e-05	0.000248463	Testis Present	1.13595	0.913173	-0.314941	0.27625	0.329178
CG1124	chr3R:4965444-4968485	0.691951	2.87961	2.05713	5e-05	0.000248463	Testis Present	1.28532	0.745899	-0.785074	0.0964	0.144192
Cpr67B	chr3L:9404796-9406174	0.407083	1.46227	1.84481	0.0018	0.00643679	Testis Present	1.05419	0.711443	-0.567318	0.23995	0.295068
Obp56d	chr2R:19702923-19703915	0.237389	3.12466	3.71838	0.00865	0.0254915	Testis Present	8.84376	0.283806	-4.96168	0.05755	0.0910985
CG9314	chr2L:8687225-8709611	0.890773	7.38159	3.0508	0.0013	0.00482814	Testis Present	1343.5	0.214643	-12.6118	0.1534	0.209482
CR45167	chr3L:5917904-5921316	0.299363	1.40782	2.2335	0.0034	0.0113058	Testis Present	7.99319	0.131298	-5.92785	0.04765	0.0768502
CG14456	chr3L:22687221-22688288	0.163796	3.71765	4.50442	0.006	0.0185727	Testis Present	124.011	0.114722	-10.0781	0.1016	0.150858
CG15927	chrX:12454728-12455683	0.163364	1.09017	2.73839	0.0179	0.0475547	Testis Present	2.38907	0.102383	-4.5444	0.15415	0.210335
CG14187	chr3L:20112264-20112847	0	2.80388	inf	5e-05	0.000248463	Testis Present	2.70651	0.0725781	-5.22076	0.222	0.280859
Cyp316a1	chr3L:7491863-7493484	0.117257	2.03957	4.12051	0.00155	0.00564018	Testis Present	4.60887	0.0293961	-7.29264	0.21195	0.271583
Syt4	chr3R:7266064-7270809	0.0986394	12.9038	7.03142	5e-05	0.000248463	Testis Present	1.55128	0.0272189	-5.83271	0.06015	0.0947759
CG15570	chrX:4218169-4223331	0.0580646	11.0088	7.56678	5e-05	0.000248463	Testis Present	2.07818	0.0195571	-6.73148	0.11035	0.160933
CG1077	chr3R:6167482-6170309	0	3.58734	inf	5e-05	0.000248463	Testis Present	3.63827	0.0155966	-7.86588	0.2083	0.268276
CR44612	chr2L:7098187-7157695	0.107372	1.21917	3.50521	0.0063	0.0193691	Testis Present	8.12585	0.00833076	-9.92985	0.24325	0.297737
CG16854	chr2L:11086720-11090973	0	1.24045	inf	5e-05	0.000248463	Testis Present	43.3447	0.00403477	-13.3911	0.2454	0.299324
Sytalpha	chr2L:17591314-17604387	0.337926	1.34585	1.99374	5e-05	0.000248463	Testis Present	1.29899	0	#NAME?	0.03175	0.053218
CR44198	chr2L:13118871-13119288	0	1.25608	inf	0.0001	0.000474708	Testis Present	1.9065	4.96008	1.37944	0.1753	0.233733
CR45484	chrX:4375907-4376212	0	2.45665	inf	5e-05	0.000248463	Testis Present	6.49244	8.03755	0.307996	0.65805	0.701182
CG42299	chrX:15574946-15575683	0.363441	1.54279	2.08574	0.01115	0.0316979	Testis Present	33.8757	19.2603	-0.814618	5e-05	0.000123994
CG11319	chr2L:6568399-6601068	0.374256	1.35153	1.8525	5e-05	0.000248463	Testis Present	2.08219	3.45767	0.731699	5e-05	0.000123994
CG9813	chr3R:13372629-13379775	0.417951	2.97136	2.82972	5e-05	0.000248463	Testis Present	5.29828	3.51754	-0.590958	0.0013	0.00275014
Nha1	chr2L:6860904-6870389	0.463494	1.44219	1.63764	5e-05	0.000248463	Testis Present	3.42717	3.34432	-0.0353043	0.8583	0.878585
CCHa1-R	chr2R:17646847-17665068	0.464088	2.35157	2.34116	5e-05	0.000248463	Testis Present	1.38322	1.26493	-0.128972	0.6633	0.706048
CG32706	chrX:9087128-9088073	0.498458	1.75556	1.81639	0.0032	0.0107188	Testis Present	10.9749	15.3837	0.48719	0.00905	0.0167781
CG2065	chr2R:7663785-7665269	0.499042	1.36752	1.45432	0.004	0.0130386	Testis Present	21.8021	36.1366	0.728995	5e-05	0.000123994
hog	chrX:14686037-14749376	0.510321	15.5203	4.9266	0.01005	0.029027	Testis Present	103.433	119.867	0.212738	0.3268	0.381639
CG13218	chr2R:11233191-11233714	0.51793	2.63221	2.34545	0.01615	0.0435382	Testis Present	1.51337	1.23251	-0.296167	0.6424	0.686908
nub	chr2L:12587624-12646356	0.535986	1.60083	1.57855	5e-05	0.000248463	Testis Present	1.2391	1.11238	-0.155635	0.6847	0.725683
CG10730	chr2L:20066390-20075458	0.547633	8.46792	3.95073	0.00415	0.0134745	Testis Present	5.05641	2.3665	-1.09535	0.0651	0.101761
kkv	chr3R:5378092-5392866	0.579359	1.31957	1.18753	5e-05	0.000248463	Testis Present	1.72472	1.05897	-0.703697	0.12885	0.181519
CG8335	chr2R:6200852-6201956	0.628901	3.26751	2.37729	5e-05	0.000248463	Testis Present	141.094	140.835	-0.00265007	0.98465	0.98648
CG31100	chr3R:8995228-9003650	0.634561	2.27243	1.84041	5e-05	0.000248463	Testis Present	14.2922	8.06871	-0.824821	5e-05	0.000123994
Spn43Aa	chr2R:7147691-7149677	0.8457	3.21665	1.92734	5e-05	0.000248463	Testis Present	7.31728	6.46106	-0.179537	0.3698	0.42533
CG9850	chr2R:23752753-23798395	0.882312	8.13036	3.20396	5e-05	0.000248463	Testis Present	6.03222	10.1454	0.750061	0.1536	0.2097
PKD	chr3R:18303278-18314407	0.963183	2.67747	1.47499	5e-05	0.000248463	Testis Present	7.82995	6.7782	-0.2081	0.2716	0.324322
CG17264	chr2L:3018507-3023141	0.967857	3.20006	1.72523	0.00055	0.00224074	Testis Present	2.04842	2.53866	0.30956	0.45955	0.514151
CG7888	chr3L:11054034-11061224	0.988591	9.5224	3.26788	5e-05	0.000248463	Testis Present	1.47617	1.62497	0.138549	0.8076	0.834682
Syt7	chr4:278684-306481	0.881785	2.40233	1.44593	5e-05	0.000248463	Not in testis	0.978338	0.978902	0.000832118	0.99805	0.998202
dpr18	chrX:16063737-16070304	0.966388	3.93132	2.02434	5e-05	0.000248463	Not in testis	0.687464	0.938635	0.449281	0.17385	0.232147
Rab3-GEF	chrX:15089681-15116542	0.345328	1.20997	1.80894	5e-05	0.000248463	Not in testis	0.160036	0.781008	2.28694	0.0847	0.128803
Cad96Cb	chr3R:25224155-25232321	0.388467	1.61999	2.06012	5e-05	0.000248463	Not in testis	0.605202	0.770339	0.348077	0.27785	0.330839
CG1946	chr2R:7714922-7716781	0.350216	1.91622	2.45195	0.0009	0.00348732	Not in testis	0.525882	0.734045	0.48113	0.44555	0.500417
CG4927	chr2R:16572081-16574154	0.354657	1.16184	1.71191	0.00455	0.0146065	Not in testis	0.784378	0.696873	-0.170655	0.7135	0.751565
Fcp3C	chrX:3173375-3174474	0.825506	2.56657	1.63649	0.00075	0.00296256	Not in testis	0.655992	0.678357	0.0483662	0.9503	0.95743
CG33509	chr2L:21084604-21086506	0.180298	1.12679	2.64376	0.00345	0.0114482	Not in testis	0.776699	0.584133	-0.411059	0.40855	0.464099
CG18031	chrX:2189187-2205373	0.89558	3.9	2.12258	0.0118	0.0332527	Not in testis	0.18818	0.568004	1.59379	0.241	0.295921
Tsp42Ek	chr2R:7040135-7044710	0.929613	2.36987	1.3501	0.00855	0.0252422	Not in testis	0.311932	0.500402	0.681857	0.63375	0.679015
Peritrophin-A	chrX:20244646-20248203	0.661705	2.20823	1.73863	0.0002	0.000898621	Not in testis	0.45125	0.498591	0.143932	0.8119	0.838418
CG18258	chrX:17212306-17213977	0	1.95956	inf	5e-05	0.000248463	Not in testis	0	0.495906	inf	5e-05	0.000123994
CG7330	chr3L:18148922-18153807	0	2.9311	inf	5e-05	0.000248463	Not in testis	0.401396	0.467883	0.221123	0.74285	0.777786
Cp15	chr3L:8728480-8729066	0.589393	1412.68	11.2269	0.00035	0.0014931	Not in testis	0.238005	0.421221	0.823582	1	1
CG18278	chr2R:13407010-13409887	0	1.7621	inf	5e-05	0.000248463	Not in testis	0.0928463	0.419749	2.17661	1	1
CR42874	chr2L:1989449-1990894	0.403146	6.79653	4.07542	5e-05	0.000248463	Not in testis	0.200684	0.399739	0.994135	1	1
CG11320	chr2L:6617133-6621700	0.438483	2.04459	2.22122	0.00015	0.000689525	Not in testis	0.627	0.393064	-0.673703	0.26505	0.317471
sca	chr2R:12780540-12802010	0.261352	1.93463	2.88799	5e-05	0.000248463	Not in testis	0.0589416	0.338728	2.52277	1	1
Cpr78Ca	chr3L:21291859-21292800	0.497061	1.60551	1.69154	0.00835	0.0247476	Not in testis	0.28707	0.328487	0.194435	1	1
CR42646	chr2R:5363252-5367357	0.88359	13.9172	3.97735	5e-05	0.000248463	Not in testis	0.248783	0.317575	0.352207	1	1
CG33203	chr3R:28870605-28887709	0.418285	2.096	2.32508	0.0003	0.00129904	Not in testis	0.222158	0.307509	0.469045	1	1
CR44826	chr2R:24138628-24139127	0	1.56578	inf	5e-05	0.000248463	Not in testis	0	0.305203	inf	1	1
CR45454	chr2L:10872013-10872384	0	8.55827	inf	5e-05	0.000248463	Not in testis	0.609888	0.293647	-1.05446	1	1
CG13318	chr3R:8771245-8772691	0.253484	3.09528	3.6101	0.00035	0.0014931	Not in testis	0.628466	0.289544	-1.11805	0.11205	0.16307
yellow-g2	chr3L:2276549-2278038	0.15627	12.6588	6.33996	0.00055	0.00224074	Not in testis	0	0.283512	inf	1	1
CG5255	chr3R:17137892-17138865	0	1.48169	inf	5e-05	0.000248463	Not in testis	0.337734	0.261959	-0.366547	1	1
CG14509	chr3R:29165642-29194994	0.594553	1.31525	1.14546	0.0002	0.000898621	Not in testis	0.275271	0.233678	-0.236332	1	1
CG4587	chr2L:15644182-15683275	0.276648	3.39161	3.61585	5e-05	0.000248463	Not in testis	0.24421	0.213788	-0.191943	1	1
Lsp1alpha	chrX:12490290-12492982	0.0926013	1.92361	4.37664	0.00015	0.000689525	Not in testis	0	0.208192	inf	1	1
Nox	chr2R:16307268-16320732	0.35068	18.1697	5.69524	5e-05	0.000248463	Not in testis	0.068911	0.188125	1.44889	1	1
CG40378	chr2R:495143-642389	0.382355	1.06867	1.48284	0.01095	0.0312219	Not in testis	0.919047	0.186442	-2.30141	0.0574	0.0908949
Gr58c	chr2R:21976661-21977957	0	1.25972	inf	5e-05	0.000248463	Not in testis	0.229756	0.173761	-0.402998	1	1
dysc	chr3L:13867413-13903236	0.287822	2.72031	3.24052	5e-05	0.000248463	Not in testis	0.265583	0.156006	-0.76756	1	1
CG43120	chr3L:14381912-14383299	0.465916	2.07114	2.15228	0.0008	0.00313936	Not in testis	0.425471	0.153917	-1.46691	1	1
CR44366	chr2R:13578035-13579626	0.575886	2.22698	1.95123	5e-05	0.000248463	Not in testis	0.0726515	0.14675	1.0143	1	1
CG13083	chr2L:19487489-19490104	0.15897	29.384	7.53014	0.0103	0.0296559	Not in testis	0.135043	0.129995	-0.0549551	1	1
CG13084	chr2L:19484929-19486532	0.079865	15.1942	7.57174	0.00795	0.0237203	Not in testis	0.0800313	0.12737	0.670388	1	1
CR44662	chrX:15077497-15081255	0.487213	1.04443	1.10009	0.00075	0.00296256	Not in testis	0.0548293	0.121525	1.14823	1	1
Femcoat	chrX:4241886-4242826	0.177262	12.132	6.09679	0.00175	0.00627639	Not in testis	0.383312	0.115953	-1.72498	1	1
spok	chr3R:3322809-3354486	0.650591	2.83661	2.12434	5e-05	0.000248463	Not in testis	0.0967962	0.112388	0.215463	1	1
Cp7Fa	chrX:8465689-8483885	0.420056	19.1395	5.50983	0.004	0.0130386	Not in testis	0.0586304	0.111142	0.922686	1	1
tld	chr3R:24749730-24753510	0.231212	1.33703	2.53174	5e-05	0.000248463	Not in testis	0.198464	0.0864002	-1.19977	1	1
CG42704	chrX:7412667-7413296	0.934908	353.882	8.56423	5e-05	0.000248463	Not in testis	0.478233	0.0819992	-2.54403	1	1
CG4009	chr3R:17033587-17036045	0.158787	15.4526	6.60462	5e-05	0.000248463	Not in testis	0.347862	0.0683659	-2.34717	1	1
CG31821	chr2L:15900934-15902410	0.658043	1.66251	1.33711	0.00105	0.00399881	Not in testis	0.107632	0.0505135	-1.09136	1	1
CG10019	chr2L:3730465-3754617	0.787279	1.77875	1.17591	5e-05	0.000248463	Not in testis	0.477329	0.0504546	-3.24192	1	1
rdgC	chr3L:20248079-20265554	0.246978	2.27587	3.20397	5e-05	0.000248463	Not in testis	0.346146	0.0459203	-2.91418	1	1
CG31926	chr2L:1495459-1497071	0	5.07651	inf	5e-05	0.000248463	Not in testis	0.232023	0.0384158	-2.5945	1	1
CR45615	chrX:12455770-12456258	0	1.00488	inf	5e-05	0.000248463	Not in testis	0	0.0352796	inf	1	1
CG15571	chrX:4216872-4217394	0	6.55223	inf	5e-05	0.000248463	Not in testis	0	0.0344192	inf	1	1
CG10163	chr3L:6257422-6258760	0	7.76903	inf	5e-05	0.000248463	Not in testis	0.0518531	0.0338559	-0.615022	1	1
Ance-3	chr2L:13914724-13956188	0.190268	2.16233	3.50648	5e-05	0.000248463	Not in testis	0.448597	0.0329669	-3.76633	1	1
MsR1	chr3L:2322692-2345799	0.532309	3.66467	2.78335	5e-05	0.000248463	Not in testis	0.162279	0.0301717	-2.42721	1	1
CG11381	chrX:1203776-1205433	0.450112	8.59453	4.25506	5e-05	0.000248463	Not in testis	0	0.0270316	inf	1	1
CG7201	chr3L:8290285-8295327	0.176575	1.28213	2.86019	0.00095	0.00366056	Not in testis	0	0.0228137	inf	1	1
CR45330	chr2L:13241806-13244724	0.473089	3.49374	2.88459	0.0092	0.0269055	Not in testis	0.129195	0.021316	-2.59954	1	1
CR45219	chrX:10016844-10050803	0.494781	2.4377	2.30066	0.004	0.0130386	Not in testis	0.057634	0.0185348	-1.63669	1	1
CG31928	chr2L:1492294-1493859	0	6.7896	inf	5e-05	0.000248463	Not in testis	0.0401644	0.0175525	-1.19424	1	1
CG9411	chrX:14472407-14480086	0.115145	3.19776	4.79554	5e-05	0.000248463	Not in testis	0.133556	0.0136723	-3.28811	1	1
CR44288	chr3R:27538232-27539159	0.172919	9.00399	5.70239	0.00995	0.0287852	Not in testis	0	0.0117287	inf	1	1
Ser12	chr2L:2250430-2251275	0	8.57494	inf	5e-05	0.000248463	Not in testis	0	0.0109547	inf	1	1
skl	chr3L:18438560-18439942	0.197164	2.67095	3.75988	0.0005	0.00205904	Not in testis	0	0.00895301	inf	1	1
CG13840	chr3R:22814482-22816178	0.464589	1.3563	1.54565	0.0009	0.00348732	Not in testis	0.0369798	0.00720187	-2.36029	1	1
Osi20	chr3R:6340094-6341424	0.184638	9.28133	5.65156	0.00055	0.00224074	Not in testis	0.411758	0.00591172	-6.12208	1	1
CG32642	chrX:12959219-12960790	0	4.78246	inf	5e-05	0.000248463	Not in testis	0	0.00419437	inf	1	1
CG14309	chr3R:18381579-18385072	0.0492841	13.0114	8.04444	0.0006	0.00242603	Not in testis	0.10593	0.00348706	-4.92495	1	1
Cp16	chr3L:8731943-8732599	0	190.293	inf	5e-05	0.000248463	Not in testis	0.247027	0	#NAME?	1	1
CG12540	chrX:14496134-14497240	0	2.40236	inf	5e-05	0.000248463	Not in testis	0.159791	0	#NAME?	1	1
CG17239	chr2L:2251509-2252341	0.993513	9.22771	3.21536	5e-05	0.000248463	Not in testis	0.0824929	0	#NAME?	1	1
Gr58b	chr2R:21978214-21979677	0	1.51092	inf	5e-05	0.000248463	Not in testis	0.0701935	0	#NAME?	1	1
Ir94f	chr3R:23481864-23483541	0	1.05712	inf	5e-05	0.000248463	Not in testis	0	0	0	1	1
CG43090	chrX:6199215-6199891	0	148.625	inf	5e-05	0.000248463	Not in testis	0	0	0	1	1
CG12607	chr3L:4446572-4448072	0.240264	3.50618	3.86721	0.0017	0.00611701	Not in testis	0	0	0	1	1
CG42705	chrX:7413868-7414662	0.940237	82.5417	6.45595	5e-05	0.000248463	Not in testis	0	0	0	1	1
