# Supplementary material for: The H3K9 methyltransferase SETDB1 maintains female identity in Drosophila germ cells
Source: Nat Commun. 2018 Oct 8;9:4155. doi: 10.1038/s41467-018-06697-x (PMC6175928; doi:10.1038/s41467-018-06697-x)
Supplement: Supplementary file 12 — Supplementary Data 9 [file 41467_2018_6697_MOESM12_ESM.xlsx]

## Sheet: Sheet1
Table S9: Hp1a GLKD ectopically expressed genes and their expression in wild type and bgcn mutant testis
HP1a GLKD Uniquely expressed	locus	WT ovary FPKM	hp1aGLKD FPKM	log2(fold_change)	p_value	q_value	Testis Enrichment	WT testis FPKM	bgcn(-) FPKM	log2(fold_change)	p_value	q_value
Phf7-RC	chrX:20160354-20165830	1.50196	5.31787	1.82401	0.0001	0.000639818	Early stage	29.7871	194.937	2.71025	5e-05	0.000164112
Phf7 common	chrX:20160354-20165830	15.6294	12.4256	-0.33095	0.03715	0.108147	Testis Present	0.319611	8.48381	4.73032	0.34285	0.413338
CG5866	chr3R:17415738-17416505	0	1.32391	inf	5e-05	0.000248463	Early stage	0.174791	2.00067	3.51678	0.0227	0.0390797
CG42521	chr3L:10623065-10623576	0	4.23721	inf	5e-05	0.000248463	Early stage	4.85194	706.715	7.18642	5e-05	0.000123994
CG42821	chr3R:17413076-17413639	0	12.6281	inf	5e-05	0.000248463	Early stage	0	2.90666	inf	5e-05	0.000123994
CG15270	chr2L:15074775-15096915	0.0597967	1.53053	4.67782	5e-05	0.000248463	Early stage	0.0911919	0.479512	2.39459	5e-05	0.000123994
Nos	chr2L:10804273-10837511	0.0925277	1.22448	3.72614	5e-05	0.000248463	Early stage	17.9574	111.454	2.63379	0.0031	0.00620361
CG3280	chr3L:9603600-9613909	0.0962188	1.69426	4.13819	5e-05	0.000248463	Early stage	0.17105	0.987127	2.52882	5e-05	0.000123994
CG10175	chr3R:23522263-23530986	0.123829	3.17476	4.68023	5e-05	0.000248463	Early stage	0.678213	9.93831	3.87319	5e-05	0.000123994
PPO2	chr2R:9042260-9044709	0.161901	18.4106	6.82927	5e-05	0.000248463	Early stage	0.776895	6.91213	3.15334	5e-05	0.000123994
CG15599	chrX:15684946-15688857	0.164411	1.4262	3.1168	5e-05	0.000248463	Early stage	25.5505	149.99	2.55344	5e-05	0.000123994
sNPF-R	chr3L:20058510-20089007	0.172219	1.11056	2.68897	5e-05	0.000248463	Early stage	0.232559	2.75573	3.56677	5e-05	0.000123994
CG13936	chr3L:1850914-1855591	0.206027	14.8057	6.16717	5e-05	0.000248463	Early stage	1.06599	2.63061	1.3032	0.00085	0.00184174
CG3251	chr2L:4688964-4690702	0.213121	21.28	6.64168	5e-05	0.000248463	Early stage	17.2561	173.043	3.32596	5e-05	0.000123994
CG14357	chr3R:14111150-14112166	0.258372	1.79257	2.79451	0.00195	0.00690985	Early stage	4.32184	54.1458	3.64713	5e-05	0.000123994
CG14823	chr3L:7058929-7077462	0.259616	1.47621	2.50745	0.00355	0.0117342	Early stage	3.11951	13.7633	2.14143	0.00015	0.000356491
CG10472	chr3L:6059657-6062910	0.276153	3.02716	3.45443	0.00115	0.00433365	Early stage	0.450089	3.11366	2.79033	0.0009	0.00194442
CG42613	chr3R:18929195-18978088	0.293225	1.25924	2.10247	5e-05	0.000248463	Early stage	1.57411	10.2385	2.7014	5e-05	0.000123994
TotC	chr3R:20872987-20873580	0.295809	8.82462	4.8988	0.00995	0.0287852	Early stage	0	2.58065	inf	5e-05	0.000123994
CG10764	chr2R:17453398-17455729	0.303615	2.12682	2.80838	5e-05	0.000248463	Early stage	0.860024	2.14752	1.32023	0.0008	0.00174155
CG42300	chrX:15555252-15556045	0.305539	1.30005	2.08914	0.01575	0.0426053	Early stage	31.9579	75.2217	1.23498	5e-05	0.000123994
v	chrX:10923971-10925631	0.311441	1.37446	2.14183	0.00125	0.00465972	Early stage	0.595002	1.47198	1.30679	0.00605	0.0115458
skpE	chrX:19823367-19824080	0.34594	1.72589	2.31875	0.0073	0.0220247	Early stage	26.7175	236.84	3.14806	5e-05	0.000123994
CG30151	chr2R:20528502-20529464	0.354373	3.13617	3.14567	0.0002	0.000898621	Early stage	0.471708	1.2875	1.44861	0.01285	0.0232049
Cyp6a17	chr2R:14873952-14875739	0.3648	18.8568	5.69184	5e-05	0.000248463	Early stage	1.67835	6.27412	1.90237	5e-05	0.000123994
CG12477	chr3L:18721892-18723272	0.379948	4.76402	3.64831	5e-05	0.000248463	Early stage	44.7554	202.397	2.17705	5e-05	0.000123994
CG32191	chr3L:17806450-17809146	0.382042	1.27367	1.73719	5e-05	0.000248463	Early stage	0.340773	3.25373	3.25521	5e-05	0.000123994
CG14372	chr3R:13450589-13466106	0.385132	1.16718	1.5996	5e-05	0.000248463	Early stage	0.243512	2.07962	3.09426	5e-05	0.000123994
CG16789	chr3R:9566194-9570214	0.403734	1.98097	2.29473	0.0004	0.00168445	Early stage	0.456852	1.57152	1.78236	5e-05	0.000123994
Myo28B1	chr2L:7642004-7691061	0.406025	1.51624	1.90085	5e-05	0.000248463	Early stage	0.224628	3.72473	4.05153	5e-05	0.000123994
CG42822	chr3R:17413900-17414607	0.412778	43.4299	6.71718	0.0004	0.00168445	Early stage	0.350005	123.531	8.46328	0.0035	0.00693834
rdhB	chr3R:22351695-22356264	0.418974	1.40122	1.74175	0.00665	0.0203074	Early stage	0.17772	1.63511	3.20171	0.01905	0.0333095
CG9631	chr3R:14225097-14226762	0.454966	1.03194	1.18154	0.01475	0.0403212	Early stage	1.0642	2.22721	1.06547	0.0051	0.00985593
CR45564	chr3R:31687977-31688526	0.466031	2.35723	2.33859	0.01525	0.0414584	Early stage	1.71337	6.31648	1.88228	0.00065	0.00143132
CG43132	chrX:15689489-15691146	0.508893	3.57178	2.81121	0.00985	0.0285378	Early stage	81.1946	449.386	2.4685	5e-05	0.000123994
karr	chrX:20110109-20110575	0.50945	6.60884	3.69739	0.0011	0.004167	Early stage	81.646	212.819	1.38217	5e-05	0.000123994
CG11841	chr3R:29051055-29052267	0.513131	2.33712	2.18733	0.00015	0.000689525	Early stage	0.587996	2.24943	1.93568	0.0004	0.00090401
CG9737	chr3R:30241267-30243312	0.520271	3.17684	2.61026	5e-05	0.000248463	Early stage	2.35713	29.7091	3.6558	5e-05	0.000123994
miple	chr3L:267298-270336	0.547816	1.2357	1.17356	0.0018	0.00643679	Early stage	0.187217	1.07608	2.52301	0.00105	0.00225012
CG13707	chr3L:4837790-4840108	0.556052	3.53915	2.67011	5e-05	0.000248463	Early stage	0.259725	3.4104	3.71488	0.0004	0.00090401
CG6324	chrX:15476090-15481722	0.563465	1.93051	1.77659	5e-05	0.000248463	Early stage	15.351	67.6273	2.13928	5e-05	0.000123994
CG14022	chr2L:5327974-5328879	0.568195	2.67	2.23238	0.0042	0.0136165	Early stage	0.426	3.12691	2.87581	0.0011	0.00235148
CG4839	chr2L:10064120-10180256	0.585976	9.07984	3.95375	5e-05	0.000248463	Early stage	0.593626	2.76632	2.22034	0.0025	0.00507274
Gbs-76A	chr3L:19281363-19292766	0.58908	3.34533	2.50561	5e-05	0.000248463	Early stage	0.834469	2.8307	1.76223	5e-05	0.000123994
RpL22-like	chr2R:23246609-23247893	0.590876	4.941	3.06387	5e-05	0.000248463	Early stage	115.808	1003.39	3.11507	5e-05	0.000123994
CG11951	chr3R:29235321-29238704	0.618759	4.50992	2.86565	5e-05	0.000248463	Early stage	0.389391	1.21929	1.64675	0.00025	0.000580031
CG3301	chr3R:21274242-21276249	0.621938	6.18169	3.31316	5e-05	0.000248463	Early stage	38.3227	596.555	3.96039	5e-05	0.000123994
CG14946	chr2L:12063456-12066775	0.665663	3.89999	2.55061	5e-05	0.000248463	Early stage	7.23131	24.7955	1.77775	5e-05	0.000123994
skpC	chrX:19816071-19816700	0.675828	7.87793	3.54309	5e-05	0.000248463	Early stage	74.5665	363.2	2.28416	5e-05	0.000123994
CG7560	chr3L:11425157-11426395	0.679081	1.70648	1.32937	0.005	0.0158539	Early stage	1.0799	6.74884	2.64374	5e-05	0.000123994
CG31326	chr3R:14218135-14220205	0.693768	4.10306	2.56418	5e-05	0.000248463	Early stage	0.627715	1.28918	1.03827	0.02305	0.0396369
CG12484	chr2R:20424337-20478951	0.698894	4.95435	2.82555	5e-05	0.000248463	Early stage	0.18714	1.38077	2.88328	5e-05	0.000123994
Hayan	chrX:18479982-18483772	0.702215	1.55419	1.14618	0.0018	0.00643679	Early stage	1.62728	7.72792	2.24761	5e-05	0.000123994
Hr4	chrX:1941939-2009364	0.703703	1.47085	1.06361	0.0002	0.000898621	Early stage	0.146226	1.60007	3.45186	5e-05	0.000123994
CG44251	chr2R:12948347-12952293	0.738563	1.75906	1.25202	0.00295	0.00997958	Early stage	0.455793	2.55803	2.48858	0.0005	0.00111605
CG43088	chrX:14686037-14749376	0.748892	117.399	7.29245	0.00015	0.000689525	Early stage	29.7689	88.2833	1.56834	0.0001	0.0002417
CG1942	chr2R:7712577-7714182	0.756262	2.49955	1.72471	0.00015	0.000689525	Early stage	0.162345	3.95054	4.60491	0.00315	0.00629599
CG44098	chr3R:4750034-4777490	0.75933	3.99802	2.39649	0.0001	0.000474708	Early stage	0.954586	4.43503	2.216	0.00125	0.00265143
CG8738	chr2R:8696427-8698583	0.765399	1.58039	1.046	0.00375	0.0123134	Early stage	0.360224	4.45452	3.6283	5e-05	0.000123994
CG9664	chr2L:3291244-3294706	0.770078	5.13587	2.73753	5e-05	0.000248463	Early stage	8.79524	26.5883	1.596	5e-05	0.000123994
HP1D3csd	chrX:19190213-19191029	0.780217	2.03364	1.38212	0.00525	0.0165465	Early stage	0.931403	58.1741	5.96483	5e-05	0.000123994
mthl8	chr3L:22427-26308	0.804209	8.22594	3.35454	5e-05	0.000248463	Early stage	0	1.69068	inf	5e-05	0.000123994
CG4393	chr3R:23375927-23384777	0.824197	4.14134	2.32904	5e-05	0.000248463	Early stage	1.09435	3.58259	1.71092	5e-05	0.000123994
CG15385	chr2L:2209573-2212571	0.849848	4.9745	2.54928	5e-05	0.000248463	Early stage	0.894073	3.18966	1.83494	5e-05	0.000123994
RpL37b	chr2R:23100056-23100478	0.867481	3.83835	2.14558	0.00825	0.0244891	Early stage	315.323	2454.9	2.96076	5e-05	0.000123994
CG32506	chrX:20449330-20467065	0.87177	5.28366	2.59952	5e-05	0.000248463	Early stage	0.940437	2.31039	1.29674	5e-05	0.000123994
Ser7	chrX:9865232-9867070	0.882998	1.76749	1.00122	0.00555	0.0173591	Early stage	1.25914	8.63436	2.77766	5e-05	0.000123994
CG34288	chr3R:22446762-22447263	0.895758	5.77956	2.68978	0.00155	0.00564018	Early stage	0	2.9037	inf	5e-05	0.000123994
rpr	chr3L:18397534-18398435	0.905462	2.80981	1.63375	0.0002	0.000898621	Early stage	0.664286	4.93812	2.89409	5e-05	0.000123994
CG33926	chr3L:9443231-9446388	0.935562	4.29491	2.19872	5e-05	0.000248463	Early stage	6.04697	66.9763	3.46937	5e-05	0.000123994
CG17350	chr2L:19380929-19383093	0.962674	5.10492	2.40677	5e-05	0.000248463	Early stage	3.85685	63.2517	4.03561	5e-05	0.000123994
CG3306	chr3L:9601522-9602548	0	1.39052	inf	5e-05	0.000248463	Late stage	370.282	0.222246	-10.7023	0.00715	0.0134836
CG43112	chr2R:11249593-11249933	0	33.0535	inf	5e-05	0.000248463	Late stage	3.33881	0	#NAME?	0.00015	0.000356491
CG1143	chr3L:2645367-2647192	0.113883	1.00862	3.14676	0.00245	0.00845697	Late stage	6.18968	1.40162	-2.14277	5e-05	0.000123994
CG13577	chr2R:24267376-24269179	0.115544	1.29914	3.49104	0.0013	0.00482814	Late stage	175.377	70.399	-1.31683	5e-05	0.000123994
CG3222	chr3L:9598987-9600341	0.117282	1.72542	3.8789	0.00175	0.00627639	Late stage	554.825	0.194854	-11.4754	0.00065	0.00143132
CG15721	chrX:12970475-12974615	0.130554	46.2248	8.46788	5e-05	0.000248463	Late stage	1.39046	0.0911319	-3.93146	5e-05	0.000123994
nSyb	chr3L:1630347-1637752	0.135837	1.41114	3.37691	5e-05	0.000248463	Late stage	8.60481	2.70571	-1.66913	5e-05	0.000123994
CG11052	chr3R:8008248-8009297	0.154653	3.86417	4.64305	0.00395	0.0128925	Late stage	128.745	2.02564	-5.99	5e-05	0.000123994
CG31414	chr3R:23704803-23708512	0.165798	1.46294	3.14137	0.0006	0.00242603	Late stage	8.96274	3.25589	-1.46089	5e-05	0.000123994
Rpt6R	chr3R:30582197-30583697	0.168884	1.56225	3.20951	0.00155	0.00564018	Late stage	282.284	1.22728	-7.84554	5e-05	0.000123994
TyrR	chr3R:17750128-17763188	0.205201	1.44663	2.81758	5e-05	0.000248463	Late stage	1.69161	0.0348273	-5.60203	0.005	0.00967666
CG8086	chr2L:8244159-8257502	0.215506	2.57299	3.57764	5e-05	0.000248463	Late stage	160.842	1.91767	-6.39014	5e-05	0.000123994
Nep4	chr3R:20652566-20659904	0.230114	2.72309	3.56482	5e-05	0.000248463	Late stage	53.0494	3.88334	-3.77197	5e-05	0.000123994
CG6999	chrX:9088366-9089314	0.232455	1.13588	2.28879	0.01195	0.0336189	Late stage	23.8842	5.15202	-2.21285	5e-05	0.000123994
Ucp4C	chr2L:5968565-5969761	0.233399	2.28046	3.28846	0.00105	0.00399881	Late stage	267.196	0.331485	-9.65474	0.0001	0.0002417
CG12655	chrX:19958392-19959403	0.242716	3.24655	3.74157	0.01135	0.0321751	Late stage	11.9602	5.59841	-1.09515	0.001	0.00214852
CG34434	chrX:5614553-5616370	0.243164	1.13978	2.22875	0.0022	0.00768974	Late stage	257.11	40.1572	-2.67865	5e-05	0.000123994
CG18519	chr3R:15537712-15542414	0.25914	1.25035	2.27053	5e-05	0.000248463	Late stage	2.39504	0.202544	-3.56374	5e-05	0.000123994
CG18568	chr2R:13971324-13972834	0.277564	1.5131	2.44662	0.00025	0.00110072	Late stage	515.988	1.00034	-9.0107	5e-05	0.000123994
CG1732	chr4:629690-635350	0.280788	3.16884	3.4964	5e-05	0.000248463	Late stage	1.9643	0.511832	-1.94027	0.0001	0.0002417
Dscam4	chr3L:8231813-8282397	0.282441	11.8474	5.39047	5e-05	0.000248463	Late stage	0.529582	0.0485236	-3.4481	5e-05	0.000123994
Ddc	chr2L:19114400-19120306	0.285863	3.45508	3.59533	0.00045	0.00187059	Late stage	16.3678	5.2398	-1.64328	0.0109	0.0199423
Ir7c	chrX:7874393-7876847	0.296623	7.40114	4.64105	5e-05	0.000248463	Late stage	10.0324	0.0766904	-7.03141	0.0164	0.0290706
CG15890	chrX:14757530-14765787	0.2992	3.23366	3.43399	5e-05	0.000248463	Late stage	3.84782	0.672684	-2.51604	5e-05	0.000123994
Cyp28d2	chr2L:5207266-5209345	0.316429	1.57746	2.31765	0.00025	0.00110072	Late stage	4.81907	0.186275	-4.69325	0.00025	0.000580031
dpr7	chr4:247123-253329	0.329658	1.27217	1.94825	0.003	0.0101263	Late stage	3.47863	0.714229	-2.28406	5e-05	0.000123994
r-cup	chrX:21023389-21025888	0.336775	1.17818	1.8067	0.0001	0.000474708	Late stage	99.6974	0.74669	-7.0609	5e-05	0.000123994
CG45002	chrX:16969068-17066732	0.354645	4.1896	3.56237	5e-05	0.000248463	Late stage	0.685421	0.038786	-4.14338	0.00015	0.000356491
CG34398	chr2L:8898785-8933594	0.355134	1.83511	2.36943	5e-05	0.000248463	Late stage	1.43734	0.315787	-2.18638	5e-05	0.000123994
CG13003	chrX:16844806-16876544	0.368471	4.66133	3.66112	5e-05	0.000248463	Late stage	0.533499	0.0571027	-3.22385	0.0001	0.0002417
CG11619	chr3L:18985904-18988323	0.381277	1.30571	1.77592	5e-05	0.000248463	Late stage	0.633014	0.248857	-1.34692	0.01155	0.0210197
CG15056	chrX:18415414-18416911	0.383005	2.07785	2.43966	0.0004	0.00168445	Late stage	71.8231	32.2423	-1.15549	5e-05	0.000123994
CG31817	chr2L:16330559-16337885	0.405868	1.80754	2.15495	5e-05	0.000248463	Late stage	40.9913	0.386824	-6.7275	5e-05	0.000123994
KP78a	chr3R:11328479-11407627	0.408468	1.27753	1.64506	5e-05	0.000248463	Late stage	1.61406	0.193964	-3.05683	5e-05	0.000123994
CG4221	chr3R:15920897-15933734	0.420607	2.33794	2.47469	5e-05	0.000248463	Late stage	4.55725	0.0659058	-6.11162	0.00215	0.00440387
CG13733	chr3L:17477794-17478926	0.42134	1.11617	1.4055	0.00845	0.0249987	Late stage	466.417	2.80113	-7.37947	5e-05	0.000123994
CG18131	chr2L:1497242-1500608	0.423888	2.44673	2.5291	5e-05	0.000248463	Late stage	312.361	53.6089	-2.54267	5e-05	0.000123994
Cp18	chr3L:8726790-8727613	0.459389	2.05958	2.16456	0.01695	0.045403	Late stage	3.91642	1.14859	-1.76966	0.0079	0.014793
Ubx	chr3R:16656622-16734426	0.479562	1.02101	1.09021	0.00035	0.0014931	Late stage	0.546185	0.0687514	-2.98993	0.00055	0.00122116
ppk13	chr2L:21086789-21088751	0.48147	2.04464	2.08633	0.00025	0.00110072	Late stage	2.4417	0.585564	-2.05999	0.0004	0.00090401
CG12698	chrX:16006146-16008721	0.483747	2.82518	2.54602	5e-05	0.000248463	Late stage	82.2168	0.146215	-9.1352	0.0005	0.00111605
Syn2	chr2R:16552257-16558486	0.487639	5.91989	3.60168	5e-05	0.000248463	Late stage	8.77993	0.275198	-4.99566	5e-05	0.000123994
CG15412	chr2L:3373566-3375711	0.487904	4.51679	3.21063	5e-05	0.000248463	Late stage	1.45578	0.627807	-1.21339	0.0055	0.0105729
CG10483	chr3L:5917904-5921316	0.496539	2.56101	2.36673	5e-05	0.000248463	Late stage	9.11379	0.835159	-3.44793	5e-05	0.000123994
CR45174	chr3L:23690625-23691668	0.50345	1.17651	1.22459	0.01185	0.0333768	Late stage	7.73004	0.476909	-4.01869	5e-05	0.000123994
CG33460	chr2R:15694091-15695232	0.521987	1.45041	1.47437	0.0135	0.0373855	Late stage	9.46361	3.52222	-1.42591	5e-05	0.000123994
CR42767	chrX:9557538-9558466	0.532014	2.09376	1.97656	0.00085	0.0033131	Late stage	1226.61	0.977727	-10.293	5e-05	0.000123994
tinc	chr3R:17811540-17872507	0.538656	1.16653	1.11478	5e-05	0.000248463	Late stage	5.88305	0.590224	-3.31723	5e-05	0.000123994
CG10947	chr2L:20385292-20414800	0.555196	1.83684	1.72616	5e-05	0.000248463	Late stage	171.795	0.92693	-7.53401	5e-05	0.000123994
CG14183	chr3L:20024686-20029020	0.560334	1.8599	1.73086	0.00055	0.00224074	Late stage	180.886	0.745115	-7.9234	5e-05	0.000123994
CG12395	chrX:16061901-16062898	0.561552	2.07096	1.88281	0.00075	0.00296256	Late stage	152.799	0.200125	-9.57652	0.01895	0.0331547
CanA1	chr3R:31039373-31046821	0.568936	2.12599	1.9018	5e-05	0.000248463	Late stage	0.83771	0.398206	-1.07294	0.00555	0.0106611
CG44836	chr3L:16390951-16400275	0.592238	2.20024	1.89341	0.01145	0.0324107	Late stage	14.868	0.625788	-4.57039	0.0001	0.0002417
Ntf-2r	chr2L:18454648-18455419	0.604336	2.49616	2.04629	0.0008	0.00313936	Late stage	163.512	10.8091	-3.91908	5e-05	0.000123994
CG8519	chr3L:6704859-6709000	0.607799	2.00432	1.72145	0.0001	0.000474708	Late stage	18.4187	0.480527	-5.26041	5e-05	0.000123994
CG9451	chr3L:19498196-19500798	0.608331	5.69854	3.22766	5e-05	0.000248463	Late stage	24.8468	0.128481	-7.59536	0.00515	0.00994804
amd	chr2L:19110153-19114110	0.612989	1.96989	1.68418	0.0001	0.000474708	Late stage	5.66856	0.233566	-4.60108	5e-05	0.000123994
Ace	chr3R:13222950-13259517	0.624179	5.09917	3.03023	5e-05	0.000248463	Late stage	0.753923	0.286224	-1.39727	0.00045	0.00101056
sage	chr3R:9262653-9264142	0.634038	3.11467	2.29644	5e-05	0.000248463	Late stage	37.9006	18.95	-1.00003	5e-05	0.000123994
CG8564	chr3L:7385647-7387914	0.646296	3.88126	2.58626	5e-05	0.000248463	Late stage	1603.5	0.191125	-13.0344	0.0002	0.000468691
CG9555	chr2L:8991734-8993632	0.677043	2.05099	1.599	0.0021	0.0073744	Late stage	1.33623	0.392535	-1.76728	0.0157	0.0279381
tw	chrX:784745-790089	0.707158	1.79803	1.34631	0.00085	0.0033131	Late stage	1.39111	0.464461	-1.58261	0.0013	0.00275014
CG10440	chr2R:21560245-21576035	0.719423	2.46465	1.77647	5e-05	0.000248463	Late stage	43.0335	0.0937714	-8.8421	0.00155	0.00324556
CG31202	chr3R:29927254-29930386	0.736566	4.94002	2.74563	5e-05	0.000248463	Late stage	1.58523	0.330207	-2.26325	0.00105	0.00225012
CG5687	chr3L:1933632-1939103	0.779262	11.2549	3.85229	5e-05	0.000248463	Late stage	11.0306	0.345251	-4.99773	5e-05	0.000123994
CG14693	chr3R:10811580-10815047	0.787555	3.80531	2.27256	5e-05	0.000248463	Late stage	32.7303	0.109742	-8.22037	0.00525	0.0101252
l(3)72Dr	chr3L:16237722-16239462	0.788479	5.2964	2.74787	5e-05	0.000248463	Late stage	22.8351	0.453835	-5.65294	5e-05	0.000123994
GluRIIC	chr2L:914085-917805	0.796947	3.07236	1.94679	5e-05	0.000248463	Late stage	7.13435	0.827351	-3.10821	5e-05	0.000123994
CG13422	chr2R:20526310-20526825	0.806078	7.58783	3.23469	0.0002	0.000898621	Late stage	9.25751	4.04888	-1.1931	0.0062	0.0118117
CG4676	chr2R:13235979-13237055	0.808436	1.78293	1.14104	0.0162	0.0436554	Late stage	45.5586	2.59777	-4.13238	5e-05	0.000123994
CG17636	chrX:124369-126714	0.814964	3.12893	1.94086	5e-05	0.000248463	Late stage	2.31641	0.0972212	-4.57447	0.00085	0.00184174
l(2)03659	chr2R:9390164-9395281	0.816828	4.53579	2.47325	5e-05	0.000248463	Late stage	2.55447	0.532327	-2.26264	5e-05	0.000123994
CG8563	chr3L:7390741-7396013	0.82194	11.6085	3.82	5e-05	0.000248463	Late stage	0.617039	0.139452	-2.14559	0.0197	0.0343521
CG15203	chrX:11066551-11068379	0.853151	2.29794	1.42946	0.0154	0.0418018	Late stage	4.70596	1.56187	-1.59121	0.00665	0.0126006
conv	chr2R:14270728-14275495	0.878706	2.87401	1.70961	5e-05	0.000248463	Late stage	6.49796	1.61909	-2.0048	5e-05	0.000123994
CG12782	chr2R:23264268-23265543	0.923688	8.73125	3.24071	5e-05	0.000248463	Late stage	127.228	50.4492	-1.33451	5e-05	0.000123994
CG6867	chrX:17924306-18063245	0.927235	6.44103	2.79628	5e-05	0.000248463	Late stage	2.94798	0.185145	-3.993	5e-05	0.000123994
CG30401	chr2R:21985625-21986938	0.933527	2.55275	1.45129	0.00015	0.000689525	Late stage	21.0314	10.1474	-1.05144	5e-05	0.000123994
Idgf5	chr2R:18393665-18395282	0.94833	3.16889	1.74051	5e-05	0.000248463	Late stage	1.29822	0.263617	-2.30002	0.0052	0.010036
CR42875	chr3R:7128086-7129067	0.961029	2.79479	1.54009	0.00165	0.00595819	Late stage	18.5565	6.76789	-1.45515	5e-05	0.000123994
AQP	chr2R:13212404-13214496	0.974854	6.88393	2.81997	5e-05	0.000248463	Late stage	16.4572	1.23023	-3.74172	5e-05	0.000123994
CG12992	chrX:17579860-17599314	0.977266	3.27945	1.74663	0.00395	0.0128925	Late stage	373.366	15.328	-4.60634	5e-05	0.000123994
shd	chr3L:14614457-14622205	0.987243	5.08489	2.36474	5e-05	0.000248463	Late stage	14.1495	0.54557	-4.69685	5e-05	0.000123994
PPO1	chr2R:17873938-17926695	0.235464	22.6161	6.5857	5e-05	0.000248463	Testis Present	0.306379	7.28504	4.57155	0.10605	0.15644
CG33093	chr3R:22530693-22531922	0.414998	1.20555	1.53851	0.01725	0.0460998	Testis Present	0.0684569	4.31679	5.97862	0.13225	0.185275
CG17127	chr2L:10770867-10771370	0.985675	43.1977	5.4537	5e-05	0.000248463	Testis Present	0.825627	2.97064	1.84721	0.031	0.0520635
CG13306	chr3L:8749138-8749726	0.504257	4.33077	3.10239	0.0079	0.0235931	Testis Present	0.30776	2.25485	2.87316	0.13365	0.186697
CR45681	chr3L:12486667-12491196	0.997007	5.07254	2.34703	5e-05	0.000248463	Testis Present	0.289304	2.20757	2.9318	0.21795	0.277314
Cbp53E	chr2R:16973926-16998594	0.314266	2.33598	2.89397	5e-05	0.000248463	Testis Present	0.493117	2.09472	2.08676	0.21125	0.270888
CG34057	chr3L:897379-898772	0.316135	1.60053	2.33994	0.0009	0.00348732	Testis Present	0.185149	1.64452	3.15091	0.2394	0.294642
CR45453	chr2L:10870866-10871133	0	20.0789	inf	5e-05	0.000248463	Testis Present	0	1.47957	inf	1	1
CG13676	chr3L:8137807-8151813	0.936428	2.11296	1.17402	0.00575	0.0179037	Testis Present	0.812801	1.33453	0.715352	0.09485	0.142191
Rbp	chr3R:15374701-15402543	0.0716978	1.49379	4.38091	5e-05	0.000248463	Testis Present	0.286778	1.30733	2.18861	0.14325	0.198051
CG43861	chr2L:19968683-20017282	0.795568	2.56093	1.68661	5e-05	0.000248463	Testis Present	0.121429	1.21061	3.31754	0.1172	0.169381
CG13196	chr2R:11679491-11688557	0.576073	1.29341	1.16686	0.01645	0.0442438	Testis Present	0.0730814	1.14204	3.96596	0.23075	0.287196
CG32204	chr3L:18922418-18946038	0.363628	1.6913	2.21759	5e-05	0.000248463	Testis Present	0.485406	1.01225	1.0603	0.3374	0.392362
et	chrX:19667017-19675891	0.859467	3.80381	2.14593	0.0009	0.00348732	Testis Present	0.495574	1.00579	1.02115	0.2513	0.303487
hiw	chrX:15010136-15063429	0.954027	2.57667	1.43341	0.0007	0.00278638	Testis Present	1.13595	0.913173	-0.314941	0.27625	0.329178
Cpr67B	chr3L:9404796-9406174	0.407083	3.67895	3.1759	5e-05	0.000248463	Testis Present	1.05419	0.711443	-0.567318	0.23995	0.295068
NimB1	chr2L:13963506-13967018	0.463992	3.31551	2.83706	0.001	0.00383166	Testis Present	1.73919	0.557503	-1.64136	0.0816	0.124624
Obp56d	chr2R:19702923-19703915	0.237389	1.88842	2.99186	0.0168	0.0450516	Testis Present	8.84376	0.283806	-4.96168	0.05755	0.0910985
CG41527	chr3R:2413804-2414131	0	1.09781	inf	0.00045	0.00187059	Testis Present	2.75538	0.267401	-3.36517	0.1578	0.214038
CG14456	chr3L:22687221-22688288	0.163796	11.1836	6.09335	0.00595	0.0184417	Testis Present	124.011	0.114722	-10.0781	0.1016	0.150858
CG15927	chrX:12454728-12455683	0.163364	2.13198	3.70603	0.0064	0.019645	Testis Present	2.38907	0.102383	-4.5444	0.15415	0.210335
CR43977	chr3L:21667423-21668057	0.636488	2.96275	2.21873	0.0049	0.0155899	Testis Present	18.5007	0.09186	-7.65392	0.177	0.235483
CR45268	chr2R:22655548-22657135	0.620518	1.89138	1.6079	0.01325	0.0367736	Testis Present	4.30508	0.0877287	-5.61685	0.1662	0.223585
CR30267	chr2R:22740998-22798289	0.527064	1.33578	1.34163	0.0168	0.0450516	Testis Present	7.37538	0.0765307	-6.59053	0.17785	0.236453
CG14187	chr3L:20112264-20112847	0	2.74468	inf	5e-05	0.000248463	Testis Present	2.70651	0.0725781	-5.22076	0.222	0.280859
CG30101	chr2R:17408257-17410204	0.421229	1.15739	1.4582	0.00055	0.00224074	Testis Present	3.27444	0.0669129	-5.61282	0.04715	0.0761645
Cyp309a2	chr2L:2564885-2573037	0.399285	1.83589	2.20099	5e-05	0.000248463	Testis Present	61.6565	0.0474155	-10.3447	0.09645	0.144255
CG12061	chrX:23036065-23047678	0.812343	1.87784	1.20891	0.0037	0.0121761	Testis Present	174.024	0.0324356	-12.3894	0.22355	0.282315
mthl11	chr3R:10401031-10402966	0.523264	2.86314	2.45199	5e-05	0.000248463	Testis Present	1.68536	0.0183355	-6.52228	0.2496	0.302152
CG14340	chr2L:1112940-1114138	0.251771	1.08904	2.11287	0.01755	0.0467638	Testis Present	2.71499	0.00895835	-8.2435	0.15175	0.207602
CG34393	chr2L:3175111-3200496	0	1.53206	inf	5e-05	0.000248463	Testis Present	1.11966	0.00213489	-9.03468	0.2002	0.260177
Sytalpha	chr2L:17591314-17604387	0.337926	6.39866	4.24299	5e-05	0.000248463	Testis Present	1.29899	0	#NAME?	0.03175	0.053218
CR44198	chr2L:13118871-13119288	0	1.03516	inf	0.0005	0.00205904	Testis Present	1.9065	4.96008	1.37944	0.1753	0.233733
CR44103	chr3R:5368480-5368806	0	1.88539	inf	0.0004	0.00168445	Testis Present	5.91273	2.20086	-1.42575	0.25335	0.305325
hoe2	chr2L:4933046-4936450	0.104768	2.02241	4.27081	0.00015	0.000689525	Testis Present	30.1148	26.5896	-0.179613	0.1929	0.252493
Osi24	chr3R:6198810-6207678	0.200682	1.34828	2.74814	5e-05	0.000248463	Testis Present	1.4669	2.8848	0.975695	0.0001	0.0002417
Ets21C	chr2L:544924-552923	0.235923	1.28721	2.44787	0.01835	0.0485676	Testis Present	5.00231	2.57966	-0.955413	5e-05	0.000123994
elfless	chr2L:18007934-18011475	0.266746	1.49698	2.48852	0.00015	0.000689525	Testis Present	143.684	12.8619	-3.48172	0.0727	0.112398
aly	chr3L:3024128-3026521	0.312717	1.73846	2.47489	5e-05	0.000248463	Testis Present	18.8108	14.1566	-0.410091	0.0072	0.013573
CG11319	chr2L:6568399-6601068	0.374256	4.09371	3.45131	5e-05	0.000248463	Testis Present	2.08219	3.45767	0.731699	5e-05	0.000123994
CG9813	chr3R:13372629-13379775	0.417951	9.17549	4.45638	5e-05	0.000248463	Testis Present	5.29828	3.51754	-0.590958	0.0013	0.00275014
Nha1	chr2L:6860904-6870389	0.463494	3.98725	3.10477	5e-05	0.000248463	Testis Present	3.42717	3.34432	-0.0353043	0.8583	0.878585
CCHa1-R	chr2R:17646847-17665068	0.464088	8.72548	4.23276	5e-05	0.000248463	Testis Present	1.38322	1.26493	-0.128972	0.6633	0.706048
CG5375	chr2L:10328199-10331116	0.464354	1.25785	1.43766	0.00025	0.00110072	Testis Present	4.08544	4.82886	0.241193	0.1988	0.258688
CG14346	chr2L:1367995-1369050	0.494476	3.69976	2.90346	5e-05	0.000248463	Testis Present	210.946	116.297	-0.859064	5e-05	0.000123994
CG32706	chrX:9087128-9088073	0.498458	2.34591	2.2346	0.0004	0.00168445	Testis Present	10.9749	15.3837	0.48719	0.00905	0.0167781
CG2065	chr2R:7663785-7665269	0.499042	2.32171	2.21796	5e-05	0.000248463	Testis Present	21.8021	36.1366	0.728995	5e-05	0.000123994
hog	chrX:14686037-14749376	0.510321	125.769	7.94515	0.0095	0.0276491	Testis Present	103.433	119.867	0.212738	0.3268	0.381639
CG13218	chr2R:11233191-11233714	0.51793	3.36011	2.69768	0.01055	0.0302588	Testis Present	1.51337	1.23251	-0.296167	0.6424	0.686908
CG12224	chr3R:11980703-11982622	0.534273	3.86835	2.85607	5e-05	0.000248463	Testis Present	1.73396	3.067	0.822761	0.0108	0.0197713
CG10730	chr2L:20066390-20075458	0.547633	5.59369	3.35252	0.0094	0.0274032	Testis Present	5.05641	2.3665	-1.09535	0.0651	0.101761
CG6188	chr3R:12674607-12676260	0.57387	1.37549	1.26115	0.0132	0.036656	Testis Present	11.7554	11.1566	-0.075427	0.69	0.730465
CG13091	chr2L:8519689-8521809	0.592442	1.96757	1.73167	5e-05	0.000248463	Testis Present	1.79927	1.61828	-0.15295	0.62015	0.66651
CG9170	chrX:15977966-15982944	0.615511	1.86052	1.59585	5e-05	0.000248463	Testis Present	2.43787	2.27699	-0.0984904	0.58605	0.634695
CG31100	chr3R:8995228-9003650	0.634561	2.45989	1.95476	5e-05	0.000248463	Testis Present	14.2922	8.06871	-0.824821	5e-05	0.000123994
CG31183	chr3R:15857870-15875939	0.696155	1.66992	1.2623	5e-05	0.000248463	Testis Present	2.55599	1.01779	-1.32844	0.15835	0.214659
CG16898	chr2R:20003619-20005003	0.783771	6.01608	2.94032	5e-05	0.000248463	Testis Present	82.9889	104.534	0.332979	0.016	0.0284257
CG18605	chr2R:18977513-18979279	0.79545	11.5234	3.85665	5e-05	0.000248463	Testis Present	47.2716	65.5317	0.471219	0.001	0.00214852
CG13511	chr2R:22657900-22661389	0.836691	4.56902	2.44912	0.00015	0.000689525	Testis Present	8.35107	4.25659	-0.972264	0.1255	0.177948
Spn43Aa	chr2R:7147691-7149677	0.8457	5.14494	2.60494	5e-05	0.000248463	Testis Present	7.31728	6.46106	-0.179537	0.3698	0.42533
GABA-B-R3	chr2L:749944-762399	0.868665	2.4034	1.46821	5e-05	0.000248463	Testis Present	5.24836	3.3635	-0.641904	0.0001	0.0002417
CG9850	chr2R:23752753-23798395	0.882312	5.88211	2.73697	5e-05	0.000248463	Testis Present	6.03222	10.1454	0.750061	0.1536	0.2097
Dscam1	chr2R:7317923-7381899	0.883441	2.03878	1.2065	5e-05	0.000248463	Testis Present	3.72637	5.7071	0.614988	0.00015	0.000356491
PKD	chr3R:18303278-18314407	0.963183	3.05718	1.66632	5e-05	0.000248463	Testis Present	7.82995	6.7782	-0.2081	0.2716	0.324322
CG17264	chr2L:3018507-3023141	0.967857	4.5076	2.21949	5e-05	0.000248463	Testis Present	2.04842	2.53866	0.30956	0.45955	0.514151
CG7888	chr3L:11054034-11061224	0.988591	5.34982	2.43604	0.00085	0.0033131	Testis Present	1.47617	1.62497	0.138549	0.8076	0.834682
dpr18	chrX:16063737-16070304	0.966388	5.80779	2.58731	5e-05	0.000248463	Not in testis	0.687464	0.938635	0.449281	0.17385	0.232147
Rab3-GEF	chrX:15089681-15116542	0.345328	1.91455	2.47097	5e-05	0.000248463	Not in testis	0.160036	0.781008	2.28694	0.0847	0.128803
Cad96Cb	chr3R:25224155-25232321	0.388467	1.73437	2.15855	5e-05	0.000248463	Not in testis	0.605202	0.770339	0.348077	0.27785	0.330839
CG11221	chr2L:6742501-6756133	0.756776	2.68701	1.82807	5e-05	0.000248463	Not in testis	0.0920908	0.738604	3.00367	0.21175	0.271365
CG4927	chr2R:16572081-16574154	0.354657	3.05641	3.10734	5e-05	0.000248463	Not in testis	0.784378	0.696873	-0.170655	0.7135	0.751565
stan	chr2R:10673344-10721138	0.16653	3.29943	4.30837	5e-05	0.000248463	Not in testis	0.966452	0.68428	-0.498111	0.0076	0.0142745
CR43417	chr2R:16816588-16819240	0.323606	3.926	3.60075	5e-05	0.000248463	Not in testis	0.894528	0.669359	-0.418346	0.4765	0.530633
Or2a	chrX:2246230-2247567	0.769157	5.24167	2.76868	5e-05	0.000248463	Not in testis	0.284241	0.646459	1.18545	0.0998	0.148598
CG7924	chr3L:14233468-14234609	0.419562	1.17289	1.48311	0.01055	0.0302588	Not in testis	0.206196	0.644934	1.64513	0.10665	0.157196
CG42633	chr3R:10780964-10782267	0.408037	2.38078	2.54466	0.00025	0.00110072	Not in testis	0.207699	0.630726	1.60252	0.0485	0.0780208
TyrRII	chr3R:17736610-17747470	0.984052	3.40311	1.79005	5e-05	0.000248463	Not in testis	0.583376	0.630064	0.111072	0.76415	0.796452
CR43146	chr3L:13282392-13283410	0.934555	2.00748	1.10304	0.01285	0.035813	Not in testis	0	0.59103	inf	5e-05	0.000123994
CR43148	chr2L:21624678-21626190	0.724087	2.29815	1.66624	0.001	0.00383166	Not in testis	0.443919	0.572771	0.367663	0.6641	0.706743
CG18031	chrX:2189187-2205373	0.89558	3.21292	1.84299	0.018	0.0477769	Not in testis	0.18818	0.568004	1.59379	0.241	0.295921
CG13248	chr3L:20407102-20410566	0.782107	4.05789	2.37529	5e-05	0.000248463	Not in testis	0.827017	0.516094	-0.680285	0.08265	0.126068
CG14856	chr3R:14798985-14801163	0.511477	1.23806	1.27534	0.0033	0.0110192	Not in testis	0.316415	0.50047	0.661463	0.23545	0.291399
Tsp42Ek	chr2R:7040135-7044710	0.929613	7.68384	3.04712	5e-05	0.000248463	Not in testis	0.311932	0.500402	0.681857	0.63375	0.679015
Peritrophin-A	chrX:20244646-20248203	0.661705	1.62656	1.29756	0.00305	0.0102682	Not in testis	0.45125	0.498591	0.143932	0.8119	0.838418
CG18258	chrX:17212306-17213977	0	1.08146	inf	5e-05	0.000248463	Not in testis	0	0.495906	inf	5e-05	0.000123994
CG42598	chr3L:26354139-26371356	0.289911	1.05236	1.85995	0.0093	0.0271518	Not in testis	9.19e-06	0.482564	15.6807	0.21675	0.276444
CG8129	chr3R:9365397-9394546	0.769677	2.74618	1.8351	0.00425	0.0137626	Not in testis	0.0901194	0.475746	2.40028	0.17635	0.234904
Shab	chr3L:2895016-2959579	0.961715	3.06786	1.67355	5e-05	0.000248463	Not in testis	0.366912	0.46884	0.35366	0.5458	0.596884
CG7330	chr3L:18148922-18153807	0	1.03478	inf	5e-05	0.000248463	Not in testis	0.401396	0.467883	0.221123	0.74285	0.777786
Cp15	chr3L:8728480-8729066	0.589393	17.6916	4.90769	0.00035	0.0014931	Not in testis	0.238005	0.421221	0.823582	1	1
CG18278	chr2R:13407010-13409887	0	3.84685	inf	5e-05	0.000248463	Not in testis	0.0928463	0.419749	2.17661	1	1
5-HT7	chr3R:30968235-31016875	0.17947	1.43327	2.9975	5e-05	0.000248463	Not in testis	0.127859	0.418285	1.70993	1	1
CR42874	chr2L:1989449-1990894	0.403146	2.7278	2.75836	0.0001	0.000474708	Not in testis	0.200684	0.399739	0.994135	1	1
CG11320	chr2L:6617133-6621700	0.438483	2.25783	2.36435	0.00015	0.000689525	Not in testis	0.627	0.393064	-0.673703	0.26505	0.317471
CR43432	chr3L:14976625-14977631	0.868457	1.94247	1.16136	0.0163	0.0438985	Not in testis	0	0.356982	inf	1	1
CG5984	chr3R:27246402-27247992	0.625783	3.49343	2.48091	5e-05	0.000248463	Not in testis	0.160881	0.356968	1.14979	1	1
Cpr78Ca	chr3L:21291859-21292800	0.497061	1.77852	1.83918	0.005	0.0158539	Not in testis	0.28707	0.328487	0.194435	1	1
CR42646	chr2R:5363252-5367357	0.88359	3.42133	1.95311	5e-05	0.000248463	Not in testis	0.248783	0.317575	0.352207	1	1
CG13794	chr2L:7719846-7722823	0.51152	1.09639	1.09991	0.0108	0.030865	Not in testis	0.306625	0.316232	0.0445104	1	1
Cht6	chrX:10016844-10050803	0.213885	1.88416	3.13901	5e-05	0.000248463	Not in testis	0.538686	0.311708	-0.789247	0.00315	0.00629599
CG33203	chr3R:28870605-28887709	0.418285	1.8893	2.17529	0.00045	0.00187059	Not in testis	0.222158	0.307509	0.469045	1	1
trpl	chr2R:9753696-9765518	0.202726	2.03305	3.32604	5e-05	0.000248463	Not in testis	0.236932	0.30596	0.368872	1	1
Gsc	chr2L:583543-594685	0.229703	1.21869	2.40748	0.00025	0.00110072	Not in testis	0.540673	0.305847	-0.821944	1	1
CR44826	chr2R:24138628-24139127	0	3.61956	inf	5e-05	0.000248463	Not in testis	0	0.305203	inf	1	1
CG1090	chr3R:4359882-4366855	0.738398	3.0445	2.04374	5e-05	0.000248463	Not in testis	0.296228	0.294518	-0.00835006	1	1
CR45454	chr2L:10872013-10872384	0	1.84321	inf	5e-05	0.000248463	Not in testis	0.609888	0.293647	-1.05446	1	1
CR17025	chr3R:13450589-13466106	0.238474	1.32354	2.4725	0.0026	0.00892561	Not in testis	0.0312275	0.292305	3.22659	1	1
CG13318	chr3R:8771245-8772691	0.253484	2.87687	3.50453	0.00035	0.0014931	Not in testis	0.628466	0.289544	-1.11805	0.11205	0.16307
yellow-g2	chr3L:2276549-2278038	0.15627	1.03209	2.72345	0.0054	0.0169524	Not in testis	0	0.283512	inf	1	1
Cyp4p2	chr2R:9227784-9247249	0.675384	27.6782	5.3569	5e-05	0.000248463	Not in testis	0.0672366	0.273902	2.02634	1	1
CG6415	chr2L:10701939-10709453	0.844518	1.80338	1.0945	0.00695	0.0211016	Not in testis	0.347527	0.264665	-0.392955	1	1
CG11236	chr2L:6803010-6805792	0.800973	1.63766	1.03181	0.01215	0.0340887	Not in testis	0.644062	0.257845	-1.3207	0.3458	0.400898
CG9616	chr3R:14244803-14245471	0	1.62262	inf	5e-05	0.000248463	Not in testis	0.533615	0.251136	-1.08733	0.3898	0.445553
CG5895	chr3L:16035484-16037227	0.61638	2.21996	1.84864	5e-05	0.000248463	Not in testis	0.0428293	0.242959	2.50404	1	1
l(3)mbn	chr3L:6123933-6128807	0.0634884	3.39725	5.74173	0.00395	0.0128925	Not in testis	0.470453	0.230153	-1.03146	0.04055	0.0665613
CG17760	chr2R:12625807-12628619	0.205782	7.17823	5.12444	5e-05	0.000248463	Not in testis	0.106254	0.230081	1.11463	1	1
Elk	chr2R:17873938-17926695	0.240672	1.36957	2.50859	5e-05	0.000248463	Not in testis	0.197877	0.221677	0.163857	1	1
CG4587	chr2L:15644182-15683275	0.276648	24.9887	6.49708	5e-05	0.000248463	Not in testis	0.24421	0.213788	-0.191943	1	1
CG31051	chr3R:28519547-28520515	0.214549	1.11314	2.37526	0.0091	0.0266479	Not in testis	0.156102	0.212011	0.441656	1	1
Spn42De	chr2R:6885551-6888262	0.565463	1.18354	1.0656	0.01	0.0289037	Not in testis	0.420381	0.211969	-0.987847	1	1
Cpr78E	chr3L:21666451-21666980	0.934016	4.98667	2.41656	0.0003	0.00129904	Not in testis	0.994912	0.203093	-2.29243	0.0754	0.116046
CG8854	chr2R:12224460-12229310	0.694085	2.21587	1.67469	5e-05	0.000248463	Not in testis	0.546515	0.196942	-1.47249	0.0341	0.0568299
Nox	chr2R:16307268-16320732	0.35068	20.8919	5.89664	5e-05	0.000248463	Not in testis	0.068911	0.188125	1.44889	1	1
CR45241	chr3L:16670354-16670741	0	1.07655	inf	0.00015	0.000689525	Not in testis	0	0.186951	inf	1	1
CG31809	chr2L:16853619-16858714	0.42784	6.97289	4.02661	5e-05	0.000248463	Not in testis	0.120469	0.184814	0.617413	1	1
CG3588	chrX:2739088-3134532	0	1.23194	inf	0.0106	0.0303789	Not in testis	0.285651	0.173116	-0.722513	1	1
Grd	chr3L:17823332-17839767	0.299476	1.24066	2.05059	5e-05	0.000248463	Not in testis	0.0475936	0.169653	1.83374	1	1
dysc	chr3L:13867413-13903236	0.287822	2.72931	3.24529	5e-05	0.000248463	Not in testis	0.265583	0.156006	-0.76756	1	1
CG43120	chr3L:14381912-14383299	0.465916	3.92275	3.07372	5e-05	0.000248463	Not in testis	0.425471	0.153917	-1.46691	1	1
CR44366	chr2R:13578035-13579626	0.575886	2.02224	1.8121	0.0002	0.000898621	Not in testis	0.0726515	0.14675	1.0143	1	1
CG17321	chr2L:18845183-18855110	0.224904	2.19761	3.28855	5e-05	0.000248463	Not in testis	0.244987	0.13735	-0.834849	1	1
let-7-C	chr2L:18455716-18484513	0.974037	5.08216	2.38339	0.00465	0.0148905	Not in testis	0.413483	0.133028	-1.6361	1	1
CG14762	chr2R:8009118-8013755	0.250424	1.5704	2.64869	5e-05	0.000248463	Not in testis	0.0295744	0.121358	2.03684	1	1
CG12057	chrX:9191656-9192548	0	1.12204	inf	5e-05	0.000248463	Not in testis	0.105541	0.0866024	-0.285324	1	1
qvr	chr2R:11442504-11451604	0.62546	1.37447	1.13588	5e-05	0.000248463	Not in testis	0.315505	0.0851055	-1.89034	1	1
Btd	chrX:6217267-6219327	0.648329	1.61026	1.31249	0.00085	0.0033131	Not in testis	0.0411727	0.0837031	1.02359	1	1
CG42704	chrX:7412667-7413296	0.934908	385.415	8.68737	5e-05	0.000248463	Not in testis	0.478233	0.0819992	-2.54403	1	1
CG8147	chr3R:9494800-9496723	0.322802	1.4522	2.16952	0.00015	0.000689525	Not in testis	0.048924	0.0810878	0.728944	1	1
CG42260	chr2R:22740998-22798289	0.559998	1.55352	1.47205	5e-05	0.000248463	Not in testis	0.0473142	0.0801999	0.761327	1	1
CG42319	chr2R:13260100-13266336	0.216008	1.13592	2.39471	0.0067	0.0204369	Not in testis	0.0410165	0.0770141	0.908916	1	1
CG14528	chr3R:28870605-28887709	0.624691	3.43742	2.46011	5e-05	0.000248463	Not in testis	0	0.0756463	inf	1	1
CG42367	chr2L:9930579-9931131	0	1.52957	inf	5e-05	0.000248463	Not in testis	0	0.0746736	inf	1	1
CR45625	chrX:12912559-12913009	0	1.38345	inf	5e-05	0.000248463	Not in testis	0	0.0595099	inf	1	1
CG9294	chr2R:21860824-21861994	0.10256	1.28978	3.65258	0.0121	0.033974	Not in testis	0	0.0562989	inf	1	1
CG10814	chr2R:13375974-13377731	0	1.0309	inf	5e-05	0.000248463	Not in testis	0.211535	0.0541049	-1.96707	1	1
Tdc2	chr2R:6673603-6693162	0.72595	2.9102	2.00318	0.0158	0.0427251	Not in testis	0.310879	0.0540903	-2.52291	1	1
CG31821	chr2L:15900934-15902410	0.658043	1.90312	1.53211	0.0004	0.00168445	Not in testis	0.107632	0.0505135	-1.09136	1	1
CG10019	chr2L:3730465-3754617	0.787279	2.01483	1.35571	5e-05	0.000248463	Not in testis	0.477329	0.0504546	-3.24192	1	1
toy	chr4:989724-1007922	0.578058	3.0265	2.38837	5e-05	0.000248463	Not in testis	0.876168	0.0460335	-4.25045	0.00175	0.00363453
Mco1	chr2L:9416587-9426342	0.732473	1.67631	1.19444	5e-05	0.000248463	Not in testis	0.0459947	0.0377001	-0.286899	1	1
CR45615	chrX:12455770-12456258	0	1.71601	inf	5e-05	0.000248463	Not in testis	0	0.0352796	inf	1	1
Ance-3	chr2L:13914724-13956188	0.190268	2.06426	3.43952	5e-05	0.000248463	Not in testis	0.448597	0.0329669	-3.76633	1	1
MsR1	chr3L:2322692-2345799	0.532309	7.81484	3.87588	5e-05	0.000248463	Not in testis	0.162279	0.0301717	-2.42721	1	1
CG12858	chr2R:14739358-14745335	0.0470733	1.29345	4.78017	0.00015	0.000689525	Not in testis	0.0775001	0.027335	-1.50345	1	1
CR45185	chrX:10016844-10050803	0.341041	3.40093	3.31792	0.0002	0.000898621	Not in testis	0	0.0242964	inf	1	1
CG7201	chr3L:8290285-8295327	0.176575	2.06949	3.55092	0.0002	0.000898621	Not in testis	0	0.0228137	inf	1	1
CG4577	chr2L:1134692-1141156	0.689992	1.70119	1.3019	5e-05	0.000248463	Not in testis	0.161372	0.0219732	-2.87657	1	1
CG15818	chr2L:7410908-7412229	0.563972	1.41384	1.32593	0.00195	0.00690985	Not in testis	0.149337	0.0208403	-2.84113	1	1
CR45631	chr3R:16428303-16428976	0.509118	2.66367	2.38734	0.006	0.0185727	Not in testis	0.284857	0.0193363	-3.88085	1	1
CR45219	chrX:10016844-10050803	0.494781	7.8498	3.98779	5e-05	0.000248463	Not in testis	0.057634	0.0185348	-1.63669	1	1
sff	chr3L:15900155-15924861	0.926218	4.04169	2.12553	5e-05	0.000248463	Not in testis	0.169201	0.0174473	-3.27766	1	1
CG5999	chr3R:12741957-12743680	0.601775	1.44654	1.26531	0.00155	0.00564018	Not in testis	0	0.0174092	inf	1	1
AstC-R1	chr3L:18560257-18576326	0.140031	1.06401	2.9257	5e-05	0.000248463	Not in testis	0.19776	0.0143818	-3.78143	1	1
CG9411	chrX:14472407-14480086	0.115145	3.05923	4.73165	5e-05	0.000248463	Not in testis	0.133556	0.0136723	-3.28811	1	1
skl	chr3L:18438560-18439942	0.197164	4.92725	4.64331	0.0002	0.000898621	Not in testis	0	0.00895301	inf	1	1
kek2	chr2L:11581936-11626883	0.239865	2.12203	3.14515	5e-05	0.000248463	Not in testis	0.304354	0.00862316	-5.14139	1	1
dpr13	chr2R:17975121-18007902	0.0630224	1.13882	4.17553	0.0002	0.000898621	Not in testis	0.269627	0.00735171	-5.19674	1	1
CG13840	chr3R:22814482-22816178	0.464589	1.26972	1.45048	0.00135	0.00499641	Not in testis	0.0369798	0.00720187	-2.36029	1	1
CG15358	chr2L:1882200-1884059	0.138499	1.17083	3.07957	0.0084	0.0248727	Not in testis	0.103847	0.00624812	-4.0549	1	1
Osi20	chr3R:6340094-6341424	0.184638	7.28302	5.30177	0.00055	0.00224074	Not in testis	0.411758	0.00591172	-6.12208	1	1
CG14309	chr3R:18381579-18385072	0.0492841	8.17666	7.37424	0.0006	0.00242603	Not in testis	0.10593	0.00348706	-4.92495	1	1
Cp16	chr3L:8731943-8732599	0	1.58257	inf	5e-05	0.000248463	Not in testis	0.247027	0	#NAME?	1	1
CG42622	chr3R:1467145-1467262	0	16.8579	inf	0.00855	0.0252422	Not in testis	0	0	0	1	1
CG12607	chr3L:4446572-4448072	0.240264	4.58417	4.25397	0.00105	0.00399881	Not in testis	0	0	0	1	1
CG13332	chr2R:13513131-13534251	0.34281	15.6678	5.51425	0.00655	0.0200522	Not in testis	0	0	0	1	1
CG42705	chrX:7413868-7414662	0.940237	86.5814	6.52489	5e-05	0.000248463	Not in testis	0	0	0	1	1
